# Supplementary material for: Ancestry gaps in cardiovascular GWAS: a multi-database review of African representation in genomic studies
Source: Front Genet. 2026 Jan 14;16:1647176. doi: 10.3389/fgene.2025.1647176 (PMC12844564; doi:10.3389/fgene.2025.1647176)
Supplement: Supplementary file 1 [file Table2.xlsx]

## Sheet: README
Sheet Name	Description
CVD	General Cardiovascular Disease Traits
MI	Data on Myocardial Infarction
Structural Disease	Heart anatomical abnormalities
Stroke	Stroke-related data entries
CHF	Congestive Heart Failure data
Vascular Disease	Vascular disease data
HTN	Hypertension-related entries
Infective-Immune diseases	Cardiomyopathy-related traits
Congenital	Congenital heart phenotypes
Arrhytmias	Arrhytmias and Heart Rhythm Conditions
bubble_df	General Demographic Cardiovascular Data
CVM	General Cardiovascular Measurement Data
CVM-Blood pressure	Blood pressure Measurement Data
CVM-Cardiometabolic biomarkers	Cardiometabolic Biomarkers Measurement Data
CVM-ECG Measurements	Electrocardiogram Measurement Data
CVM-Heart function measurements	Heart Physiological Measurement Data
CVM-Heart structure	Heart Anatomical Measurement Data
CVD (2)	General Cardiovascular Disease Traits

## Sheet: CVD
Broader	N	PUBMEDID	AUTHOR	parentterm	STAGE	DATE	ACCESSION	DiseaseOrTrait
African	223	32080354	Rasmussen ER	Biological process, Cardiovascular disease	replication	2020-02-21	GCST010246	Angioedema in response to angiotensin-converting enzyme inhibitor and/or angiotensin receptor blocker
African	57	24952865	Akerblom A	Cardiovascular disease, Other measurement	initial	2014-04-04	GCST002406	Plasma cystastin c levels in acute coronary syndrome
Asian	90	24952865	Akerblom A	Cardiovascular disease, Other measurement	initial	2014-04-04	GCST002406	Plasma cystastin c levels in acute coronary syndrome
European	53853	34384552	Ghouse J	Biological process, Cardiovascular disease	initial	2021-08-01	GCST90027157	Angioedema in response to angiotensin-converting enzyme inhibitor
European	1487	34384552	Ghouse J	Biological process, Cardiovascular disease	replication	2021-08-01	GCST90027157	Angioedema in response to angiotensin-converting enzyme inhibitor
European	787	32080354	Rasmussen ER	Biological process, Cardiovascular disease	replication	2020-02-21	GCST010246	Angioedema in response to angiotensin-converting enzyme inhibitor and/or angiotensin receptor blocker
European	1517	32080354	Rasmussen ER	Biological process, Cardiovascular disease	initial	2020-02-21	GCST010246	Angioedema in response to angiotensin-converting enzyme inhibitor and/or angiotensin receptor blocker
European	5062	32080354	Rasmussen ER	Biological process, Cardiovascular disease	initial	2020-02-21	GCST010247	Angioedema in response to angiotensin-converting enzyme inhibitor and/or angiotensin receptor blocker
European	331754	34662886	Backman JD	Cardiovascular disease	initial	2021-10-18	GCST90077647	Heart cardiac problem
European	331754	34662886	Backman JD	Cardiovascular disease	initial	2021-10-18	GCST90081633	Heart cardiac problem (Gene-based burden)
European	456348	34737426	Jiang L	Cardiovascular disease	initial	2021-11-04	GCST90044033	Iatrogenic hypotension (PheCode 458.2)
European	329052	34662886	Backman JD	Cardiovascular disease	initial	2021-10-18	GCST90077648	ICD10 I52: heart cardiac problem
European	329052	34662886	Backman JD	Cardiovascular disease	initial	2021-10-18	GCST90081634	ICD10 I52: heart cardiac problem (Gene-based burden)
European	401989	34737426	Jiang L	Cardiovascular disease, Other trait	initial	2021-11-04	GCST90042664	Illnesses of father: Heart disease (UKB data field 20107_1)
European	420281	34737426	Jiang L	Cardiovascular disease, Other trait	initial	2021-11-04	GCST90042677	Illnesses of mother: Heart disease (UKB data field 20110_1)
European	358281	34737426	Jiang L	Cardiovascular disease, Other trait	initial	2021-11-04	GCST90042690	Illnesses of siblings: Heart disease (UKB data field 20111_1)
European	909	28322283	Chibnik LB	Cardiovascular disease, Metabolic disorder, Other measurement	initial	2017-03-21	GCST90012832	Neuropathologic traits (pleiotropy)
European	1324	33723576	Carrera C	Biological process, Cardiovascular disease	initial	2021-03-16	GCST90027882	Parenchymal hematoma in thrombolytic-treated acute ischaemic stroke
European	580	33723576	Carrera C	Biological process, Cardiovascular disease	replication	2021-03-16	GCST90027882	Parenchymal hematoma in thrombolytic-treated acute ischaemic stroke
European	456348	34737426	Jiang L	Cardiovascular disease	initial	2021-11-04	GCST90044014	Peripheral angiopathy in diseases classified elsewhere (PheCode 443.7)
European	9801	24952865	Akerblom A	Cardiovascular disease, Other measurement	initial	2014-04-04	GCST002406	Plasma cystastin c levels in acute coronary syndrome
European	1388	21980348	Fox AA	Cardiovascular disease	replication	2011-09-30	GCST001256	Postoperative ventricular dysfunction
European	1199	21980348	Fox AA	Cardiovascular disease	initial	2011-09-30	GCST001256	Postoperative ventricular dysfunction
European	456348	34737426	Jiang L	Cardiovascular disease	initial	2021-11-04	GCST90043962	Pulmonary heart disease (PheCode 415)
European	456348	34737426	Jiang L	Cardiovascular disease, Other disease	initial	2021-11-04	GCST90043988	Symptoms involving cardiovascular system (PheCode 429.3)
European	466	24578207	Opherk C	Cardiovascular disease, Other measurement	initial	2014-02-27	GCST002377	White matter hyperintensity volume in cerebral autosomal-dominant arteriopathy with subcortical infarcts and leukoencephalopathy
Other/Mixed	664	23838604	Pare G	Biological process, Cardiovascular disease	initial	2013-07-08	GCST002091	Angioedema in response to angiotensin-converting enzyme inhibitor
Other/Mixed	76	23838604	Pare G	Biological process, Cardiovascular disease	replication	2013-07-08	GCST002091	Angioedema in response to angiotensin-converting enzyme inhibitor

## Sheet: MI
African American or Afro-Caribbean	8201	26950853	Dehghan A	Cardiovascular disease	replication	2016-03-07	GCST003430	Incident myocardial infarction	Numbers
African American or Afro-Caribbean	2908	26343387	Nikpay M	Cardiovascular disease	initial	2015-09-07	GCST003117	Myocardial infarction	African American or Afro-Caribbean	2
Asian	78075	37601966	Walters RG	Cardiovascular disease	initial	2023-07-20	GCST90246084	ICD10 I21: Acute myocardial infarction	Asian	12
Asian	1733	21107343	Aoki A	Cardiovascular disease	initial	2010-11-25	GCST000887	Myocardial infarction	European	52
Asian	11397	21107343	Aoki A	Cardiovascular disease	replication	2010-11-25	GCST000887	Myocardial infarction	Hispanic or Latin American	1
Asian	271	21211798	Yamada Y	Cardiovascular disease	initial	2010-12-15	GCST000920	Myocardial infarction	Other/Mixed	6
Asian	17176	21211798	Yamada Y	Cardiovascular disease	replication	2010-12-15	GCST000920	Myocardial infarction	Total	73
Asian	39809	24916648	Hirokawa M	Cardiovascular disease	replication	2014-06-11	GCST002475	Myocardial infarction
Asian	4864	24916648	Hirokawa M	Cardiovascular disease	initial	2014-06-11	GCST002475	Myocardial infarction
Asian	23156	26343387	Nikpay M	Cardiovascular disease	initial	2015-09-07	GCST003117	Myocardial infarction
Asian	9396	26343387	Nikpay M	Cardiovascular disease	initial	2015-09-07	GCST003117	Myocardial infarction
Asian	6926	30226566	Yamada Y	Cardiovascular disease	initial	2018-09-04	GCST010476	Myocardial infarction
Asian	161206	34594039	Sakaue S	Cardiovascular disease	initial	2021-09-30	GCST90018657	Myocardial infarction
Asian	161206	34594039	Sakaue S	Cardiovascular disease	initial	2021-09-30	GCST90018877	Myocardial infarction
European	16375	26516778	Bis JC	Biological process, Cardiovascular disease	initial	2015-10-30	GCST003206	Myocardial infarction in hypertension (calcium channel blocker interaction)
European	16375	26516778	Bis JC	Biological process, Cardiovascular disease	initial	2015-10-30	GCST003202	Myocardial infarction in hypertension (diuretic interaction)
European	16375	26516778	Bis JC	Biological process, Cardiovascular disease	initial	2015-10-30	GCST003187	Myocardial infarction in hypertension (ACE inhibitor interaction)
European	1171	26516778	Bis JC	Biological process, Cardiovascular disease	replication	2015-10-30	GCST003201	Myocardial infarction in hypertension (beta blocker interaction)
European	1171	26516778	Bis JC	Biological process, Cardiovascular disease	replication	2015-10-30	GCST003187	Myocardial infarction in hypertension (ACE inhibitor interaction)
European	1171	26516778	Bis JC	Biological process, Cardiovascular disease	replication	2015-10-30	GCST003202	Myocardial infarction in hypertension (diuretic interaction)
European	1171	26516778	Bis JC	Biological process, Cardiovascular disease	replication	2015-10-30	GCST003206	Myocardial infarction in hypertension (calcium channel blocker interaction)
European	16375	26516778	Bis JC	Biological process, Cardiovascular disease	initial	2015-10-30	GCST003201	Myocardial infarction in hypertension (beta blocker interaction)
European	10769	35069183	Trompet S	Biological process, Cardiovascular disease	initial	2022-01-05	GCST90102434	Myocardial infraction risk reduction in statin users
European	1525	35069183	Trompet S	Biological process, Cardiovascular disease	replication	2022-01-05	GCST90102434	Myocardial infraction risk reduction in statin users
European	8335	17478679	Helgadottir A	Cardiovascular disease	initial	2007-05-03	GCST000030	Myocardial infarction
European	9289	17478679	Helgadottir A	Cardiovascular disease	replication	2007-05-03	GCST000030	Myocardial infarction
European	6042	19198609	Kathiresan S	Cardiovascular disease	initial	2009-02-08	GCST000340	Myocardial infarction (early onset)
European	19492	19198609	Kathiresan S	Cardiovascular disease	replication	2009-02-08	GCST000340	Myocardial infarction (early onset)
European	37561	26950853	Dehghan A	Cardiovascular disease	replication	2016-03-07	GCST003430	Incident myocardial infarction
European	23188	26950853	Dehghan A	Cardiovascular disease	initial	2016-03-07	GCST003430	Incident myocardial infarction
European	129643	34662886	Backman JD	Cardiovascular disease	initial	2021-10-18	GCST90079442	Heart attack (UKB data field 6150)
European	129643	34662886	Backman JD	Cardiovascular disease	initial	2021-10-18	GCST90083428	Heart attack (UKB data field 6150) (Gene-based burden)
European	331754	34662886	Backman JD	Cardiovascular disease	initial	2021-10-18	GCST90077657	Heart attack myocardial infarction
European	331754	34662886	Backman JD	Cardiovascular disease	initial	2021-10-18	GCST90081643	Heart attack myocardial infarction (Gene-based burden)
European	386704	34662886	Backman JD	Cardiovascular disease	initial	2021-10-18	GCST90079973	ICD10 I21: Acute myocardial infarction
European	386704	34662886	Backman JD	Cardiovascular disease	initial	2021-10-18	GCST90083959	ICD10 I21: Acute myocardial infarction (Gene-based burden)
European	329052	34662886	Backman JD	Cardiovascular disease	initial	2021-10-18	GCST90077658	ICD10 I21: heart attack myocardial infarction
European	329052	34662886	Backman JD	Cardiovascular disease	initial	2021-10-18	GCST90081644	ICD10 I21: heart attack myocardial infarction (Gene-based burden)
European	387930	34662886	Backman JD	Cardiovascular disease	initial	2021-10-18	GCST90079969	ICD10 I21.0: ST elevation (STEMI) myocardial infarction of anterior wall
European	387930	34662886	Backman JD	Cardiovascular disease	initial	2021-10-18	GCST90083955	ICD10 I21.0: ST elevation (STEMI) myocardial infarction of anterior wall (Gene-based burden)
European	387930	34662886	Backman JD	Cardiovascular disease	initial	2021-10-18	GCST90079970	ICD10 I21.1: ST elevation (STEMI) myocardial infarction of inferior wall
European	387930	34662886	Backman JD	Cardiovascular disease	initial	2021-10-18	GCST90083956	ICD10 I21.1: ST elevation (STEMI) myocardial infarction of inferior wall (Gene-based burden)
European	387930	34662886	Backman JD	Cardiovascular disease	initial	2021-10-18	GCST90079971	ICD10 I21.4: Non-ST elevation (NSTEMI) myocardial infarction
European	387930	34662886	Backman JD	Cardiovascular disease	initial	2021-10-18	GCST90083957	ICD10 I21.4: Non-ST elevation (NSTEMI) myocardial infarction (Gene-based burden)
European	386621	34662886	Backman JD	Cardiovascular disease	initial	2021-10-18	GCST90079972	ICD10 I21.9: Acute myocardial infarction, unspecified
European	386621	34662886	Backman JD	Cardiovascular disease	initial	2021-10-18	GCST90083958	ICD10 I21.9: Acute myocardial infarction, unspecified (Gene-based burden)
European	387925	34662886	Backman JD	Cardiovascular disease	initial	2021-10-18	GCST90079974	ICD10 I22: Subsequent ST elevation (STEMI) and non-ST elevation (NSTEMI) myocardial infarction
European	387925	34662886	Backman JD	Cardiovascular disease	initial	2021-10-18	GCST90083960	ICD10 I22: Subsequent ST elevation (STEMI) and non-ST elevation (NSTEMI) myocardial infarction (Gene-based burden)
European	387930	34662886	Backman JD	Cardiovascular disease	initial	2021-10-18	GCST90079979	ICD10 I25.2: Old myocardial infarction
European	387930	34662886	Backman JD	Cardiovascular disease	initial	2021-10-18	GCST90083965	ICD10 I25.2: Old myocardial infarction (Gene-based burden)
European	126630	26343387	Nikpay M	Cardiovascular disease	initial	2015-09-07	GCST003117	Myocardial infarction
European	395795	33532862	Hartiala JA	Cardiovascular disease	initial	2021-02-03	GCST011364	Myocardial infarction
European	395795	33532862	Hartiala JA	Cardiovascular disease	initial	2021-02-03	GCST011365	Myocardial infarction
European	461823	34594039	Sakaue S	Cardiovascular disease	initial	2021-09-30	GCST90018877	Myocardial infarction
European	363523	34662886	Backman JD	Cardiovascular disease	initial	2021-10-18	GCST90081494	Myocardial infarction
European	107203	34662886	Backman JD	Cardiovascular disease	replication	2021-10-18	GCST90081495	Myocardial infarction
European	422491	34662886	Backman JD	Cardiovascular disease	initial	2021-10-18	GCST90081495	Myocardial infarction
European	363523	34662886	Backman JD	Cardiovascular disease	initial	2021-10-18	GCST90085480	Myocardial infarction (Gene-based burden)
European	422491	34662886	Backman JD	Cardiovascular disease	initial	2021-10-18	GCST90085481	Myocardial infarction (Gene-based burden)
European	456348	34737426	Jiang L	Cardiovascular disease	initial	2021-11-04	GCST90043954	Myocardial infarction (PheCode 411.2)
European	2116	21239051	Reilly MP	Cardiovascular disease	replication	2011-01-14	GCST000946	Myocardial infarction in coronary artery disease
European	7311	21239051	Reilly MP	Cardiovascular disease	initial	2011-01-14	GCST000946	Myocardial infarction in coronary artery disease
European	622	25948407	Kertai MD	Cardiovascular disease	replication	2015-05-06	GCST002892	Perioperative myocardial infarction in coronary artery bypass surgery
European	170757	36779085	Fitzgerald T	Cardiovascular disease	initial	2022-08-10	GCST90103404	Source of report of I21 (acute myocardial infarction) (UKB data field 131299)
European	170757	36779085	Fitzgerald T	Cardiovascular disease	initial	2022-08-10	GCST90103349	Source of report of I21 (acute myocardial infarction) (UKB data field 131299)
European	455303	34737426	Jiang L	Cardiovascular disease	initial	2021-11-04	GCST90044347	Vascular/heart problems diagnosed by doctor: Heart attack (UKB data field 6150_1)
Hispanic or Latin American	3615	26343387	Nikpay M	Cardiovascular disease	initial	2015-09-07	GCST003117	Myocardial infarction
Other/Mixed	754	26343387	Nikpay M	Cardiovascular disease	initial	2015-09-07	GCST003117	Myocardial infarction
Other/Mixed	4431	26708285	Wakil SM	Cardiovascular disease	initial	2016-02-01	GCST003471	Myocardial infarction
Other/Mixed	1237	26708285	Wakil SM	Cardiovascular disease	replication	2016-02-01	GCST003471	Myocardial infarction
Other/Mixed	1573	28753643	Yeo A	Cardiovascular disease, Biological process	initial	2017-07-28	GCST004959	Myocardial infarction in cardiovascular disease (time to event) (darapladib treatment interaction)
Other/Mixed	740	28753643	Yeo A	Cardiovascular disease, Biological process	initial	2017-07-28	GCST004964	Myocardial infarction in darapladib-treated cardiovascular disease (time to event)
Other/Mixed	833	28753643	Yeo A	Cardiovascular disease, Biological process	initial	2017-07-28	GCST004965	Myocardial infarction in placebo-treated cardiovascular disease (time to event)
Numbers
African American or Afro-Caribbean	11109
Asian	515215
European	11515711
Hispanic or Latin American	3615
Other/Mixed	9568
Total	12055218

## Sheet: Structural Disease
African	65507	36802703	Small AM	Cardiovascular disease	replication	2023-02-20	GCST90271564	Calcific aortic valve stenosis
African	80744	36802703	Small AM	Cardiovascular disease	initial	2023-02-20	GCST90271564	Calcific aortic valve stenosis
African	80744	36802703	Small AM	Cardiovascular disease	initial	2023-02-20	GCST90271566	Calcific aortic valve stenosis
African	65507	36802703	Small AM	Cardiovascular disease	replication	2023-02-20	GCST90271566	Calcific aortic valve stenosis
African	3179	34106200	Machipisa T	Cardiovascular disease	initial	2021-06-09	GCST012117	Rheumatic heart disease
African	3179	34106200	Machipisa T	Cardiovascular disease	initial	2021-06-09	GCST012115	Rheumatic heart disease
Asian	178726	34594039	Sakaue S	Cardiovascular disease	initial	2021-09-30	GCST90018811	Cardiac valvular disease
Asian	178726	34594039	Sakaue S	Cardiovascular disease	initial	2021-09-30	GCST90018591	Cardiac valvular disease
Asian	319	28492228	Parks T	Cardiovascular disease	initial	2017-05-11	GCST004366	Rheumatic heart disease
Asian	1163	32488134	Auckland K	Cardiovascular disease	initial	2020-06-02	GCST010509	Rheumatic heart disease
European	456348	34737426	Jiang L	Cardiovascular disease	initial	2021-11-04	GCST90043837	Mitral valve disease (PheCode 394.2)
European	3881	26301497	Dina C	Cardiovascular disease	initial	2015-08-24	GCST003094	Mitral valve prolapse
European	8201	26301497	Dina C	Cardiovascular disease	replication	2015-08-24	GCST003094	Mitral valve prolapse
European	8778	34461747	Yu M	Cardiovascular disease	initial	2021-08-31	GCST90038453	Mitral valve prolapse
European	439533	35245370	Roselli C	Cardiovascular disease	initial	2022-03-04	GCST90096803	Mitral valve prolapse
European	430819	35245370	Roselli C	Cardiovascular disease, Biological process	initial	2022-03-04	GCST90096804	Mitral valve prolapse after mitral valve surgery
European	2026	29511167	Theriault S	Cardiovascular disease	initial	2018-03-07	GCST005785	Calcific aortic valve stenosis
European	353586	29511167	Theriault S	Cardiovascular disease	replication	2018-03-07	GCST005785	Calcific aortic valve stenosis
European	359187	32141789	Theriault S	Cardiovascular disease	initial	2019-10-15	GCST009870	Calcific aortic valve stenosis
European	266272	36802703	Small AM	Cardiovascular disease	replication	2023-02-20	GCST90271563	Calcific aortic valve stenosis
European	266272	36802703	Small AM	Cardiovascular disease	replication	2023-02-20	GCST90271566	Calcific aortic valve stenosis
European	300182	36802703	Small AM	Cardiovascular disease	initial	2023-02-20	GCST90271563	Calcific aortic valve stenosis
European	300182	36802703	Small AM	Cardiovascular disease	initial	2023-02-20	GCST90271566	Calcific aortic valve stenosis
European	465527	34594039	Sakaue S	Cardiovascular disease	initial	2021-09-30	GCST90018811	Cardiac valvular disease
European	456348	34737426	Jiang L	Cardiovascular disease	initial	2021-11-04	GCST90043841	Nonrheumatic mitral valve disorders (PheCode 395.1)
European	456348	34737426	Jiang L	Cardiovascular disease	initial	2021-11-04	GCST90043840	Rheumatic disease of the heart valves (PheCode 394)
European	1459	32488134	Auckland K	Cardiovascular disease	replication	2020-06-02	GCST010509	Rheumatic heart disease
European	98	30087447	Aubart M	Cardiovascular disease	initial	2018-08-07	GCST006957	Severe aortic features in Marfan syndrome
European	170757	36779085	Fitzgerald T	Cardiovascular disease	initial	2022-08-10	GCST90103406	Source of report of I35 (nonrheumatic aortic valve disorders) (UKB data field 131325)
Hispanic or Latin American	29204	36802703	Small AM	Cardiovascular disease	replication	2023-02-20	GCST90271566	Calcific aortic valve stenosis
Hispanic or Latin American	29204	36802703	Small AM	Cardiovascular disease	replication	2023-02-20	GCST90271565	Calcific aortic valve stenosis
Hispanic or Latin American	32069	36802703	Small AM	Cardiovascular disease	initial	2023-02-20	GCST90271565	Calcific aortic valve stenosis
Hispanic or Latin American	32069	36802703	Small AM	Cardiovascular disease	initial	2023-02-20	GCST90271566	Calcific aortic valve stenosis
Other/Mixed	2229	28492228	Parks T	Cardiovascular disease	initial	2017-05-11	GCST004366	Rheumatic heart disease
Other/Mixed	307	28492228	Parks T	Cardiovascular disease	initial	2017-05-11	GCST004366	Rheumatic heart disease
Other/Mixed	1055	34106200	Machipisa T	Cardiovascular disease	initial	2021-06-09	GCST012116	Rheumatic heart disease
Other/Mixed	1055	34106200	Machipisa T	Cardiovascular disease	initial	2021-06-09	GCST012115	Rheumatic heart disease
Other/Mixed	2491	33766035	Wakim V	Cardiovascular disease	initial	2021-03-25	GCST011566	Severe coronary stenosis
Other/Mixed	2491	33766035	Wakim V	Cardiovascular disease, Other trait	initial	2021-03-25	GCST011565	Severe coronary stenosis (family history of CAD interaction)
Numbers
African American or Afro-Caribbean	298860
Asian	358934
European	4745804
Hispanic or Latin American	122546
Other/Mixed	9628
Total	5535772

## Sheet: Stroke
European	517	17434096	Matarin M	Cardiovascular disease	initial	2007-05-06	GCST000032	Stroke
African	138055	36180795	Mishra A	Cardiovascular disease, Other trait	replication	2022-09-30	GCST90104550	Ischemic stroke
African	138055	36180795	Mishra A	Cardiovascular disease, Other trait	replication	2022-09-30	GCST90104535	Ischemic stroke
African	138249	36180795	Mishra A	Cardiovascular disease	replication	2022-09-30	GCST90104534	Stroke
African	138249	36180795	Mishra A	Cardiovascular disease	replication	2022-09-30	GCST90104549	Stroke
African American or Afro-Caribbean	1834	30651383	Chauhan G	Cardiovascular disease	initial	2019-01-16	GCST007730	Brain infarct
African American or Afro-Caribbean	6977	34727735	Hu Y	Cardiovascular disease	initial	2021-11-03	GCST90137418	Cardioembolic stroke
African American or Afro-Caribbean	6977	34727735	Hu Y	Cardiovascular disease	initial	2021-11-03	GCST90137431	Cardioembolic stroke
African American or Afro-Caribbean	49324	34727735	Hu Y	Cardiovascular disease	replication	2021-11-03	GCST90137431	Cardioembolic stroke
African American or Afro-Caribbean	20271	36180795	Mishra A	Cardiovascular disease	initial	2022-09-30	GCST90104536	Cardioembolic stroke
African American or Afro-Caribbean	20271	36180795	Mishra A	Cardiovascular disease	initial	2022-09-30	GCST90104551	Cardioembolic stroke
African American or Afro-Caribbean	6982	34727735	Hu Y	Cardiovascular disease	initial	2021-11-03	GCST90137434	Hemorrhagic stroke
African American or Afro-Caribbean	6982	34727735	Hu Y	Cardiovascular disease	initial	2021-11-03	GCST90137421	Hemorrhagic stroke
African American or Afro-Caribbean	1083	24656865	Woo D	Cardiovascular disease	replication	2014-03-18	GCST002389	Intracerebral hemorrhage
African American or Afro-Caribbean	6923	34727735	Hu Y	Cardiovascular disease	initial	2021-11-03	GCST90137435	Intracerebral hemorrhage
African American or Afro-Caribbean	6923	34727735	Hu Y	Cardiovascular disease	initial	2021-11-03	GCST90137422	Intracerebral hemorrhage
African American or Afro-Caribbean	14519	26089329	Carty CL	Cardiovascular disease, Other trait	initial	2015-06-18	GCST002988	Ischemic stroke
African American or Afro-Caribbean	426	26732560	Cheng YC	Cardiovascular disease, Other trait	initial	2016-01-05	GCST003324	Ischemic stroke
African American or Afro-Caribbean	20687	29531354	Malik R	Cardiovascular disease, Other trait	initial	2018-03-12	GCST005843	Ischemic stroke
African American or Afro-Caribbean	3706	34727735	Hu Y	Cardiovascular disease, Other trait	replication	2021-11-03	GCST90137430	Ischemic stroke
African American or Afro-Caribbean	7739	34727735	Hu Y	Cardiovascular disease, Other trait	initial	2021-11-03	GCST90137430	Ischemic stroke
African American or Afro-Caribbean	7739	34727735	Hu Y	Cardiovascular disease, Other trait	initial	2021-11-03	GCST90137417	Ischemic stroke
African American or Afro-Caribbean	20924	36180795	Mishra A	Cardiovascular disease, Other trait	initial	2022-09-30	GCST90104535	Ischemic stroke
African American or Afro-Caribbean	20924	36180795	Mishra A	Cardiovascular disease, Other trait	initial	2022-09-30	GCST90104550	Ischemic stroke
African American or Afro-Caribbean	2397	36672803	Xu H	Cardiovascular disease, Other trait	initial	2022-12-24	GCST90255376	Ischemic stroke
African American or Afro-Caribbean	426	26732560	Cheng YC	Cardiovascular disease, Other trait	initial	2016-01-05	GCST003323	Ischemic stroke (cardioembolic)
African American or Afro-Caribbean	15560	29531354	Malik R	Cardiovascular disease, Other trait	initial	2018-03-12	GCST005842	Ischemic stroke (cardioembolic)
African American or Afro-Caribbean	375	26732560	Cheng YC	Cardiovascular disease, Other trait	initial	2016-01-05	GCST003322	Ischemic stroke (large artery atherosclerosis)
African American or Afro-Caribbean	15405	29531354	Malik R	Cardiovascular disease, Other trait	initial	2018-03-12	GCST005840	Ischemic stroke (large artery atherosclerosis)
African American or Afro-Caribbean	15840	29531354	Malik R	Cardiovascular disease	initial	2018-03-12	GCST005841	Ischemic stroke (small-vessel)
African American or Afro-Caribbean	6888	34727735	Hu Y	Cardiovascular disease	initial	2021-11-03	GCST90137432	Large artery stroke
African American or Afro-Caribbean	6888	34727735	Hu Y	Cardiovascular disease	initial	2021-11-03	GCST90137419	Large artery stroke
African American or Afro-Caribbean	49324	34727735	Hu Y	Cardiovascular disease	replication	2021-11-03	GCST90137432	Large artery stroke
African American or Afro-Caribbean	20243	36180795	Mishra A	Cardiovascular disease	initial	2022-09-30	GCST90104538	Large artery stroke
African American or Afro-Caribbean	20243	36180795	Mishra A	Cardiovascular disease	initial	2022-09-30	GCST90104552	Large artery stroke
African American or Afro-Caribbean	790	34992631	Armstrong ND	Cardiovascular disease	replication	2021-12-21	GCST90101797	Incident stroke in hypertension
African American or Afro-Caribbean	10700	34992631	Armstrong ND	Cardiovascular disease	initial	2021-12-21	GCST90101797	Incident stroke in hypertension
African American or Afro-Caribbean	994	30651383	Chauhan G	Cardiovascular disease	initial	2019-01-16	GCST007729	Small subcortical brain infarct
African American or Afro-Caribbean	429	26732560	Cheng YC	Cardiovascular disease	initial	2016-01-05	GCST003321	Small vessel stroke
African American or Afro-Caribbean	49324	34727735	Hu Y	Cardiovascular disease	replication	2021-11-03	GCST90137433	Small vessel stroke
African American or Afro-Caribbean	6987	34727735	Hu Y	Cardiovascular disease	initial	2021-11-03	GCST90137433	Small vessel stroke
African American or Afro-Caribbean	6987	34727735	Hu Y	Cardiovascular disease	initial	2021-11-03	GCST90137420	Small vessel stroke
African American or Afro-Caribbean	20453	36180795	Mishra A	Cardiovascular disease	initial	2022-09-30	GCST90104537	Small vessel stroke
African American or Afro-Caribbean	20453	36180795	Mishra A	Cardiovascular disease	initial	2022-09-30	GCST90104553	Small vessel stroke
African American or Afro-Caribbean	3004	19369658	Ikram MA	Cardiovascular disease	replication	2009-04-15	GCST000379	Stroke
African American or Afro-Caribbean	734	22384361	Cheng YC	Cardiovascular disease	initial	2011-01-11	GCST000940	Stroke
African American or Afro-Caribbean	14746	26089329	Carty CL	Cardiovascular disease	initial	2015-06-18	GCST002987	Stroke
African American or Afro-Caribbean	20695	29531354	Malik R	Cardiovascular disease	initial	2018-03-12	GCST005838	Stroke
African American or Afro-Caribbean	7877	34727735	Hu Y	Cardiovascular disease	initial	2021-11-03	GCST90137416	Stroke
African American or Afro-Caribbean	7877	34727735	Hu Y	Cardiovascular disease	initial	2021-11-03	GCST90137429	Stroke
African American or Afro-Caribbean	23991	36180795	Mishra A	Cardiovascular disease	initial	2022-09-30	GCST90104549	Stroke
African American or Afro-Caribbean	23991	36180795	Mishra A	Cardiovascular disease	initial	2022-09-30	GCST90104534	Stroke
African American or Afro-Caribbean	6881	34727735	Hu Y	Cardiovascular disease	initial	2021-11-03	GCST90137423	Subarachnoid hemorrhage
African American or Afro-Caribbean	6881	34727735	Hu Y	Cardiovascular disease	initial	2021-11-03	GCST90137436	Subarachnoid hemorrhage
African American or Afro-Caribbean	644	20044523	Debette S	Cardiovascular disease	replication	2009-12-31	GCST000554	Subclinical brain infarct
Asian	215	30651383	Chauhan G	Cardiovascular disease	initial	2019-01-16	GCST007730	Brain infarct
Asian	521	30651383	Chauhan G	Cardiovascular disease	replication	2019-01-16	GCST007730	Brain infarct
Asian	207	30651383	Chauhan G	Cardiovascular disease	initial	2019-01-16	GCST007730	Brain infarct
Asian	751	34727735	Hu Y	Cardiovascular disease	initial	2021-11-03	GCST90137418	Cardioembolic stroke
Asian	238168	36180795	Mishra A	Cardiovascular disease	initial	2022-09-30	GCST90104546	Cardioembolic stroke
Asian	8268	36180795	Mishra A	Cardiovascular disease	initial	2022-09-30	GCST90104536	Cardioembolic stroke
Asian	8268	36180795	Mishra A	Cardiovascular disease	initial	2022-09-30	GCST90104561	Cardioembolic stroke
Asian	238168	36180795	Mishra A	Cardiovascular disease	initial	2022-09-30	GCST90104536	Cardioembolic stroke
Asian	770	34727735	Hu Y	Cardiovascular disease	initial	2021-11-03	GCST90137421	Hemorrhagic stroke
Asian	1855	31362389	Chen YC	Cardiovascular disease, Other trait	initial	2019-07-29	GCST010762	Hypotension and cognitive impairment
Asian	76314	37601966	Walters RG	Cardiovascular disease	initial	2023-07-20	GCST90246095	ICD10 I60: Nontraumatic subarachnoid hemorrhage
Asian	81248	37601966	Walters RG	Cardiovascular disease	initial	2023-07-20	GCST90246096	ICD10 I61: Nontraumatic intracerebral hemorrhage
Asian	75905	37601966	Walters RG	Cardiovascular disease	initial	2023-07-20	GCST90246097	ICD10 I62: Other and unspecified nontraumatic intracranial hemorrhage
Asian	82256	37601966	Walters RG	Cardiovascular disease	initial	2023-07-20	GCST90246098	ICD10 I63: Cerebral infarction
Asian	76222	37601966	Walters RG	Cardiovascular disease	initial	2023-07-20	GCST90246099	ICD10 I64: Stroke, not specified as haemorrhage or infarction
Asian	76254	37601966	Walters RG	Cardiovascular disease	initial	2023-07-20	GCST90246101	ICD10 I65: Occlusion and stenosis of precerebral arteries, not resulting in cerebral infarction
Asian	75896	37601966	Walters RG	Cardiovascular disease	initial	2023-07-20	GCST90246100	ICD10 I65: Occlusion and stenosis of precerebral arteries, not resulting in cerebral infarction
Asian	6179	29930801	Yamada Y	Cardiovascular disease	initial	2018-05-29	GCST010837	Intracerebral hemorrhage
Asian	153478	34594039	Sakaue S	Cardiovascular disease	initial	2021-09-30	GCST90018650	Intracerebral hemorrhage
Asian	153478	34594039	Sakaue S	Cardiovascular disease	initial	2021-09-30	GCST90018870	Intracerebral hemorrhage
Asian	765	34727735	Hu Y	Cardiovascular disease	initial	2021-11-03	GCST90137422	Intracerebral hemorrhage
Asian	548	26708676	Pulit SL	Cardiovascular disease, Other trait	replication	2015-12-18	GCST003258	Ischemic stroke
Asian	7578	26708676	Pulit SL	Cardiovascular disease, Other trait	replication	2015-12-18	GCST003258	Ischemic stroke
Asian	4746	26732560	Cheng YC	Cardiovascular disease, Other trait	initial	2016-01-05	GCST003324	Ischemic stroke
Asian	45564	29531354	Malik R	Cardiovascular disease, Other trait	initial	2018-03-12	GCST005843	Ischemic stroke
Asian	555	29531354	Malik R	Cardiovascular disease, Other trait	initial	2018-03-12	GCST005843	Ischemic stroke
Asian	9144	29531354	Malik R	Cardiovascular disease, Other trait	initial	2018-03-12	GCST005843	Ischemic stroke
Asian	6224	29930801	Yamada Y	Cardiovascular disease, Other trait	initial	2018-05-29	GCST010836	Ischemic stroke
Asian	101518	32514122	Ishigaki K	Cardiovascular disease, Other trait	initial	2020-06-08	GCST90013765	Ischemic stroke
Asian	210054	32514122	Ishigaki K	Cardiovascular disease, Other trait	initial	2020-06-08	GCST90013688	Ischemic stroke
Asian	108536	32514122	Ishigaki K	Cardiovascular disease, Other trait	initial	2020-06-08	GCST90013730	Ischemic stroke
Asian	174686	34594039	Sakaue S	Cardiovascular disease, Other trait	initial	2021-09-30	GCST90018864	Ischemic stroke
Asian	174686	34594039	Sakaue S	Cardiovascular disease, Other trait	initial	2021-09-30	GCST90018644	Ischemic stroke
Asian	814	34727735	Hu Y	Cardiovascular disease, Other trait	initial	2021-11-03	GCST90137417	Ischemic stroke
Asian	243	36180795	Mishra A	Cardiovascular disease, Other trait	replication	2022-09-30	GCST90104535	Ischemic stroke
Asian	243	36180795	Mishra A	Cardiovascular disease, Other trait	replication	2022-09-30	GCST90104560	Ischemic stroke
Asian	256274	36180795	Mishra A	Cardiovascular disease, Other trait	initial	2022-09-30	GCST90104535	Ischemic stroke
Asian	256274	36180795	Mishra A	Cardiovascular disease, Other trait	initial	2022-09-30	GCST90104545	Ischemic stroke
Asian	11134	36180795	Mishra A	Cardiovascular disease, Other trait	initial	2022-09-30	GCST90104535	Ischemic stroke
Asian	11134	36180795	Mishra A	Cardiovascular disease, Other trait	initial	2022-09-30	GCST90104560	Ischemic stroke
Asian	183159	36180795	Mishra A	Cardiovascular disease, Other trait	replication	2022-09-30	GCST90104545	Ischemic stroke
Asian	183159	36180795	Mishra A	Cardiovascular disease, Other trait	replication	2022-09-30	GCST90104535	Ischemic stroke
Asian	360	26708676	Pulit SL	Cardiovascular disease, Other trait	replication	2015-12-18	GCST003257	Ischemic stroke (cardioembolic)
Asian	5615	26708676	Pulit SL	Cardiovascular disease, Other trait	replication	2015-12-18	GCST003257	Ischemic stroke (cardioembolic)
Asian	4746	26732560	Cheng YC	Cardiovascular disease, Other trait	initial	2016-01-05	GCST003323	Ischemic stroke (cardioembolic)
Asian	29042	29531354	Malik R	Cardiovascular disease, Other trait	initial	2018-03-12	GCST005842	Ischemic stroke (cardioembolic)
Asian	7129	29531354	Malik R	Cardiovascular disease, Other trait	initial	2018-03-12	GCST005842	Ischemic stroke (cardioembolic)
Asian	364	29531354	Malik R	Cardiovascular disease, Other trait	initial	2018-03-12	GCST005842	Ischemic stroke (cardioembolic)
Asian	2328	34031191	Kumar A	Cardiovascular disease, Other trait	initial	2021-05-24	GCST90020242	Ischemic stroke (cardioembolic)
Asian	363	26708676	Pulit SL	Cardiovascular disease, Other trait	replication	2015-12-18	GCST003259	Ischemic stroke (large artery atherosclerosis)
Asian	5548	26708676	Pulit SL	Cardiovascular disease, Other trait	replication	2015-12-18	GCST003259	Ischemic stroke (large artery atherosclerosis)
Asian	4710	26732560	Cheng YC	Cardiovascular disease, Other trait	initial	2016-01-05	GCST003322	Ischemic stroke (large artery atherosclerosis)
Asian	29821	29531354	Malik R	Cardiovascular disease, Other trait	initial	2018-03-12	GCST005840	Ischemic stroke (large artery atherosclerosis)
Asian	7062	29531354	Malik R	Cardiovascular disease, Other trait	initial	2018-03-12	GCST005840	Ischemic stroke (large artery atherosclerosis)
Asian	367	29531354	Malik R	Cardiovascular disease, Other trait	initial	2018-03-12	GCST005840	Ischemic stroke (large artery atherosclerosis)
Asian	462	26708676	Pulit SL	Cardiovascular disease, Other trait	replication	2015-12-18	GCST003260	Ischemic stroke (small artery occlusion)
Asian	5507	26708676	Pulit SL	Cardiovascular disease, Other trait	replication	2015-12-18	GCST003260	Ischemic stroke (small artery occlusion)
Asian	7021	29531354	Malik R	Cardiovascular disease	initial	2018-03-12	GCST005841	Ischemic stroke (small-vessel)
Asian	33291	29531354	Malik R	Cardiovascular disease	initial	2018-03-12	GCST005841	Ischemic stroke (small-vessel)
Asian	467	29531354	Malik R	Cardiovascular disease	initial	2018-03-12	GCST005841	Ischemic stroke (small-vessel)
Asian	1354	28265093	Malik R	Cardiovascular disease	initial	2017-03-06	GCST007991	Large artery stroke
Asian	2504	34031191	Kumar A	Cardiovascular disease	initial	2021-05-24	GCST90020240	Large artery stroke
Asian	738	34727735	Hu Y	Cardiovascular disease	initial	2021-11-03	GCST90137419	Large artery stroke
Asian	8377	36180795	Mishra A	Cardiovascular disease	initial	2022-09-30	GCST90104538	Large artery stroke
Asian	8377	36180795	Mishra A	Cardiovascular disease	initial	2022-09-30	GCST90104562	Large artery stroke
Asian	238977	36180795	Mishra A	Cardiovascular disease	initial	2022-09-30	GCST90104547	Large artery stroke
Asian	238977	36180795	Mishra A	Cardiovascular disease	initial	2022-09-30	GCST90104538	Large artery stroke
Asian	242774	36180795	Mishra A	Cardiovascular disease	initial	2022-09-30	GCST90162545	Large artery stroke (MTAG)
Asian	208	30651383	Chauhan G	Cardiovascular disease	initial	2019-01-16	GCST007729	Small subcortical brain infarct
Asian	196	30651383	Chauhan G	Cardiovascular disease	initial	2019-01-16	GCST007729	Small subcortical brain infarct
Asian	4685	26732560	Cheng YC	Cardiovascular disease	initial	2016-01-05	GCST003321	Small vessel stroke
Asian	1453	29123153	Lee TH	Cardiovascular disease	replication	2017-11-09	GCST005057	Small vessel stroke
Asian	2073	29123153	Lee TH	Cardiovascular disease	initial	2017-11-09	GCST005057	Small vessel stroke
Asian	2487	34031191	Kumar A	Cardiovascular disease	initial	2021-05-24	GCST90020241	Small vessel stroke
Asian	763	34727735	Hu Y	Cardiovascular disease	initial	2021-11-03	GCST90137420	Small vessel stroke
Asian	8319	36180795	Mishra A	Cardiovascular disease	initial	2022-09-30	GCST90104537	Small vessel stroke
Asian	8319	36180795	Mishra A	Cardiovascular disease	initial	2022-09-30	GCST90104563	Small vessel stroke
Asian	242774	36180795	Mishra A	Cardiovascular disease	initial	2022-09-30	GCST90104537	Small vessel stroke
Asian	242774	36180795	Mishra A	Cardiovascular disease	initial	2022-09-30	GCST90104548	Small vessel stroke
Asian	93	22384361	Cheng YC	Cardiovascular disease	initial	2011-01-11	GCST000940	Stroke
Asian	45564	29531354	Malik R	Cardiovascular disease	initial	2018-03-12	GCST005838	Stroke
Asian	698	29531354	Malik R	Cardiovascular disease	initial	2018-03-12	GCST005838	Stroke
Asian	9144	29531354	Malik R	Cardiovascular disease	initial	2018-03-12	GCST005838	Stroke
Asian	3409	34031191	Kumar A	Cardiovascular disease	initial	2021-05-24	GCST90020238	Stroke
Asian	7628	34031191	Kumar A	Cardiovascular disease	replication	2021-05-24	GCST90020238	Stroke
Asian	850	34727735	Hu Y	Cardiovascular disease	initial	2021-11-03	GCST90137416	Stroke
Asian	264655	36180795	Mishra A	Cardiovascular disease	initial	2022-09-30	GCST90104534	Stroke
Asian	264655	36180795	Mishra A	Cardiovascular disease	initial	2022-09-30	GCST90104544	Stroke
Asian	257	36180795	Mishra A	Cardiovascular disease	replication	2022-09-30	GCST90104534	Stroke
Asian	11312	36180795	Mishra A	Cardiovascular disease	initial	2022-09-30	GCST90104534	Stroke
Asian	11312	36180795	Mishra A	Cardiovascular disease	initial	2022-09-30	GCST90104559	Stroke
Asian	257	36180795	Mishra A	Cardiovascular disease	replication	2022-09-30	GCST90104559	Stroke
Asian	183893	36180795	Mishra A	Cardiovascular disease	replication	2022-09-30	GCST90104544	Stroke
Asian	183893	36180795	Mishra A	Cardiovascular disease	replication	2022-09-30	GCST90104534	Stroke
Asian	7449	34031191	Kumar A	Cardiovascular disease	replication	2021-05-24	GCST90020243	Stroke (hemorhagic)
Asian	2332	34031191	Kumar A	Cardiovascular disease	initial	2021-05-24	GCST90020243	Stroke (hemorhagic)
Asian	5981	19403135	Yamada Y	Cardiovascular disease, Other trait	replication	2009-04-05	GCST000373	Stroke (ischemic)
Asian	266	19403135	Yamada Y	Cardiovascular disease, Other trait	initial	2009-04-05	GCST000373	Stroke (ischemic)
Asian	320	21155030	Cheong MY	Cardiovascular disease, Other trait	initial	2011-01-11	GCST000941	Stroke (ischemic)
Asian	940	21155030	Cheong MY	Cardiovascular disease, Other trait	replication	2011-01-11	GCST000941	Stroke (ischemic)
Asian	2465	23041239	Traylor M	Cardiovascular disease, Other trait	replication	2012-10-05	GCST001706	Stroke (ischemic)
Asian	3231	34031191	Kumar A	Cardiovascular disease, Other trait	initial	2021-05-24	GCST90020239	Stroke (ischemic)
Asian	7519	34031191	Kumar A	Cardiovascular disease, Other trait	replication	2021-05-24	GCST90020239	Stroke (ischemic)
Asian	153225	34594039	Sakaue S	Cardiovascular disease	initial	2021-09-30	GCST90018923	Subarachnoid hemorrhage
Asian	153225	34594039	Sakaue S	Cardiovascular disease	initial	2021-09-30	GCST90018703	Subarachnoid hemorrhage
Asian	739	34727735	Hu Y	Cardiovascular disease	initial	2021-11-03	GCST90137423	Subarachnoid hemorrhage
European	17956	30651383	Chauhan G	Cardiovascular disease	initial	2019-01-16	GCST007730	Brain infarct
European	6341	30651383	Chauhan G	Cardiovascular disease	replication	2019-01-16	GCST007730	Brain infarct
European	18297	34727735	Hu Y	Cardiovascular disease	initial	2021-11-03	GCST90137418	Cardioembolic stroke
European	18297	34727735	Hu Y	Cardiovascular disease	initial	2021-11-03	GCST90137425	Cardioembolic stroke
European	49324	34727735	Hu Y	Cardiovascular disease	replication	2021-11-03	GCST90137425	Cardioembolic stroke
European	1245612	36180795	Mishra A	Cardiovascular disease	initial	2022-09-30	GCST90104541	Cardioembolic stroke
European	1245612	36180795	Mishra A	Cardiovascular disease	initial	2022-09-30	GCST90104536	Cardioembolic stroke
European	362661	35872910	Carcel-Marquez J	Cardiovascular disease	initial	2022-07-08	GCST90132228	Cardioembolic stroke (MTAG)
European	1245612	36180795	Mishra A	Cardiovascular disease	initial	2022-09-30	GCST90162543	Cardioembolic stroke (MTAG)
European	71	29915124	Marini S	Cardiovascular disease	replication	2018-06-18	GCST006139	Hematoma volume in lobar spontaneous intracerebral hemorrhage
European	228	29915124	Marini S	Cardiovascular disease	initial	2018-06-18	GCST006139	Hematoma volume in lobar spontaneous intracerebral hemorrhage
European	169	29915124	Marini S	Cardiovascular disease	replication	2018-06-18	GCST006140	Hematoma volume in non-lobar spontaneous intracerebral hemorrhage
European	166	29915124	Marini S	Cardiovascular disease	initial	2018-06-18	GCST006140	Hematoma volume in non-lobar spontaneous intracerebral hemorrhage
European	17883	34727735	Hu Y	Cardiovascular disease	initial	2021-11-03	GCST90137421	Hemorrhagic stroke
European	17883	34727735	Hu Y	Cardiovascular disease	initial	2021-11-03	GCST90137428	Hemorrhagic stroke
European	387690	34662886	Backman JD	Cardiovascular disease	initial	2021-10-18	GCST90080029	ICD10 I60: Nontraumatic subarachnoid hemorrhage
European	387690	34662886	Backman JD	Cardiovascular disease	initial	2021-10-18	GCST90084015	ICD10 I60: Nontraumatic subarachnoid hemorrhage (Gene-based burden)
European	387723	34662886	Backman JD	Cardiovascular disease	initial	2021-10-18	GCST90080028	ICD10 I60.9: Nontraumatic subarachnoid hemorrhage, unspecified
European	387723	34662886	Backman JD	Cardiovascular disease	initial	2021-10-18	GCST90084014	ICD10 I60.9: Nontraumatic subarachnoid hemorrhage, unspecified (Gene-based burden)
European	387774	34662886	Backman JD	Cardiovascular disease	initial	2021-10-18	GCST90080031	ICD10 I61: Nontraumatic intracerebral hemorrhage
European	387774	34662886	Backman JD	Cardiovascular disease	initial	2021-10-18	GCST90084017	ICD10 I61: Nontraumatic intracerebral hemorrhage (Gene-based burden)
European	387863	34662886	Backman JD	Cardiovascular disease	initial	2021-10-18	GCST90080030	ICD10 I61.9: Nontraumatic intracerebral hemorrhage, unspecified
European	387863	34662886	Backman JD	Cardiovascular disease	initial	2021-10-18	GCST90084016	ICD10 I61.9: Nontraumatic intracerebral hemorrhage, unspecified (Gene-based burden)
European	387874	34662886	Backman JD	Cardiovascular disease	initial	2021-10-18	GCST90080032	ICD10 I62: Other and unspecified nontraumatic intracranial hemorrhage
European	387874	34662886	Backman JD	Cardiovascular disease	initial	2021-10-18	GCST90084018	ICD10 I62: Other and unspecified nontraumatic intracranial hemorrhage (Gene-based burden)
European	387135	34662886	Backman JD	Cardiovascular disease	initial	2021-10-18	GCST90080035	ICD10 I63: Cerebral infarction
European	387135	34662886	Backman JD	Cardiovascular disease	initial	2021-10-18	GCST90084021	ICD10 I63: Cerebral infarction (Gene-based burden)
European	387930	34662886	Backman JD	Cardiovascular disease	initial	2021-10-18	GCST90080033	ICD10 I63.5: Cerebral infarction due to unspecified occlusion or stenosis of cerebral arteries
European	387930	34662886	Backman JD	Cardiovascular disease	initial	2021-10-18	GCST90084019	ICD10 I63.5: Cerebral infarction due to unspecified occlusion or stenosis of cerebral arteries (Gene-based burden)
European	387503	34662886	Backman JD	Cardiovascular disease	initial	2021-10-18	GCST90080034	ICD10 I63.9: Cerebral infarction, unspecified
European	387503	34662886	Backman JD	Cardiovascular disease	initial	2021-10-18	GCST90084020	ICD10 I63.9: Cerebral infarction, unspecified (Gene-based burden)
European	329052	34662886	Backman JD	Cardiovascular disease	initial	2021-10-18	GCST90077664	ICD10 I64: stroke
European	329052	34662886	Backman JD	Cardiovascular disease	initial	2021-10-18	GCST90081650	ICD10 I64: stroke (Gene-based burden)
European	386927	34662886	Backman JD	Cardiovascular disease	initial	2021-10-18	GCST90080036	ICD10 I64: Stroke, not specified as haemorrhage or infarction
European	386927	34662886	Backman JD	Cardiovascular disease	initial	2021-10-18	GCST90084022	ICD10 I64: Stroke, not specified as haemorrhage or infarction (Gene-based burden)
European	387785	34662886	Backman JD	Cardiovascular disease	initial	2021-10-18	GCST90080038	ICD10 I65: Occlusion and stenosis of precerebral arteries, not resulting in cerebral infarction
European	387785	34662886	Backman JD	Cardiovascular disease	initial	2021-10-18	GCST90084024	ICD10 I65: Occlusion and stenosis of precerebral arteries, not resulting in cerebral infarction (Gene-based burden)
European	387929	34662886	Backman JD	Cardiovascular disease	initial	2021-10-18	GCST90080037	ICD10 I65.2: Occlusion and stenosis of carotid artery
European	387929	34662886	Backman JD	Cardiovascular disease	initial	2021-10-18	GCST90084023	ICD10 I65.2: Occlusion and stenosis of carotid artery (Gene-based burden)
European	2065	24656865	Woo D	Cardiovascular disease	replication	2014-03-18	GCST002389	Intracerebral hemorrhage
European	3026	24656865	Woo D	Cardiovascular disease	initial	2014-03-18	GCST002389	Intracerebral hemorrhage
European	3519	31430377	Chung J	Cardiovascular disease	initial	2019-08-20	GCST008878	Intracerebral hemorrhage
European	473513	34594039	Sakaue S	Cardiovascular disease	initial	2021-09-30	GCST90018870	Intracerebral hemorrhage
European	23372	34727735	Hu Y	Cardiovascular disease	initial	2021-11-03	GCST90137438	Intracerebral hemorrhage
European	17613	34727735	Hu Y	Cardiovascular disease	initial	2021-11-03	GCST90137422	Intracerebral hemorrhage
European	3519	31430377	Chung J	Cardiovascular disease	initial	2019-08-20	GCST008875	Intracerebral hemorrhage (MTAG)
European	456348	34737426	Jiang L	Cardiovascular disease	initial	2021-11-04	GCST90043994	Intracerebral hemorrhage (PheCode 430.2)
European	10088	29392897	Hernandez-Fuentes MP	Cardiovascular disease	initial	2018-02-01	GCST005426	Intracranial haemorrhage in renal transplantation (donors)
European	5027	29392897	Hernandez-Fuentes MP	Cardiovascular disease	replication	2018-02-01	GCST005426	Intracranial haemorrhage in renal transplantation (donors)
European	456348	34737426	Jiang L	Cardiovascular disease	initial	2021-11-04	GCST90044648	Intracranial hemorrhage (injury) (PheCode 818)
European	456348	34737426	Jiang L	Cardiovascular disease	initial	2021-11-04	GCST90043996	Intracranial hemorrhage (PheCode 430)
European	40990	26708676	Pulit SL	Cardiovascular disease, Other trait	initial	2015-12-18	GCST003258	Ischemic stroke
European	368279	26708676	Pulit SL	Cardiovascular disease, Other trait	replication	2015-12-18	GCST003258	Ischemic stroke
European	17716	26732560	Cheng YC	Cardiovascular disease, Other trait	initial	2016-01-05	GCST003324	Ischemic stroke
European	8748	26732560	Cheng YC	Cardiovascular disease, Other trait	replication	2016-01-05	GCST003324	Ischemic stroke
European	19468	27068588	Chauhan G	Cardiovascular disease, Other trait	replication	2016-04-07	GCST003492	Ischemic stroke
European	83641	27068588	Chauhan G	Cardiovascular disease, Other trait	initial	2016-04-07	GCST003492	Ischemic stroke
European	22495	27997041	Traylor M	Cardiovascular disease, Other trait	initial	2016-12-20	GCST004023	Ischemic stroke
European	25713	27997041	Traylor M	Cardiovascular disease, Other trait	replication	2016-12-20	GCST004023	Ischemic stroke
European	440328	29531354	Malik R	Cardiovascular disease, Other trait	initial	2018-03-12	GCST006908	Ischemic stroke
European	440328	29531354	Malik R	Cardiovascular disease, Other trait	initial	2018-03-12	GCST005843	Ischemic stroke
European	813375	30383316	Malik R	Cardiovascular disease, Other trait	initial	2018-11-01	GCST007249	Ischemic stroke
European	484121	34594039	Sakaue S	Cardiovascular disease, Other trait	initial	2021-09-30	GCST90018864	Ischemic stroke
European	276669	34662886	Backman JD	Cardiovascular disease, Other trait	initial	2021-10-18	GCST90081456	Ischemic stroke
European	21328	34727735	Hu Y	Cardiovascular disease, Other trait	initial	2021-11-03	GCST90137417	Ischemic stroke
European	49802	34727735	Hu Y	Cardiovascular disease, Other trait	initial	2021-11-03	GCST90137437	Ischemic stroke
European	1296908	36180795	Mishra A	Cardiovascular disease, Other trait	initial	2022-09-30	GCST90104540	Ischemic stroke
European	1296908	36180795	Mishra A	Cardiovascular disease, Other trait	initial	2022-09-30	GCST90104535	Ischemic stroke
European	725087	36180795	Mishra A	Cardiovascular disease, Other trait	replication	2022-09-30	GCST90104540	Ischemic stroke
European	725087	36180795	Mishra A	Cardiovascular disease, Other trait	replication	2022-09-30	GCST90104535	Ischemic stroke
European	123316	36672803	Xu H	Cardiovascular disease, Other trait	replication	2022-12-24	GCST90255376	Ischemic stroke
European	17832	36672803	Xu H	Cardiovascular disease, Other trait	initial	2022-12-24	GCST90255376	Ischemic stroke
European	152058	36762557	Xie Y	Cardiovascular disease, Other trait	initial	2023-02-10	GCST90271319	Ischemic stroke
European	30090	26708676	Pulit SL	Cardiovascular disease, Other trait	initial	2015-12-18	GCST003257	Ischemic stroke (cardioembolic)
European	277499	26708676	Pulit SL	Cardiovascular disease, Other trait	replication	2015-12-18	GCST003257	Ischemic stroke (cardioembolic)
European	17716	26732560	Cheng YC	Cardiovascular disease, Other trait	initial	2016-01-05	GCST003323	Ischemic stroke (cardioembolic)
European	81215	27068588	Chauhan G	Cardiovascular disease, Other trait	initial	2016-04-07	GCST003490	Ischemic stroke (cardioembolic)
European	19094	27068588	Chauhan G	Cardiovascular disease, Other trait	replication	2016-04-07	GCST003490	Ischemic stroke (cardioembolic)
European	41544	27997041	Traylor M	Cardiovascular disease, Other trait	replication	2016-12-20	GCST004021	Ischemic stroke (cardioembolic)
European	14000	27997041	Traylor M	Cardiovascular disease, Other trait	initial	2016-12-20	GCST004021	Ischemic stroke (cardioembolic)
European	362661	29531354	Malik R	Cardiovascular disease, Other trait	initial	2018-03-12	GCST005842	Ischemic stroke (cardioembolic)
European	362661	29531354	Malik R	Cardiovascular disease, Other trait	initial	2018-03-12	GCST006910	Ischemic stroke (cardioembolic)
European	29039	26708676	Pulit SL	Cardiovascular disease, Other trait	initial	2015-12-18	GCST003259	Ischemic stroke (large artery atherosclerosis)
European	178569	26708676	Pulit SL	Cardiovascular disease, Other trait	replication	2015-12-18	GCST003259	Ischemic stroke (large artery atherosclerosis)
European	17565	26732560	Cheng YC	Cardiovascular disease, Other trait	initial	2016-01-05	GCST003322	Ischemic stroke (large artery atherosclerosis)
European	301663	29531354	Malik R	Cardiovascular disease, Other trait	initial	2018-03-12	GCST006907	Ischemic stroke (large artery atherosclerosis)
European	301663	29531354	Malik R	Cardiovascular disease, Other trait	initial	2018-03-12	GCST005840	Ischemic stroke (large artery atherosclerosis)
European	219602	26708676	Pulit SL	Cardiovascular disease, Other trait	replication	2015-12-18	GCST003260	Ischemic stroke (small artery occlusion)
European	28942	26708676	Pulit SL	Cardiovascular disease, Other trait	initial	2015-12-18	GCST003260	Ischemic stroke (small artery occlusion)
European	348946	29531354	Malik R	Cardiovascular disease	initial	2018-03-12	GCST006909	Ischemic stroke (small-vessel)
European	348946	29531354	Malik R	Cardiovascular disease	initial	2018-03-12	GCST005841	Ischemic stroke (small-vessel)
European	259487	34662886	Backman JD	Cardiovascular disease	initial	2021-10-18	GCST90081492	Ischemic stroke or cardioembolic stroke
European	259487	34662886	Backman JD	Cardiovascular disease	initial	2021-10-18	GCST90085478	Ischemic stroke or cardioembolic stroke (Gene-based burden)
European	225419	33773637	Traylor M	Cardiovascular disease	initial	2021-03-25	GCST90014122	Lacunar stroke
European	19100	27997041	Traylor M	Cardiovascular disease	replication	2016-12-20	GCST004022	Large artery stroke
European	14162	27997041	Traylor M	Cardiovascular disease	initial	2016-12-20	GCST004022	Large artery stroke
European	11170	28265093	Malik R	Cardiovascular disease	initial	2017-03-06	GCST007991	Large artery stroke
European	17317	34727735	Hu Y	Cardiovascular disease	initial	2021-11-03	GCST90137426	Large artery stroke
European	17317	34727735	Hu Y	Cardiovascular disease	initial	2021-11-03	GCST90137419	Large artery stroke
European	49324	34727735	Hu Y	Cardiovascular disease	replication	2021-11-03	GCST90137426	Large artery stroke
European	1241207	36180795	Mishra A	Cardiovascular disease	initial	2022-09-30	GCST90104538	Large artery stroke
European	1241207	36180795	Mishra A	Cardiovascular disease	initial	2022-09-30	GCST90104542	Large artery stroke
European	677415	35128049	Daghals I	Cardiovascular disease	initial	2022-02-01	GCST90103796	Large artery stroke (MTAG)
European	1241207	36180795	Mishra A	Cardiovascular disease	initial	2022-09-30	GCST90162544	Large artery stroke (MTAG)
European	2466	31430377	Chung J	Cardiovascular disease	initial	2019-08-20	GCST008874	Lobar intracerebral hemorrhage
European	2466	31430377	Chung J	Cardiovascular disease	initial	2019-08-20	GCST008877	Lobar intracerebral hemorrhage (MTAG)
European	909	28322283	Chibnik LB	Cardiovascular disease	initial	2017-03-21	GCST90012830	Macroscopic brain infarct
European	559	33430853	Ustinova M	Cardiovascular disease	initial	2021-01-11	GCST011161	Macrovascular complications in type 2 diabetes
European	927055	34859065	Zhang F	Cardiovascular disease, Neurological disorder	initial	2021-11-11	GCST90095484	Major depressive disorder or stroke (pleiotropy)
European	909	28322283	Chibnik LB	Cardiovascular disease	initial	2017-03-21	GCST90012829	Microscopic brain infarct
European	2716	31430377	Chung J	Cardiovascular disease	initial	2019-08-20	GCST008873	Non-lobar intracerebral hemorrhage
European	2716	31430377	Chung J	Cardiovascular disease	initial	2019-08-20	GCST008876	Non-lobar intracerebral hemorrhage (MTAG)
European	5748	30651383	Chauhan G	Cardiovascular disease	replication	2019-01-16	GCST007729	Small subcortical brain infarct
European	15464	30651383	Chauhan G	Cardiovascular disease	initial	2019-01-16	GCST007729	Small subcortical brain infarct
European	17831	26732560	Cheng YC	Cardiovascular disease	initial	2016-01-05	GCST003321	Small vessel stroke
European	40371	27997041	Traylor M	Cardiovascular disease	replication	2016-12-20	GCST004020	Small vessel stroke
European	14560	27997041	Traylor M	Cardiovascular disease	initial	2016-12-20	GCST004020	Small vessel stroke
European	17713	34727735	Hu Y	Cardiovascular disease	initial	2021-11-03	GCST90137420	Small vessel stroke
European	17713	34727735	Hu Y	Cardiovascular disease	initial	2021-11-03	GCST90137427	Small vessel stroke
European	49324	34727735	Hu Y	Cardiovascular disease	replication	2021-11-03	GCST90137427	Small vessel stroke
European	1241619	36180795	Mishra A	Cardiovascular disease	initial	2022-09-30	GCST90104537	Small vessel stroke
European	1241619	36180795	Mishra A	Cardiovascular disease	initial	2022-09-30	GCST90104543	Small vessel stroke
European	724609	35128049	Daghals I	Cardiovascular disease	initial	2022-02-01	GCST90103795	Small vessel stroke (MTAG)
European	1241619	36180795	Mishra A	Cardiovascular disease	initial	2022-09-30	GCST90162546	Small vessel stroke (MTAG)
European	19602	19369658	Ikram MA	Cardiovascular disease	initial	2009-04-15	GCST000379	Stroke
European	4265	19369658	Ikram MA	Cardiovascular disease	replication	2009-04-15	GCST000379	Stroke
European	989	22384361	Cheng YC	Cardiovascular disease	initial	2011-01-11	GCST000940	Stroke
European	4276	22384361	Cheng YC	Cardiovascular disease	replication	2011-01-11	GCST000940	Stroke
European	3402	21957438	Meschia JF	Cardiovascular disease	initial	2011-09-21	GCST001243	Stroke
European	41458	22306652	Bellenguez C	Cardiovascular disease	replication	2012-02-05	GCST001400	Stroke
European	9520	22306652	Bellenguez C	Cardiovascular disease	initial	2012-02-05	GCST001400	Stroke
European	2012	27068588	Chauhan G	Cardiovascular disease	replication	2016-04-07	GCST003491	Stroke
European	84961	27068588	Chauhan G	Cardiovascular disease	initial	2016-04-07	GCST003491	Stroke
European	33431	29615537	Kulminski AM	Cardiovascular disease	initial	2018-03-01	GCST005764	Stroke
European	446696	29531354	Malik R	Cardiovascular disease	initial	2018-03-12	GCST005838	Stroke
European	446696	29531354	Malik R	Cardiovascular disease	initial	2018-03-12	GCST006906	Stroke
European	821100	30383316	Malik R	Cardiovascular disease	initial	2018-11-01	GCST007248	Stroke
European	2824	32915819	Zhou J	Cardiovascular disease	initial	2020-09-11	GCST90012186	Stroke
European	290304	34662886	Backman JD	Cardiovascular disease	initial	2021-10-18	GCST90081457	Stroke
European	331754	34662886	Backman JD	Cardiovascular disease	initial	2021-10-18	GCST90077663	Stroke
European	22315	34727735	Hu Y	Cardiovascular disease	initial	2021-11-03	GCST90137424	Stroke
European	22315	34727735	Hu Y	Cardiovascular disease	initial	2021-11-03	GCST90137416	Stroke
European	1308460	36180795	Mishra A	Cardiovascular disease	initial	2022-09-30	GCST90104539	Stroke
European	1308460	36180795	Mishra A	Cardiovascular disease	initial	2022-09-30	GCST90104534	Stroke
European	727571	36180795	Mishra A	Cardiovascular disease	replication	2022-09-30	GCST90104539	Stroke
European	727571	36180795	Mishra A	Cardiovascular disease	replication	2022-09-30	GCST90104534	Stroke
European	290304	34662886	Backman JD	Cardiovascular disease	initial	2021-10-18	GCST90085443	Stroke (Gene-based burden)
European	331754	34662886	Backman JD	Cardiovascular disease	initial	2021-10-18	GCST90081649	Stroke (Gene-based burden)
European	12476	18991354	Gretarsdottir S	Cardiovascular disease, Other trait	initial	2008-10-01	GCST000239	Stroke (ischemic)
European	23919	18991354	Gretarsdottir S	Cardiovascular disease, Other trait	replication	2008-10-01	GCST000239	Stroke (ischemic)
European	2406	22941190	Holliday EG	Cardiovascular disease, Other trait	initial	2012-09-02	GCST001659	Stroke (ischemic)
European	54410	22941190	Holliday EG	Cardiovascular disease, Other trait	replication	2012-09-02	GCST001659	Stroke (ischemic)
European	39965	23041239	Traylor M	Cardiovascular disease, Other trait	replication	2012-10-05	GCST001706	Stroke (ischemic)
European	74393	23041239	Traylor M	Cardiovascular disease, Other trait	initial	2012-10-05	GCST001706	Stroke (ischemic)
European	810	22990015	Arning A	Cardiovascular disease	initial	2012-09-20	GCST001689	Stroke (pediatric)
European	129643	34662886	Backman JD	Cardiovascular disease	initial	2021-10-18	GCST90079444	Stroke (UKB data field 6150)
European	129643	34662886	Backman JD	Cardiovascular disease	initial	2021-10-18	GCST90083430	Stroke (UKB data field 6150) (Gene-based burden)
European	473255	34594039	Sakaue S	Cardiovascular disease	initial	2021-09-30	GCST90018923	Subarachnoid hemorrhage
European	24352	34727735	Hu Y	Cardiovascular disease	initial	2021-11-03	GCST90137439	Subarachnoid hemorrhage
European	17188	34727735	Hu Y	Cardiovascular disease	initial	2021-11-03	GCST90137423	Subarachnoid hemorrhage
European	456348	34737426	Jiang L	Cardiovascular disease	initial	2021-11-04	GCST90043993	Subarachnoid hemorrhage (PheCode 430.1)
European	1822	20044523	Debette S	Cardiovascular disease	replication	2009-12-31	GCST000554	Subclinical brain infarct
European	9401	20044523	Debette S	Cardiovascular disease	initial	2009-12-31	GCST000554	Subclinical brain infarct
European	456348	34737426	Jiang L	Cardiovascular disease	initial	2021-11-04	GCST90043995	Subdural hemorrhage (PheCode 430.3)
European	456348	34737426	Jiang L	Cardiovascular disease	initial	2021-11-04	GCST90044001	Transient cerebral ischemia (PheCode 433.31)
European	331754	34662886	Backman JD	Cardiovascular disease	initial	2021-10-18	GCST90077665	Transient ischaemic attack tia
European	331754	34662886	Backman JD	Cardiovascular disease	initial	2021-10-18	GCST90081651	Transient ischaemic attack tia (Gene-based burden)
European	455303	34737426	Jiang L	Cardiovascular disease	initial	2021-11-04	GCST90044350	Vascular/heart problems diagnosed by doctor: Stroke (UKB data field 6150_3)
Hispanic or Latin American	737	30651383	Chauhan G	Cardiovascular disease	initial	2019-01-16	GCST007730	Brain infarct
Hispanic or Latin American	2295	34727735	Hu Y	Cardiovascular disease	initial	2021-11-03	GCST90137418	Cardioembolic stroke
Hispanic or Latin American	4369	36180795	Mishra A	Cardiovascular disease	initial	2022-09-30	GCST90104556	Cardioembolic stroke
Hispanic or Latin American	4369	36180795	Mishra A	Cardiovascular disease	initial	2022-09-30	GCST90104536	Cardioembolic stroke
Hispanic or Latin American	2299	34727735	Hu Y	Cardiovascular disease	initial	2021-11-03	GCST90137421	Hemorrhagic stroke
Hispanic or Latin American	794	24656865	Woo D	Cardiovascular disease	replication	2014-03-18	GCST002389	Intracerebral hemorrhage
Hispanic or Latin American	2275	34727735	Hu Y	Cardiovascular disease	initial	2021-11-03	GCST90137422	Intracerebral hemorrhage
Hispanic or Latin American	2521	26708676	Pulit SL	Cardiovascular disease, Other trait	initial	2015-12-18	GCST003258	Ischemic stroke
Hispanic or Latin American	1234	26708676	Pulit SL	Cardiovascular disease, Other trait	replication	2015-12-18	GCST003258	Ischemic stroke
Hispanic or Latin American	1247	29531354	Malik R	Cardiovascular disease, Other trait	initial	2018-03-12	GCST005843	Ischemic stroke
Hispanic or Latin American	2572	34727735	Hu Y	Cardiovascular disease, Other trait	initial	2021-11-03	GCST90137417	Ischemic stroke
Hispanic or Latin American	52845	36180795	Mishra A	Cardiovascular disease, Other trait	replication	2022-09-30	GCST90104535	Ischemic stroke
Hispanic or Latin American	52845	36180795	Mishra A	Cardiovascular disease, Other trait	replication	2022-09-30	GCST90104555	Ischemic stroke
Hispanic or Latin American	5326	36180795	Mishra A	Cardiovascular disease, Other trait	initial	2022-09-30	GCST90104535	Ischemic stroke
Hispanic or Latin American	5326	36180795	Mishra A	Cardiovascular disease, Other trait	initial	2022-09-30	GCST90104555	Ischemic stroke
Hispanic or Latin American	2547	26708676	Pulit SL	Cardiovascular disease, Other trait	initial	2015-12-18	GCST003257	Ischemic stroke (cardioembolic)
Hispanic or Latin American	783	26708676	Pulit SL	Cardiovascular disease, Other trait	replication	2015-12-18	GCST003257	Ischemic stroke (cardioembolic)
Hispanic or Latin American	791	29531354	Malik R	Cardiovascular disease, Other trait	initial	2018-03-12	GCST005842	Ischemic stroke (cardioembolic)
Hispanic or Latin American	2575	26708676	Pulit SL	Cardiovascular disease, Other trait	initial	2015-12-18	GCST003259	Ischemic stroke (large artery atherosclerosis)
Hispanic or Latin American	726	26708676	Pulit SL	Cardiovascular disease, Other trait	replication	2015-12-18	GCST003259	Ischemic stroke (large artery atherosclerosis)
Hispanic or Latin American	733	29531354	Malik R	Cardiovascular disease, Other trait	initial	2018-03-12	GCST005840	Ischemic stroke (large artery atherosclerosis)
Hispanic or Latin American	2981	26708676	Pulit SL	Cardiovascular disease, Other trait	initial	2015-12-18	GCST003260	Ischemic stroke (small artery occlusion)
Hispanic or Latin American	771	26708676	Pulit SL	Cardiovascular disease, Other trait	replication	2015-12-18	GCST003260	Ischemic stroke (small artery occlusion)
Hispanic or Latin American	778	29531354	Malik R	Cardiovascular disease	initial	2018-03-12	GCST005841	Ischemic stroke (small-vessel)
Hispanic or Latin American	2275	34727735	Hu Y	Cardiovascular disease	initial	2021-11-03	GCST90137419	Large artery stroke
Hispanic or Latin American	4313	36180795	Mishra A	Cardiovascular disease	initial	2022-09-30	GCST90104538	Large artery stroke
Hispanic or Latin American	4313	36180795	Mishra A	Cardiovascular disease	initial	2022-09-30	GCST90104557	Large artery stroke
Hispanic or Latin American	699	30651383	Chauhan G	Cardiovascular disease	initial	2019-01-16	GCST007729	Small subcortical brain infarct
Hispanic or Latin American	2299	34727735	Hu Y	Cardiovascular disease	initial	2021-11-03	GCST90137420	Small vessel stroke
Hispanic or Latin American	4353	36180795	Mishra A	Cardiovascular disease	initial	2022-09-30	GCST90104537	Small vessel stroke
Hispanic or Latin American	4353	36180795	Mishra A	Cardiovascular disease	initial	2022-09-30	GCST90104558	Small vessel stroke
Hispanic or Latin American	1557	29531354	Malik R	Cardiovascular disease	initial	2018-03-12	GCST005838	Stroke
Hispanic or Latin American	2616	34727735	Hu Y	Cardiovascular disease	initial	2021-11-03	GCST90137416	Stroke
Hispanic or Latin American	52957	36180795	Mishra A	Cardiovascular disease	replication	2022-09-30	GCST90104534	Stroke
Hispanic or Latin American	52957	36180795	Mishra A	Cardiovascular disease	replication	2022-09-30	GCST90104554	Stroke
Hispanic or Latin American	5662	36180795	Mishra A	Cardiovascular disease	initial	2022-09-30	GCST90104534	Stroke
Hispanic or Latin American	5662	36180795	Mishra A	Cardiovascular disease	initial	2022-09-30	GCST90104554	Stroke
Hispanic or Latin American	2265	34727735	Hu Y	Cardiovascular disease	initial	2021-11-03	GCST90137423	Subarachnoid hemorrhage
Other/Mixed	39	34727735	Hu Y	Cardiovascular disease	initial	2021-11-03	GCST90137418	Cardioembolic stroke
Other/Mixed	2219	32047268	von Berg J	Cardiovascular disease	initial	2020-02-11	GCST010164	Cardioembolic stroke (CCS and TOAST classification)
Other/Mixed	4502	32047268	von Berg J	Cardiovascular disease	initial	2020-02-11	GCST010163	Cardioembolic stroke (CCS or TOAST classification)
Other/Mixed	3000	32047268	von Berg J	Cardiovascular disease	initial	2020-02-11	GCST010167	Cardioembolic stroke (CCSc classification)
Other/Mixed	3608	32047268	von Berg J	Cardiovascular disease	initial	2020-02-11	GCST010166	Cardioembolic stroke (CCSp classification)
Other/Mixed	3333	32047268	von Berg J	Cardiovascular disease	initial	2020-02-11	GCST010165	Cardioembolic stroke (TOAST classification)
Other/Mixed	42	34727735	Hu Y	Cardiovascular disease	initial	2021-11-03	GCST90137421	Hemorrhagic stroke
Other/Mixed	40	34727735	Hu Y	Cardiovascular disease	initial	2021-11-03	GCST90137422	Intracerebral hemorrhage
Other/Mixed	6807	26708676	Pulit SL	Cardiovascular disease, Other trait	replication	2015-12-18	GCST003258	Ischemic stroke
Other/Mixed	4963	26708676	Pulit SL	Cardiovascular disease, Other trait	initial	2015-12-18	GCST003258	Ischemic stroke
Other/Mixed	49324	27068588	Chauhan G	Cardiovascular disease, Other trait	replication	2016-04-07	GCST003492	Ischemic stroke
Other/Mixed	74463	30383316	Malik R	Cardiovascular disease, Other trait	initial	2018-11-01	GCST007249	Ischemic stroke
Other/Mixed	46	34727735	Hu Y	Cardiovascular disease, Other trait	initial	2021-11-03	GCST90137417	Ischemic stroke
Other/Mixed	3562	26708676	Pulit SL	Cardiovascular disease, Other trait	initial	2015-12-18	GCST003257	Ischemic stroke (cardioembolic)
Other/Mixed	3015	26708676	Pulit SL	Cardiovascular disease, Other trait	replication	2015-12-18	GCST003257	Ischemic stroke (cardioembolic)
Other/Mixed	35900	27068588	Chauhan G	Cardiovascular disease, Other trait	replication	2016-04-07	GCST003490	Ischemic stroke (cardioembolic)
Other/Mixed	3574	26708676	Pulit SL	Cardiovascular disease, Other trait	initial	2015-12-18	GCST003259	Ischemic stroke (large artery atherosclerosis)
Other/Mixed	272	26708676	Pulit SL	Cardiovascular disease, Other trait	replication	2015-12-18	GCST003259	Ischemic stroke (large artery atherosclerosis)
Other/Mixed	3735	26708676	Pulit SL	Cardiovascular disease, Other trait	initial	2015-12-18	GCST003260	Ischemic stroke (small artery occlusion)
Other/Mixed	286	26708676	Pulit SL	Cardiovascular disease, Other trait	replication	2015-12-18	GCST003260	Ischemic stroke (small artery occlusion)
Other/Mixed	232596	33773637	Traylor M	Cardiovascular disease	initial	2021-03-25	GCST90014123	Lacunar stroke
Other/Mixed	34	34727735	Hu Y	Cardiovascular disease	initial	2021-11-03	GCST90137419	Large artery stroke
Other/Mixed	1328	32047268	von Berg J	Cardiovascular disease	initial	2020-02-11	GCST010159	Large artery stroke (CCS and TOAST classification)
Other/Mixed	3495	32047268	von Berg J	Cardiovascular disease	initial	2020-02-11	GCST010158	Large artery stroke (CCS or TOAST classification)
Other/Mixed	1565	32047268	von Berg J	Cardiovascular disease	initial	2020-02-11	GCST010162	Large artery stroke (CCSc classification)
Other/Mixed	2449	32047268	von Berg J	Cardiovascular disease	initial	2020-02-11	GCST010161	Large artery stroke (CCSp classification)j
Other/Mixed	2318	32047268	von Berg J	Cardiovascular disease	initial	2020-02-11	GCST010160	Large artery stroke (TOAST classification)
Other/Mixed	36	34727735	Hu Y	Cardiovascular disease	initial	2021-11-03	GCST90137420	Small vessel stroke
Other/Mixed	1548	32047268	von Berg J	Cardiovascular disease	initial	2020-02-11	GCST010154	Small vessel stroke (CCS and TOAST classification)
Other/Mixed	3480	32047268	von Berg J	Cardiovascular disease	initial	2020-02-11	GCST010153	Small vessel stroke (CCS or TOAST classification)
Other/Mixed	2262	32047268	von Berg J	Cardiovascular disease	initial	2020-02-11	GCST010157	Small vessel stroke (CCSc classification)
Other/Mixed	2419	32047268	von Berg J	Cardiovascular disease	initial	2020-02-11	GCST010156	Small vessel stroke (CCSp classification)
Other/Mixed	2631	32047268	von Berg J	Cardiovascular disease	initial	2020-02-11	GCST010155	Small vessel stroke (TOAST classification)
Other/Mixed	101040	30383316	Malik R	Cardiovascular disease	initial	2018-11-01	GCST007248	Stroke
Other/Mixed	22051	32693751	Keene KL	Cardiovascular disease	initial	2020-07-22	GCST011176	Stroke
Other/Mixed	54	34727735	Hu Y	Cardiovascular disease	initial	2021-11-03	GCST90137416	Stroke
Other/Mixed	35	34727735	Hu Y	Cardiovascular disease	initial	2021-11-03	GCST90137423	Subarachnoid hemorrhage
Numbers
African American or Afro-Caribbean	1171846
Asian	5827103
European	47380780
Hispanic or Latin American	300020
Other/Mixed	582071
Total	55261820

## Sheet: CHF
European	845	27993963	Schneider BP	Biological process, Cardiovascular disease	initial	2016-12-19	GCST003939	Adverse response to chemotherapy (congestive heart failure) in breast cancer
European	775	27993963	Schneider BP	Biological process, Cardiovascular disease	replication	2016-12-19	GCST003939	Adverse response to chemotherapy (congestive heart failure) in breast cancer
African	26674	36376295	Levin MG	Cardiovascular disease	initial	2022-11-14	GCST90162626	Heart failure
African	17917	36376295	Levin MG	Cardiovascular disease	initial	2022-11-14	GCST90239776	Heart failure (multivariate analysis)
African American or Afro-Caribbean	2895	20445134	Smith NL	Cardiovascular disease	initial	2010-05-05	GCST000675	Heart failure
Asian	117	34572079	Yang NI	Cardiovascular disease	initial	2021-09-15	GCST90250820	Asymptomatic heart failure in heart failure risk
Asian	178726	34594039	Sakaue S	Cardiovascular disease	initial	2021-09-30	GCST90018806	Chronic heart failure
Asian	178726	34594039	Sakaue S	Cardiovascular disease	initial	2021-09-30	GCST90018586	Chronic heart failure
Asian	103106	32514122	Ishigaki K	Cardiovascular disease	initial	2020-06-08	GCST90013763	Congestive heart failure
Asian	212453	32514122	Ishigaki K	Cardiovascular disease	initial	2020-06-08	GCST90013686	Congestive heart failure
Asian	109347	32514122	Ishigaki K	Cardiovascular disease	initial	2020-06-08	GCST90013728	Congestive heart failure
Asian	257928	36376295	Levin MG	Cardiovascular disease	initial	2022-11-14	GCST90162626	Heart failure
Asian	47934	36376295	Levin MG	Cardiovascular disease	initial	2022-11-14	GCST90239776	Heart failure (multivariate analysis)
Asian	76616	37601966	Walters RG	Cardiovascular disease	initial	2023-07-20	GCST90246093	ICD10 I50: Heart failure
European	486160	34594039	Sakaue S	Cardiovascular disease	initial	2021-09-30	GCST90018806	Chronic heart failure
European	456348	34737426	Jiang L	Cardiovascular disease	initial	2021-11-04	GCST90043985	Congestive heart failure (CHF), not otherwise specified (PheCode 428.1)
European	20926	20445134	Smith NL	Cardiovascular disease	initial	2010-05-05	GCST000675	Heart failure
European	33431	29615537	Kulminski AM	Cardiovascular disease	initial	2018-03-01	GCST005765	Heart failure
European	394156	30586722	Aragam KG	Cardiovascular disease	initial	2018-11-11	GCST007715	Heart failure
European	12819	30586722	Aragam KG	Cardiovascular disease	replication	2018-11-11	GCST007715	Heart failure
European	977323	31919418	Shah S	Cardiovascular disease	initial	2020-01-09	GCST009541	Heart failure
European	387050	34662886	Backman JD	Cardiovascular disease	initial	2021-10-18	GCST90081485	Heart failure
European	1366492	36376295	Levin MG	Cardiovascular disease	initial	2022-11-14	GCST90162626	Heart failure
European	328071	36376295	Levin MG	Cardiovascular disease	replication	2022-11-14	GCST90162626	Heart failure
European	1266315	37429843	Rasooly D	Cardiovascular disease	initial	2023-07-10	GCST90274223	Heart failure
European	387050	34662886	Backman JD	Cardiovascular disease	initial	2021-10-18	GCST90085471	Heart Failure (Gene-based burden)
European	343120	36376295	Levin MG	Cardiovascular disease	initial	2022-11-14	GCST90239776	Heart failure (multivariate analysis)
European	456348	34737426	Jiang L	Cardiovascular disease	initial	2021-11-04	GCST90043986	Heart failure, not otherwise specified (PheCode 428.2)
European	511	35736394	Dube MP	Cardiovascular disease, Biological process	initial	2022-06-23	GCST90134323	Hypotension in heart failure treated with candesartan
European	1371	35736394	Dube MP	Cardiovascular disease, Biological process	initial	2022-06-23	GCST90134321	Hypotension in heart failure treated with candesartan
European	860	35736394	Dube MP	Cardiovascular disease, Biological process	initial	2022-06-23	GCST90134322	Hypotension in heart failure treated with candesartan
European	104907	34662886	Backman JD	Cardiovascular disease	replication	2021-10-18	GCST90080023	ICD10 I50: Heart failure
European	387076	34662886	Backman JD	Cardiovascular disease	initial	2021-10-18	GCST90080023	ICD10 I50: Heart failure
European	387076	34662886	Backman JD	Cardiovascular disease	initial	2021-10-18	GCST90084009	ICD10 I50: Heart failure (Gene-based burden)
European	387930	34662886	Backman JD	Cardiovascular disease	initial	2021-10-18	GCST90080020	ICD10 I50.0: Congestive heart failure
European	387930	34662886	Backman JD	Cardiovascular disease	initial	2021-10-18	GCST90084006	ICD10 I50.0: Congestive heart failure (Gene-based burden)
European	94441	34662886	Backman JD	Cardiovascular disease	replication	2021-10-18	GCST90080021	ICD10 I50.1: Left ventricular failure, unspecified
European	387725	34662886	Backman JD	Cardiovascular disease	initial	2021-10-18	GCST90080021	ICD10 I50.1: Left ventricular failure, unspecified
European	387725	34662886	Backman JD	Cardiovascular disease	initial	2021-10-18	GCST90084007	ICD10 I50.1: Left ventricular failure, unspecified (Gene-based burden)
European	101582	34662886	Backman JD	Cardiovascular disease	replication	2021-10-18	GCST90080022	ICD10 I50.9: Heart failure, unspecified
European	387930	34662886	Backman JD	Cardiovascular disease	initial	2021-10-18	GCST90080022	ICD10 I50.9: Heart failure, unspecified
European	387930	34662886	Backman JD	Cardiovascular disease	initial	2021-10-18	GCST90084008	ICD10 I50.9: Heart failure, unspecified (Gene-based burden)
European	170757	36779085	Fitzgerald T	Cardiovascular disease	initial	2022-08-10	GCST90103407	Source of report of I50 (heart failure) (UKB data field 131355)
Other/Mixed	14387	36376295	Levin MG	Cardiovascular disease	initial	2022-11-14	GCST90162626	Heart failure
Other/Mixed	4293	36376295	Levin MG	Cardiovascular disease	initial	2022-11-14	GCST90239776	Heart failure (multivariate analysis)
Numbers
African American or Afro-Caribbean	47486
Asian	1164953
European	10492980
Hispanic or Latin American	0
Other/Mixed	18680
Total	11724099

## Sheet: Vascular disease
African	291	34852643	Wai Yeung M	Cardiovascular disease, Other measurement	initial	2021-12-02	GCST90100575	Carotid intima media thickness
African	291	34852643	Wai Yeung M	Cardiovascular disease, Other measurement	initial	2021-12-02	GCST90100576	Carotid intima media thickness
African	47858	31285632	Klarin D	Cardiovascular disease	initial	2019-07-08	GCST008474	Peripheral artery disease
African American or Afro-Caribbean	2497	23388002	Thanassoulis G	Cardiovascular disease	replication	2013-02-17	GCST001865	Aortic-valve calcification
African American or Afro-Caribbean	3139	26343387	Nikpay M	Cardiovascular disease	initial	2015-09-07	GCST003116	Coronary artery disease
African American or Afro-Caribbean	129326	35915156	Tcheandjieu C	Cardiovascular disease	initial	2022-08-01	GCST90132304	Coronary artery disease
African American or Afro-Caribbean	76709	35915156	Tcheandjieu C	Cardiovascular disease	initial	2022-08-01	GCST90132305	Coronary artery disease
African American or Afro-Caribbean	5313	21347282	Lettre G	Cardiovascular disease	initial	2011-02-10	GCST000972	Coronary heart disease
African American or Afro-Caribbean	2250	21347282	Lettre G	Cardiovascular disease	replication	2011-02-10	GCST000972	Coronary heart disease
African American or Afro-Caribbean	2905	21829389	Barbalic M	Cardiovascular disease	initial	2011-08-04	GCST001190	Coronary heart disease
African American or Afro-Caribbean	8155	21829389	Barbalic M	Cardiovascular disease	replication	2011-08-04	GCST001190	Coronary heart disease
African American or Afro-Caribbean	1960	36085083	Johnson R	Cardiovascular disease	initial	2022-09-09	GCST90128466	Ischemic heart disease
African American or Afro-Caribbean	578	26888256	Hernandez W	Cardiovascular disease	initial	2016-02-17	GCST003377	Venous thromboembolism
African American or Afro-Caribbean	159	26888256	Hernandez W	Cardiovascular disease	replication	2016-02-17	GCST003377	Venous thromboembolism
African American or Afro-Caribbean	1858	30659681	Lindstrom S	Cardiovascular disease	initial	2019-01-19	GCST012523	Venous thromboembolism
African American or Afro-Caribbean	15152	31420334	Lindstrom S	Cardiovascular disease	initial	2019-08-16	GCST009030	Venous thromboembolism
African American or Afro-Caribbean	15152	31420334	Lindstrom S	Cardiovascular disease	initial	2019-08-16	GCST009031	Venous thromboembolism
African American or Afro-Caribbean	51661	31676865	Klarin D	Cardiovascular disease	initial	2019-11-01	GCST009097	Venous thromboembolism
African American or Afro-Caribbean	5334	28203683	Heit JA	Cardiovascular disease	initial	2017-02-16	GCST004068	Venous thromboembolism adjusted for sickle cell variant rs77121243-T
Asian	174756	34594039	Sakaue S	Cardiovascular disease	initial	2021-09-30	GCST90018783	Aortic aneurysm
Asian	174756	34594039	Sakaue S	Cardiovascular disease	initial	2021-09-30	GCST90018563	Aortic aneurysm
Asian	774	23388002	Thanassoulis G	Cardiovascular disease	replication	2013-02-17	GCST001865	Aortic-valve calcification
Asian	108	21048783	Kamada F	Cardiovascular disease	replication	2010-11-04	GCST000860	Moyamoya disease
Asian	117	21048783	Kamada F	Cardiovascular disease	initial	2010-11-04	GCST000860	Moyamoya disease
Asian	3767	29273593	Duan L	Cardiovascular disease	replication	2017-12-22	GCST005575	Moyamoya disease
Asian	2786	29273593	Duan L	Cardiovascular disease	initial	2017-12-22	GCST005575	Moyamoya disease
Asian	6428	24124408	Hong KW	Cardiovascular disease	initial	2013-09-30	GCST002209	Orthostatic hypotension
Asian	5312	33632238	Song Y	Cardiovascular disease, Other trait	initial	2021-02-25	GCST90014127	Cardio-cerebrovascular disease in diabetes mellitus
Asian	20766	33632238	Song Y	Cardiovascular disease, Other trait	initial	2021-02-25	GCST90014130	Cardio-cerebrovascular disease in dyslipidemia
Asian	16302	33632238	Song Y	Cardiovascular disease, Other trait	initial	2021-02-25	GCST90014124	Cardio-cerebrovascular disease in hypertension
Asian	810	26343869	Xie G	Cardiovascular disease, Other measurement	initial	2015-09-05	GCST003114	Carotid intima media thickness
Asian	612	34852643	Wai Yeung M	Cardiovascular disease, Other measurement	initial	2021-12-02	GCST90100576	Carotid intima media thickness
Asian	612	34852643	Wai Yeung M	Cardiovascular disease, Other measurement	initial	2021-12-02	GCST90100575	Carotid intima media thickness
Asian	98457	32514122	Ishigaki K	Cardiovascular disease	initial	2020-06-08	GCST90013727	Cerebral aneurysm
Asian	96746	32514122	Ishigaki K	Cardiovascular disease	initial	2020-06-08	GCST90013762	Cerebral aneurysm
Asian	195203	32514122	Ishigaki K	Cardiovascular disease	initial	2020-06-08	GCST90013685	Cerebral aneurysm
Asian	155154	34594039	Sakaue S	Cardiovascular disease	initial	2021-09-30	GCST90018595	Cerebral aneurysm
Asian	155154	34594039	Sakaue S	Cardiovascular disease	initial	2021-09-30	GCST90018815	Cerebral aneurysm
Asian	134	23454411	Lin MT	Cardiovascular disease	initial	2013-02-27	GCST001878	Coronary arterial lesions in patients with Kawasaki disease
Asian	245	23454411	Lin MT	Cardiovascular disease	replication	2013-02-27	GCST001878	Coronary arterial lesions in patients with Kawasaki disease
Asian	223	23677057	Kim JJ	Cardiovascular disease	replication	2013-05-16	GCST002026	Coronary arterial lesions in patients with Kawasaki disease
Asian	140	23677057	Kim JJ	Cardiovascular disease	initial	2013-05-16	GCST002026	Coronary arterial lesions in patients with Kawasaki disease
Asian	262	26434682	Lin YJ	Cardiovascular disease	initial	2015-11-01	GCST003192	Coronary artery aneurysm in Kawasaki disease
Asian	157	27171184	Kuo HC	Cardiovascular disease	initial	2016-05-12	GCST003560	Coronary artery aneurysm in Kawasaki disease
Asian	11323	26343387	Nikpay M	Cardiovascular disease	initial	2015-09-07	GCST003116	Coronary artery disease
Asian	25557	26343387	Nikpay M	Cardiovascular disease	initial	2015-09-07	GCST003116	Coronary artery disease
Asian	786	27191271	Hu Q	Cardiovascular disease	initial	2016-05-13	GCST003561	Coronary artery disease
Asian	9127	27191271	Hu Q	Cardiovascular disease	replication	2016-05-13	GCST003561	Coronary artery disease
Asian	2603	29263402	Han Y	Cardiovascular disease	initial	2017-12-20	GCST005172	Coronary artery disease
Asian	2139	29263402	Han Y	Cardiovascular disease	replication	2017-12-20	GCST005172	Coronary artery disease
Asian	6942	29263402	Han Y	Cardiovascular disease	initial	2017-12-20	GCST005172	Coronary artery disease
Asian	630	29472232	Li Y	Cardiovascular disease	initial	2018-02-22	GCST005582	Coronary artery disease
Asian	21198	29472232	Li Y	Cardiovascular disease	replication	2018-02-22	GCST005582	Coronary artery disease
Asian	7256	30402224	Yamada Y	Cardiovascular disease	initial	2018-09-17	GCST009879	Coronary artery disease
Asian	51442	32469254	Matsunaga H	Cardiovascular disease	initial	2020-05-29	GCST010479	Coronary artery disease
Asian	51442	32469254	Matsunaga H	Cardiovascular disease	initial	2020-05-29	GCST010480	Coronary artery disease
Asian	103106	32514122	Ishigaki K	Cardiovascular disease	initial	2020-06-08	GCST90013764	Coronary artery disease
Asian	18066	32514122	Ishigaki K	Cardiovascular disease	replication	2020-06-08	GCST90013687	Coronary artery disease
Asian	212453	32514122	Ishigaki K	Cardiovascular disease	initial	2020-06-08	GCST90013687	Coronary artery disease
Asian	109347	32514122	Ishigaki K	Cardiovascular disease	initial	2020-06-08	GCST90013729	Coronary artery disease
Asian	16817	33321069	van Zuydam NR	Cardiovascular disease	initial	2020-08-13	GCST011488	Coronary artery disease
Asian	168228	33020668	Koyama S	Cardiovascular disease	initial	2020-10-05	GCST010867	Coronary artery disease
Asian	168228	33020668	Koyama S	Cardiovascular disease	initial	2020-10-05	GCST010866	Coronary artery disease
Asian	153	35958505	Bhat KG	Cardiovascular disease	initial	2022-07-15	GCST90134554	Coronary artery disease
Asian	212453	35915156	Tcheandjieu C	Cardiovascular disease	initial	2022-08-01	GCST90132305	Coronary artery disease
Asian	22000	35945198	Huang QQ	Cardiovascular disease	initial	2022-08-09	GCST90140952	Coronary artery disease
Asian	23960	32846279	Zheng Q	Cardiovascular disease, Other measurement	initial	2020-06-29	GCST011658	Coronary artery disease and chronotype (pleiotropy)
Asian	11058	32846279	Zheng Q	Cardiovascular disease, Other measurement	initial	2020-06-29	GCST011658	Coronary artery disease and chronotype (pleiotropy)
Asian	5312	33632238	Song Y	Cardiovascular disease	initial	2021-02-25	GCST90014128	Coronary artery disease in diabetes
Asian	20767	33632238	Song Y	Cardiovascular disease	initial	2021-02-25	GCST90014131	Coronary artery disease in dyslipidemia
Asian	16304	33632238	Song Y	Cardiovascular disease	initial	2021-02-25	GCST90014125	Coronary artery disease in hypertension
Asian	10077	33321069	van Zuydam NR	Cardiovascular disease	initial	2020-08-13	GCST011489	Coronary artery disease in individuals without type 2 diabetes
Asian	6740	33321069	van Zuydam NR	Cardiovascular disease	initial	2020-08-13	GCST011490	Coronary artery disease in type 2 diabetes
Asian	7593	21378986	Wang F	Cardiovascular disease	replication	2011-03-06	GCST001000	Coronary heart disease
Asian	6187	21378988	Coronary Artery Disease (C4D) Genetics Consortium	Cardiovascular disease	replication	2011-03-06	GCST000999	Coronary heart disease
Asian	14790	21378988	Coronary Artery Disease (C4D) Genetics Consortium	Cardiovascular disease	initial	2011-03-06	GCST000999	Coronary heart disease
Asian	460	21378986	Wang F	Cardiovascular disease	initial	2011-03-06	GCST001000	Coronary heart disease
Asian	6996	21846871	Mehta NN	Cardiovascular disease	initial	2011-08-01	GCST001185	Coronary heart disease
Asian	9928	21971053	Takeuchi F	Cardiovascular disease	replication	2011-10-05	GCST001260	Coronary heart disease
Asian	3648	21971053	Takeuchi F	Cardiovascular disease	initial	2011-10-05	GCST001260	Coronary heart disease
Asian	26932	22751097	Lu X	Cardiovascular disease	replication	2012-07-01	GCST001587	Coronary heart disease
Asian	6534	22751097	Lu X	Cardiovascular disease	initial	2012-07-01	GCST001587	Coronary heart disease
Asian	5714	23364394	Lee JY	Cardiovascular disease	initial	2013-01-31	GCST001845	Coronary heart disease
Asian	8028	23364394	Lee JY	Cardiovascular disease	replication	2013-01-31	GCST001845	Coronary heart disease
Asian	168228	36252120	Saad M	Cardiovascular disease	replication	2022-10-12	GCST90258671	Coronary heart disease
Asian	8941	37125963	Tam CHT	Cardiovascular disease	initial	2023-05-01	GCST90281031	Coronary heart disease in type 2 diabetes
Asian	3553	37125963	Tam CHT	Cardiovascular disease	replication	2023-05-01	GCST90281031	Coronary heart disease in type 2 diabetes
Asian	100	18075462	Suzuki S	Cardiovascular disease	initial	2007-11-17	GCST000125	Coronary spasm
Asian	311	18075462	Suzuki S	Cardiovascular disease	replication	2007-11-17	GCST000125	Coronary spasm
Asian	76554	37601966	Walters RG	Cardiovascular disease	initial	2023-07-20	GCST90246066	ICD10 G45: Transient cerebral ischemic attacks and related syndromes
Asian	75945	37601966	Walters RG	Cardiovascular disease	initial	2023-07-20	GCST90246085	ICD10 I24: Other acute ischemic heart diseases
Asian	81101	37601966	Walters RG	Cardiovascular disease	initial	2023-07-20	GCST90246086	ICD10 I25: Chronic ischemic heart disease
Asian	78461	37601966	Walters RG	Cardiovascular disease	initial	2023-07-20	GCST90246102	ICD10 I67: Other cerebrovascular diseases
Asian	77177	37601966	Walters RG	Cardiovascular disease	initial	2023-07-20	GCST90246103	ICD10 I69: Sequelae of cerebrovascular disease
Asian	76140	37601966	Walters RG	Cardiovascular disease	initial	2023-07-20	GCST90246104	ICD10 I70: Atherosclerosis
Asian	76104	37601966	Walters RG	Cardiovascular disease	initial	2023-07-20	GCST90246147	ICD10 K64: Hemorrhoids and perianal venous thrombosis
Asian	1171	18997786	Bilguvar K	Cardiovascular disease	replication	2008-11-09	GCST000262	Intracranial aneurysm
Asian	4777	20364137	Yasuno K	Cardiovascular disease	replication	2010-04-04	GCST000646	Intracranial aneurysm
Asian	482	20613766	Akiyama K	Cardiovascular disease	initial	2010-07-08	GCST000723	Intracranial aneurysm
Asian	1398	20613766	Akiyama K	Cardiovascular disease	replication	2010-07-08	GCST000723	Intracranial aneurysm
Asian	8260	22286173	Low SK	Cardiovascular disease	replication	2012-01-27	GCST001388	Intracranial aneurysm
Asian	6867	22286173	Low SK	Cardiovascular disease	initial	2012-01-27	GCST001388	Intracranial aneurysm
Asian	546	30823506	Hong EP	Cardiovascular disease	initial	2019-02-25	GCST007354	Intracranial aneurysm
Asian	238207	33199917	Bakker MK	Cardiovascular disease	initial	2020-11-16	GCST011021	Intracranial aneurysm
Asian	13855	31319653	Jeon C	Cardiovascular disease	initial	2019-07-12	GCST008816	Ischemic heart disease
Asian	3287	36085083	Johnson R	Cardiovascular disease	initial	2022-09-09	GCST90128459	Ischemic heart disease
Asian	2239	20610895	Koriyama H	Cardiovascular disease	replication	2010-07-02	GCST000720	Peripheral artery disease
Asian	1553	20610895	Koriyama H	Cardiovascular disease	initial	2010-07-02	GCST000720	Peripheral artery disease
Asian	19131	26488411	Matsukura M	Cardiovascular disease	replication	2015-10-21	GCST003154	Peripheral artery disease
Asian	4168	26488411	Matsukura M	Cardiovascular disease	initial	2015-10-21	GCST003154	Peripheral artery disease
Asian	103106	32514122	Ishigaki K	Cardiovascular disease	initial	2020-06-08	GCST90013766	Peripheral artery disease
Asian	212453	32514122	Ishigaki K	Cardiovascular disease	initial	2020-06-08	GCST90013689	Peripheral artery disease
Asian	109347	32514122	Ishigaki K	Cardiovascular disease	initial	2020-06-08	GCST90013731	Peripheral artery disease
Asian	177713	34594039	Sakaue S	Cardiovascular disease	initial	2021-09-30	GCST90018890	Peripheral artery disease
Asian	177713	34594039	Sakaue S	Cardiovascular disease	initial	2021-09-30	GCST90018670	Peripheral artery disease
Asian	23298	34601942	van Zuydam NR	Cardiovascular disease	replication	2021-10-04	GCST90061371	Peripheral artery disease
Asian	9456	37076872	Zhang Z	Cardiovascular disease	replication	2023-04-19	GCST90278093	Pulmonary embolism
Asian	9478	37076872	Zhang Z	Cardiovascular disease	initial	2023-04-19	GCST90278093	Pulmonary embolism
Asian	40532	37828025	Hartmann S	Cardiovascular disease	replication	2023-10-12	GCST90271713	Raynauds phenomenon disease
Asian	166	35793981	Kim B	Cardiovascular disease	initial	2022-07-06	GCST90270122	Supernormal coronary arteries
Asian	2569	30498034	Terao C	Cardiovascular disease	initial	2018-11-29	GCST006984	Takayasu arteritis
Asian	3989	30498034	Terao C	Cardiovascular disease	replication	2018-11-29	GCST006984	Takayasu arteritis
Asian	547	33308445	Ortiz-Fernandez L	Cardiovascular disease	initial	2020-12-03	GCST011939	Takayasu arteritis
Asian	547	33308445	Ortiz-Fernandez L	Cardiovascular disease	initial	2020-12-03	GCST011935	Takayasu arteritis
Asian	965	33308445	Ortiz-Fernandez L	Cardiovascular disease	initial	2020-12-03	GCST011939	Takayasu arteritis
Asian	965	33308445	Ortiz-Fernandez L	Cardiovascular disease	initial	2020-12-03	GCST011936	Takayasu arteritis
Asian	1875	36046661	Liu L	Cardiovascular disease	initial	2022-08-24	GCST90137503	Takayasu arteritis
Asian	152113	34594039	Sakaue S	Cardiovascular disease	initial	2021-09-30	GCST90018816	Unruptured cerebral aneurysm
Asian	152113	34594039	Sakaue S	Cardiovascular disease	initial	2021-09-30	GCST90018596	Unruptured cerebral aneurysm
Asian	368	23480133	Kim Y	Cardiovascular disease	replication	2011-02-28	GCST000993	Vascular dementia
Asian	284	23480133	Kim Y	Cardiovascular disease	initial	2011-02-28	GCST000993	Vascular dementia
Asian	48	35074609	Shen Y	Cardiovascular disease	initial	2022-01-19	GCST90102508	Venous thromboembolism in pregnancy
European	10718	20622881	Gretarsdottir S	Cardiovascular disease	replication	2010-07-11	GCST000727	Abdominal aortic aneurysm
European	31795	20622881	Gretarsdottir S	Cardiovascular disease	initial	2010-07-11	GCST000727	Abdominal aortic aneurysm
European	40011	22055160	Bown MJ	Cardiovascular disease	replication	2011-11-04	GCST001312	Abdominal aortic aneurysm
European	7172	22055160	Bown MJ	Cardiovascular disease	initial	2011-11-04	GCST001312	Abdominal aortic aneurysm
European	7069	24046328	Bradley DT	Cardiovascular disease	initial	2013-09-17	GCST002193	Abdominal aortic aneurysm
European	30620	24046328	Bradley DT	Cardiovascular disease	replication	2013-09-17	GCST002193	Abdominal aortic aneurysm
European	104830	27899403	Jones GT	Cardiovascular disease	initial	2016-11-29	GCST003877	Abdominal aortic aneurysm
European	5127	27899403	Jones GT	Cardiovascular disease	replication	2016-11-29	GCST003877	Abdominal aortic aneurysm
European	104830	32981348	Klarin D	Cardiovascular disease	replication	2020-09-28	GCST011496	Abdominal aortic aneurysm
European	179814	32981348	Klarin D	Cardiovascular disease	initial	2020-09-28	GCST011495	Abdominal aortic aneurysm
European	179814	32981348	Klarin D	Cardiovascular disease	initial	2020-09-28	GCST011496	Abdominal aortic aneurysm
European	110304	32981348	Klarin D	Cardiovascular disease	replication	2020-09-28	GCST011495	Abdominal aortic aneurysm
European	456348	34737426	Jiang L	Cardiovascular disease	initial	2021-11-04	GCST90044009	Abdominal aortic aneurysm (PheCode 442.11)
European	456348	34737426	Jiang L	Cardiovascular disease	initial	2021-11-04	GCST90043956	Aneurysm and dissection of heart (PheCode 411.41)
European	456348	34737426	Jiang L	Cardiovascular disease	initial	2021-11-04	GCST90044011	Aneurysm of artery of lower extremity (PheCode 442.3)
European	456348	34737426	Jiang L	Cardiovascular disease	initial	2021-11-04	GCST90044012	Aneurysm of other specified artery (PheCode 442.8)
European	479194	34594039	Sakaue S	Cardiovascular disease	initial	2021-09-30	GCST90018783	Aortic aneurysm
European	456348	34737426	Jiang L	Cardiovascular disease	initial	2021-11-04	GCST90044010	Aortic aneurysm (PheCode 442.1)
European	140700	29590334	Bjornsson T	Cardiovascular disease	initial	2018-03-24	GCST005687	Aortic coarctation
European	214493	29590334	Bjornsson T	Cardiovascular disease	replication	2018-03-24	GCST005687	Aortic coarctation
European	304155	34662886	Backman JD	Cardiovascular disease	initial	2021-10-18	GCST90081458	Aortic stenosis
European	653867	37038246	Chen HY	Cardiovascular disease	initial	2023-04-11	GCST90276156	Aortic stenosis
European	90828	37038246	Chen HY	Cardiovascular disease	replication	2023-04-11	GCST90276156	Aortic stenosis
European	304155	34662886	Backman JD	Cardiovascular disease	initial	2021-10-18	GCST90085444	Aortic stenosis (Gene-based burden)
European	456348	34737426	Jiang L	Cardiovascular disease	initial	2021-11-04	GCST90043838	Aortic valve disease (PheCode 394.3)
European	351799	29511194	Helgadottir A	Cardiovascular disease	initial	2018-03-07	GCST005561	Aortic valve stenosis
European	456581	29511194	Helgadottir A	Cardiovascular disease	replication	2018-03-07	GCST005561	Aortic valve stenosis
European	239893	32186652	Chen HY	Cardiovascular disease	replication	2020-03-18	GCST010038	Aortic valve stenosis
European	44703	32186652	Chen HY	Cardiovascular disease	initial	2020-03-18	GCST010038	Aortic valve stenosis
European	745	23388002	Thanassoulis G	Cardiovascular disease	replication	2013-02-17	GCST001865	Aortic-valve calcification
European	6942	23388002	Thanassoulis G	Cardiovascular disease	initial	2013-02-17	GCST001865	Aortic-valve calcification
European	456348	34737426	Jiang L	Cardiovascular disease	initial	2021-11-04	GCST90044016	Arterial embolism and thrombosis of lower extremity artery (PheCode 444.1)
European	456348	34737426	Jiang L	Cardiovascular disease	initial	2021-11-04	GCST90044020	Arteritis, not otherwise specified (PheCode 446.9)
European	456348	34737426	Jiang L	Cardiovascular disease	initial	2021-11-04	GCST90044006	Atherosclerosis (PheCode 440)
European	456348	34737426	Jiang L	Cardiovascular disease	initial	2021-11-04	GCST90044005	Atherosclerosis of the extremities (PheCode 440.2)
European	5128	35156446	Shade LM	Cardiovascular disease	initial	2022-02-14	GCST90134619	Brain arteriolosclerosis
European	1335	26534935	Weng L	Cardiovascular disease	initial	2015-11-03	GCST008436	Nonobstructive coronary artery disease
European	456348	34737426	Jiang L	Cardiovascular disease	initial	2021-11-04	GCST90043998	Occlusion and stenosis of precerebral arteries (PheCode 433.1)
European	456348	34737426	Jiang L	Cardiovascular disease	initial	2021-11-04	GCST90044000	Occlusion of cerebral arteries (PheCode 433.2)
European	456348	34737426	Jiang L	Cardiovascular disease	initial	2021-11-04	GCST90043997	Occlusion of cerebral arteries, with cerebral infarction (PheCode 433.11)
European	456348	34737426	Jiang L	Cardiovascular disease	initial	2021-11-04	GCST90044032	Orthostatic hypotension (PheCode 458.1)
European	456348	34737426	Jiang L	Cardiovascular disease	initial	2021-11-04	GCST90043959	Other acute and subacute forms of ischemic heart disease (PheCode 411.9)
European	456348	34737426	Jiang L	Cardiovascular disease, Other trait	initial	2021-11-04	GCST90043958	Other chronic ischemic heart disease, unspecified (PheCode 411.8)
European	456348	34737426	Jiang L	Cardiovascular disease	initial	2021-11-04	GCST90044022	Other disorders of arteries and arterioles (PheCode 447)
European	78136	34662886	Backman JD	Cardiovascular disease	replication	2021-10-18	GCST90080761	ICD10 R04.0: Epistaxis
European	385081	34662886	Backman JD	Cardiovascular disease	initial	2021-10-18	GCST90080761	ICD10 R04.0: Epistaxis
European	385081	34662886	Backman JD	Cardiovascular disease	initial	2021-10-18	GCST90084747	ICD10 R04.0: Epistaxis (Gene-based burden)
European	177	20009918	Shrestha S	Cardiovascular disease, Other measurement	initial	2010-01-01	GCST000555	Carotid atherosclerosis in HIV infection
European	31211	21909108	Bis JC	Cardiovascular disease, Other measurement	initial	2011-09-11	GCST001231	Carotid intima media thickness
European	71128	30510157	Franceschini N	Cardiovascular disease, Other measurement	initial	2018-12-03	GCST007436	Carotid intima media thickness
European	43775	34852643	Wai Yeung M	Cardiovascular disease, Other measurement	initial	2021-12-02	GCST90100575	Carotid intima media thickness
European	98843	34852643	Wai Yeung M	Cardiovascular disease, Other measurement	initial	2021-12-02	GCST90100576	Carotid intima media thickness
European	48434	30510157	Franceschini N	Cardiovascular disease	initial	2018-12-03	GCST007435	Carotid plaque
European	1355	30251476	Lopez-Mejias R	Cardiovascular disease	initial	2018-09-24	GCST007425	Carotid plaques in rheumatoid arthritis
European	473683	34594039	Sakaue S	Cardiovascular disease	initial	2021-09-30	GCST90018815	Cerebral aneurysm
European	456348	34737426	Jiang L	Cardiovascular disease	initial	2021-11-04	GCST90044003	Cerebral aneurysm (PheCode 433.5)
European	456348	34737426	Jiang L	Cardiovascular disease	initial	2021-11-04	GCST90043999	Cerebral artery occlusion, with cerebral infarction (PheCode 433.21)
European	2087	34459509	Ken-Dror G	Cardiovascular disease	initial	2021-08-30	GCST90038454	Cerebral venous thrombosis
European	380546	34662886	Backman JD	Cardiovascular disease	initial	2021-10-18	GCST90081470	Cerebrovascular disease - ischemic composite
European	380546	34662886	Backman JD	Cardiovascular disease	initial	2021-10-18	GCST90085456	Cerebrovascular disease - ischemic composite (Gene-based burden)
European	360434	34662886	Backman JD	Cardiovascular disease	initial	2021-10-18	GCST90081471	Cerebrovascular disease - ischemic composite (no atrial fibrillation)
European	360434	34662886	Backman JD	Cardiovascular disease	initial	2021-10-18	GCST90085457	Cerebrovascular disease - ischemic composite (no atrial fibrillation) (Gene-based burden)
European	456348	34737426	Jiang L	Cardiovascular disease	initial	2021-11-04	GCST90044004	Cerebrovascular disease (PheCode 433)
European	3307	25420145	Debette S	Cardiovascular disease	replication	2014-11-24	GCST002700	Cervical artery dissection
European	15809	25420145	Debette S	Cardiovascular disease	initial	2014-11-24	GCST002700	Cervical artery dissection
European	163779	35128049	Daghals I	Cardiovascular disease	initial	2022-02-01	GCST90269767	Cervical artery dissection (MTAG)
European	61067	35128049	Daghals I	Cardiovascular disease	initial	2022-02-01	GCST90103794	Cervical artery dissection (MTAG)
European	1573	32438682	Mateos MK	Biological process, Cardiovascular disease	initial	2020-05-19	GCST010463	Childhood ALL/LBL (acute lymphoblastic leukemia/lymphoblastic lymphoma) treatment-related venous thromboembolism
European	5092	28374850	Ellinghaus E	Cardiovascular disease, Other trait	replication	2017-04-04	GCST004343	Chronic venous disease
European	4942	28374850	Ellinghaus E	Cardiovascular disease, Other trait	initial	2017-04-04	GCST004343	Chronic venous disease
European	476	33772158	Hoggart C	Cardiovascular disease	initial	2021-03-26	GCST90013538	Coronary artery aneurysm in Kawasaki disease
European	17053	21239051	Reilly MP	Cardiovascular disease	replication	2011-01-14	GCST000945	Coronary artery disease
European	2723	21239051	Reilly MP	Cardiovascular disease	initial	2011-01-14	GCST000945	Coronary artery disease
European	141217	26343387	Nikpay M	Cardiovascular disease	initial	2015-09-07	GCST003116	Coronary artery disease
European	120286	28714974	Klarin D	Cardiovascular disease	initial	2017-07-17	GCST007990	Coronary artery disease
European	408458	30104761	Zhou W	Cardiovascular disease	initial	2018-08-13	GCST008370	Coronary artery disease
European	117787	33321069	van Zuydam NR	Cardiovascular disease	replication	2020-08-13	GCST011488	Coronary artery disease
European	49826	33321069	van Zuydam NR	Cardiovascular disease	initial	2020-08-13	GCST011488	Coronary artery disease
European	2824	32915819	Zhou J	Cardiovascular disease	initial	2020-09-11	GCST90012176	Coronary artery disease
European	480830	33020668	Koyama S	Cardiovascular disease	initial	2020-10-05	GCST010866	Coronary artery disease
European	127635	35047847	Miao Z	Cardiovascular disease	initial	2021-08-24	GCST90094909	Coronary artery disease
European	283203	34662886	Backman JD	Cardiovascular disease	initial	2021-10-18	GCST90081466	Coronary artery disease
European	118098	34662886	Backman JD	Cardiovascular disease	replication	2021-10-18	GCST90081466	Coronary artery disease
European	773268	35915156	Tcheandjieu C	Cardiovascular disease	initial	2022-08-01	GCST90132302	Coronary artery disease
European	773268	35915156	Tcheandjieu C	Cardiovascular disease	initial	2022-08-01	GCST90132305	Coronary artery disease
European	387011	34662886	Backman JD	Cardiovascular disease	initial	2021-10-18	GCST90081465	Coronary artery disease - loose
European	387011	34662886	Backman JD	Cardiovascular disease	initial	2021-10-18	GCST90085451	Coronary artery disease - loose (Gene-based burden)
European	352063	34017140	Mbatchou J	Cardiovascular disease	initial	2021-05-20	GCST90013864	Coronary artery disease (Firth correction)
European	283203	34662886	Backman JD	Cardiovascular disease	initial	2021-10-18	GCST90085452	Coronary artery disease (Gene-based burden)
European	352063	34017140	Mbatchou J	Cardiovascular disease	initial	2021-05-20	GCST90013868	Coronary artery disease (SPA correction)
European	487467	32846279	Zheng Q	Cardiovascular disease, Other measurement	initial	2020-06-29	GCST011658	Coronary artery disease and chronotype (pleiotropy)
European	15666	30003307	Fall T	Cardiovascular disease	initial	2018-07-12	GCST006405	Coronary artery disease in diabetes
European	32307	33321069	van Zuydam NR	Cardiovascular disease	initial	2020-08-13	GCST011489	Coronary artery disease in individuals without type 2 diabetes
European	106240	33321069	van Zuydam NR	Cardiovascular disease	replication	2020-08-13	GCST011489	Coronary artery disease in individuals without type 2 diabetes
European	3557	29695241	Charmet R	Cardiovascular disease	initial	2018-04-25	GCST006281	Coronary artery disease in type 1 diabetes
European	4869	32077919	Antikainen AAV	Cardiovascular disease	initial	2020-02-20	GCST011116	Coronary artery disease in type 1 diabetes
European	17519	33321069	van Zuydam NR	Cardiovascular disease	initial	2020-08-13	GCST011490	Coronary artery disease in type 2 diabetes
European	11537	33321069	van Zuydam NR	Cardiovascular disease	replication	2020-08-13	GCST011490	Coronary artery disease in type 2 diabetes
European	120246	35285134	Temprano-Sagrera G	Cardiovascular disease, Other measurement	initial	2022-03-14	GCST90129546	Coronary artery disease or fibrinogen levels (pleiotropy)
European	26929	35285134	Temprano-Sagrera G	Cardiovascular disease, Other measurement	initial	2022-03-14	GCST90129547	Coronary artery disease or tissue plasminogen activator levels (pleiotropy)
European	4931	28979897	Zeller T	Cardiovascular disease	initial	2017-09-20	GCST004918	Coronary artery disease severity measurement
European	2283	28979897	Zeller T	Cardiovascular disease	replication	2017-09-20	GCST004918	Coronary artery disease severity measurement
European	456348	34737426	Jiang L	Cardiovascular disease	initial	2021-11-04	GCST90043957	Coronary atherosclerosis (PheCode 411.4)
European	23791	17478681	McPherson R	Cardiovascular disease	replication	2007-05-03	GCST000031	Coronary heart disease
European	634	17478681	McPherson R	Cardiovascular disease	initial	2007-05-03	GCST000031	Coronary heart disease
European	4864	17554300	Wellcome Trust Case Control Consortium	Cardiovascular disease	initial	2007-06-07	GCST000045	Coronary heart disease
European	4864	17634449	Samani NJ	Cardiovascular disease	initial	2007-07-18	GCST000057	Coronary heart disease
European	2519	17634449	Samani NJ	Cardiovascular disease	replication	2007-07-18	GCST000057	Coronary heart disease
European	2520	19198612	Erdmann J	Cardiovascular disease	initial	2009-02-08	GCST000338	Coronary heart disease
European	38253	19198612	Erdmann J	Cardiovascular disease	replication	2009-02-08	GCST000338	Coronary heart disease
European	14398	19198611	Tregouet DA	Cardiovascular disease	replication	2009-02-08	GCST000341	Coronary heart disease
European	4864	19198611	Tregouet DA	Cardiovascular disease	initial	2009-02-08	GCST000341	Coronary heart disease
European	2905	21088011	Erdmann J	Cardiovascular disease	initial	2010-11-18	GCST000875	Coronary heart disease
European	16131	21088011	Erdmann J	Cardiovascular disease	replication	2010-11-18	GCST000875	Coronary heart disease
European	86995	21378990	Schunkert H	Cardiovascular disease	initial	2011-03-06	GCST000998	Coronary heart disease
European	15682	21378988	Coronary Artery Disease (C4D) Genetics Consortium	Cardiovascular disease	initial	2011-03-06	GCST000999	Coronary heart disease
European	34406	21378988	Coronary Artery Disease (C4D) Genetics Consortium	Cardiovascular disease	replication	2011-03-06	GCST000999	Coronary heart disease
European	56682	21378990	Schunkert H	Cardiovascular disease	replication	2011-03-06	GCST000998	Coronary heart disease
European	54758	21606135	Wild PS	Cardiovascular disease	replication	2011-05-23	GCST001079	Coronary heart disease
European	5031	21606135	Wild PS	Cardiovascular disease	initial	2011-05-23	GCST001079	Coronary heart disease
European	8424	21846871	Mehta NN	Cardiovascular disease	initial	2011-08-01	GCST001185	Coronary heart disease
European	13949	22319020	Davies RW	Cardiovascular disease	initial	2012-02-07	GCST001401	Coronary heart disease
European	11032	22319020	Davies RW	Cardiovascular disease	replication	2012-02-07	GCST001401	Coronary heart disease
European	94	24778558	Domarkiene I	Cardiovascular disease	initial	2013-12-01	GCST002298	Coronary heart disease
European	33431	29615537	Kulminski AM	Cardiovascular disease	initial	2018-03-01	GCST005767	Coronary heart disease
European	1031137	36252120	Saad M	Cardiovascular disease	replication	2022-10-12	GCST90258671	Coronary heart disease
European	5000	21626137	Slavin TP	Cardiovascular disease	initial	2011-05-28	GCST001084	Coronary heart disease (SNP X SNP interaction)
European	2435	24916650	Versmissen J	Cardiovascular disease	replication	2014-06-11	GCST002478	Coronary heart disease in familial hypercholesterolemia
European	466	24916650	Versmissen J	Cardiovascular disease	initial	2014-06-11	GCST002478	Coronary heart disease in familial hypercholesterolemia
European	5040	37125963	Tam CHT	Cardiovascular disease	replication	2023-05-01	GCST90281031	Coronary heart disease in type 2 diabetes
European	3335	21878436	Sampietro ML	Cardiovascular disease	replication	2011-08-30	GCST001214	Coronary restenosis
European	866	21878436	Sampietro ML	Cardiovascular disease	initial	2011-08-30	GCST001214	Coronary restenosis
European	7560	36187959	Guo H	Cardiovascular disease, Other disease	initial	2022-09-15	GCST90225531	COVID-19 or coronary artery disease (pleiotropy)
European	456348	34737426	Jiang L	Cardiovascular disease	initial	2021-11-04	GCST90043839	Disease of tricuspid valve (PheCode 394.7)
European	7222	31719529	Lyons PA	Cardiovascular disease	initial	2019-11-12	GCST009250	Eosinophilic granulomatosis with polyangiitis
European	7040	31719529	Lyons PA	Cardiovascular disease	initial	2019-11-12	GCST009249	Eosinophilic granulomatosis with polyangiitis (ANCA negative)
European	6847	31719529	Lyons PA	Cardiovascular disease	initial	2019-11-12	GCST009248	Eosinophilic granulomatosis with polyangiitis (MPO-ANCA positive)
European	456348	34737426	Jiang L	Cardiovascular disease, Other disease	initial	2021-11-04	GCST90044055	Epistaxis or throat hemorrhage (PheCode 477)
European	8656	34654805	Georges A	Cardiovascular disease	initial	2021-10-15	GCST90026612	Fibromuscular dysplasia
European	3394	28672053	Meng W	Cardiovascular disease	initial	2017-07-03	GCST004724	Foot ulcer in diabetes and neuropathy
European	16957	25817017	Carmona FD	Cardiovascular disease	initial	2015-03-26	GCST006198	Giant cell arteritis
European	11259	28041642	Carmona FD	Cardiovascular disease	initial	2016-12-29	GCST003928	Giant cell arteritis
European	456348	34737426	Jiang L	Cardiovascular disease	initial	2021-11-04	GCST90044019	Giant cell arteritis (PheCode 446.5)
European	944133	33888516	Zheng T	Cardiovascular disease	initial	2021-04-22	GCST90014033	Haemorrhoidal disease
European	331754	34662886	Backman JD	Cardiovascular disease	initial	2021-10-18	GCST90077905	Haemorrhoids piles
European	331754	34662886	Backman JD	Cardiovascular disease	initial	2021-10-18	GCST90081891	Haemorrhoids piles (Gene-based burden)
European	56637	33893285	Guindo-Martinez M	Cardiovascular disease	initial	2021-04-23	GCST90086082	Hemorrhoids
European	56637	33893285	Guindo-Martinez M	Cardiovascular disease	initial	2021-04-23	GCST90086078	Hemorrhoids
European	56637	33893285	Guindo-Martinez M	Cardiovascular disease	initial	2021-04-23	GCST90086081	Hemorrhoids
European	56637	33893285	Guindo-Martinez M	Cardiovascular disease	initial	2021-04-23	GCST90086080	Hemorrhoids
European	56637	33893285	Guindo-Martinez M	Cardiovascular disease	initial	2021-04-23	GCST90086079	Hemorrhoids
European	456348	34737426	Jiang L	Cardiovascular disease	initial	2021-11-04	GCST90044031	Hemorrhoids (PheCode 455)
European	456348	34737426	Jiang L	Cardiovascular disease	initial	2021-11-04	GCST90044034	Hypotension, not otherwise specified (PheCode 458.9)
European	385743	34662886	Backman JD	Cardiovascular disease	initial	2021-10-18	GCST90079830	ICD10 G45: Transient cerebral ischemic attacks and related syndromes
European	385743	34662886	Backman JD	Cardiovascular disease	initial	2021-10-18	GCST90083816	ICD10 G45: Transient cerebral ischemic attacks and related syndromes (Gene-based burden)
European	329052	34662886	Backman JD	Cardiovascular disease	initial	2021-10-18	GCST90077666	ICD10 G45: transient ischaemic attack tia
European	329052	34662886	Backman JD	Cardiovascular disease	initial	2021-10-18	GCST90081652	ICD10 G45: transient ischaemic attack tia (Gene-based burden)
European	387918	34662886	Backman JD	Cardiovascular disease	initial	2021-10-18	GCST90079829	ICD10 G45.9: Transient cerebral ischemic attack, unspecified
European	387918	34662886	Backman JD	Cardiovascular disease	initial	2021-10-18	GCST90083815	ICD10 G45.9: Transient cerebral ischemic attack, unspecified (Gene-based burden)
European	387189	34662886	Backman JD	Cardiovascular disease	initial	2021-10-18	GCST90079899	ICD10 H34: Retinal vascular occlusions
European	387189	34662886	Backman JD	Cardiovascular disease	initial	2021-10-18	GCST90083885	ICD10 H34: Retinal vascular occlusions (Gene-based burden)
European	387883	34662886	Backman JD	Cardiovascular disease	initial	2021-10-18	GCST90079898	ICD10 H34.8: Other retinal vascular occlusions
European	387883	34662886	Backman JD	Cardiovascular disease	initial	2021-10-18	GCST90083884	ICD10 H34.8: Other retinal vascular occlusions (Gene-based burden)
European	387828	34662886	Backman JD	Cardiovascular disease	initial	2021-10-18	GCST90079961	ICD10 I08: Multiple valve diseases
European	387828	34662886	Backman JD	Cardiovascular disease	initial	2021-10-18	GCST90083947	ICD10 I08: Multiple valve diseases (Gene-based burden)
European	387420	34662886	Backman JD	Cardiovascular disease	initial	2021-10-18	GCST90079977	ICD10 I24: Other acute ischemic heart diseases
European	387420	34662886	Backman JD	Cardiovascular disease	initial	2021-10-18	GCST90083963	ICD10 I24: Other acute ischemic heart diseases (Gene-based burden)
European	387930	34662886	Backman JD	Cardiovascular disease	initial	2021-10-18	GCST90079975	ICD10 I24.8: Other forms of acute ischemic heart disease
European	387930	34662886	Backman JD	Cardiovascular disease	initial	2021-10-18	GCST90083961	ICD10 I24.8: Other forms of acute ischemic heart disease (Gene-based burden)
European	387930	34662886	Backman JD	Cardiovascular disease	initial	2021-10-18	GCST90079976	ICD10 I24.9: Acute ischemic heart disease, unspecified
European	387930	34662886	Backman JD	Cardiovascular disease	initial	2021-10-18	GCST90083962	ICD10 I24.9: Acute ischemic heart disease, unspecified (Gene-based burden)
European	118845	34662886	Backman JD	Cardiovascular disease	replication	2021-10-18	GCST90079982	ICD10 I25: Chronic ischemic heart disease
European	387110	34662886	Backman JD	Cardiovascular disease	initial	2021-10-18	GCST90079982	ICD10 I25: Chronic ischemic heart disease
European	387110	34662886	Backman JD	Cardiovascular disease	initial	2021-10-18	GCST90083968	ICD10 I25: Chronic ischemic heart disease (Gene-based burden)
European	117359	34662886	Backman JD	Cardiovascular disease	replication	2021-10-18	GCST90079978	ICD10 I25.1: Atherosclerotic heart disease of native coronary artery
European	387911	34662886	Backman JD	Cardiovascular disease	initial	2021-10-18	GCST90079978	ICD10 I25.1: Atherosclerotic heart disease of native coronary artery
European	387911	34662886	Backman JD	Cardiovascular disease	initial	2021-10-18	GCST90083964	ICD10 I25.1: Atherosclerotic heart disease of native coronary artery (Gene-based burden)
European	387919	34662886	Backman JD	Cardiovascular disease	initial	2021-10-18	GCST90079980	ICD10 I25.8: Other forms of chronic ischemic heart disease
European	387919	34662886	Backman JD	Cardiovascular disease	initial	2021-10-18	GCST90083966	ICD10 I25.8: Other forms of chronic ischemic heart disease (Gene-based burden)
European	102092	34662886	Backman JD	Cardiovascular disease	replication	2021-10-18	GCST90079981	ICD10 I25.9: Chronic ischemic heart disease, unspecified
European	386241	34662886	Backman JD	Cardiovascular disease	initial	2021-10-18	GCST90079981	ICD10 I25.9: Chronic ischemic heart disease, unspecified
European	386241	34662886	Backman JD	Cardiovascular disease	initial	2021-10-18	GCST90083967	ICD10 I25.9: Chronic ischemic heart disease, unspecified (Gene-based burden)
European	329052	34662886	Backman JD	Cardiovascular disease	initial	2021-10-18	GCST90077668	ICD10 I26: Pulmonary embolism
European	121443	34662886	Backman JD	Cardiovascular disease	replication	2021-10-18	GCST90079984	ICD10 I26: Pulmonary embolism
European	387206	34662886	Backman JD	Cardiovascular disease	initial	2021-10-18	GCST90079984	ICD10 I26: Pulmonary embolism
European	329052	34662886	Backman JD	Cardiovascular disease	initial	2021-10-18	GCST90081654	ICD10 I26: Pulmonary embolism (Gene-based burden)
European	387206	34662886	Backman JD	Cardiovascular disease	initial	2021-10-18	GCST90083970	ICD10 I26: Pulmonary embolism (Gene-based burden)
European	121386	34662886	Backman JD	Cardiovascular disease	replication	2021-10-18	GCST90079983	ICD10 I26.9: Pulmonary embolism without acute cor pulmonale
European	387510	34662886	Backman JD	Cardiovascular disease	initial	2021-10-18	GCST90079983	ICD10 I26.9: Pulmonary embolism without acute cor pulmonale
European	387510	34662886	Backman JD	Cardiovascular disease	initial	2021-10-18	GCST90083969	ICD10 I26.9: Pulmonary embolism without acute cor pulmonale (Gene-based burden)
European	99179	34662886	Backman JD	Cardiovascular disease	replication	2021-10-18	GCST90079993	ICD10 I34: Nonrheumatic mitral valve disorders
European	386860	34662886	Backman JD	Cardiovascular disease	initial	2021-10-18	GCST90079993	ICD10 I34: Nonrheumatic mitral valve disorders
European	386860	34662886	Backman JD	Cardiovascular disease	initial	2021-10-18	GCST90083979	ICD10 I34: Nonrheumatic mitral valve disorders (Gene-based burden)
European	98514	34662886	Backman JD	Cardiovascular disease	replication	2021-10-18	GCST90079991	ICD10 I34.0: Nonrheumatic mitral (valve) insufficiency
European	387332	34662886	Backman JD	Cardiovascular disease	initial	2021-10-18	GCST90079991	ICD10 I34.0: Nonrheumatic mitral (valve) insufficiency
European	387332	34662886	Backman JD	Cardiovascular disease	initial	2021-10-18	GCST90083977	ICD10 I34.0: Nonrheumatic mitral (valve) insufficiency (Gene-based burden)
European	387930	34662886	Backman JD	Cardiovascular disease	initial	2021-10-18	GCST90079992	ICD10 I34.1: Nonrheumatic mitral (valve) prolapse
European	387930	34662886	Backman JD	Cardiovascular disease	initial	2021-10-18	GCST90083978	ICD10 I34.1: Nonrheumatic mitral (valve) prolapse (Gene-based burden)
European	387075	34662886	Backman JD	Cardiovascular disease	initial	2021-10-18	GCST90079996	ICD10 I35: Nonrheumatic aortic valve disorders
European	387075	34662886	Backman JD	Cardiovascular disease	initial	2021-10-18	GCST90083982	ICD10 I35: Nonrheumatic aortic valve disorders (Gene-based burden)
European	387695	34662886	Backman JD	Cardiovascular disease	initial	2021-10-18	GCST90079994	ICD10 I35.0: Nonrheumatic aortic (valve) stenosis
European	387695	34662886	Backman JD	Cardiovascular disease	initial	2021-10-18	GCST90083980	ICD10 I35.0: Nonrheumatic aortic (valve) stenosis (Gene-based burden)
European	387692	34662886	Backman JD	Cardiovascular disease	initial	2021-10-18	GCST90079995	ICD10 I35.1: Nonrheumatic aortic (valve) insufficiency
European	387692	34662886	Backman JD	Cardiovascular disease	initial	2021-10-18	GCST90083981	ICD10 I35.1: Nonrheumatic aortic (valve) insufficiency (Gene-based burden)
European	387084	34662886	Backman JD	Cardiovascular disease	initial	2021-10-18	GCST90080041	ICD10 I67: Other cerebrovascular diseases
European	387084	34662886	Backman JD	Cardiovascular disease	initial	2021-10-18	GCST90084027	ICD10 I67: Other cerebrovascular diseases (Gene-based burden)
European	387930	34662886	Backman JD	Cardiovascular disease	initial	2021-10-18	GCST90080039	ICD10 I67.8: Other specified cerebrovascular diseases
European	387930	34662886	Backman JD	Cardiovascular disease	initial	2021-10-18	GCST90084025	ICD10 I67.8: Other specified cerebrovascular diseases (Gene-based burden)
European	387928	34662886	Backman JD	Cardiovascular disease	initial	2021-10-18	GCST90080040	ICD10 I67.9: Cerebrovascular disease, unspecified
European	387928	34662886	Backman JD	Cardiovascular disease	initial	2021-10-18	GCST90084026	ICD10 I67.9: Cerebrovascular disease, unspecified (Gene-based burden)
European	387924	34662886	Backman JD	Cardiovascular disease	initial	2021-10-18	GCST90080043	ICD10 I69: Sequelae of cerebrovascular disease
European	387924	34662886	Backman JD	Cardiovascular disease	initial	2021-10-18	GCST90084029	ICD10 I69: Sequelae of cerebrovascular disease (Gene-based burden)
European	387707	34662886	Backman JD	Cardiovascular disease	initial	2021-10-18	GCST90080046	ICD10 I70: Atherosclerosis
European	387707	34662886	Backman JD	Cardiovascular disease	initial	2021-10-18	GCST90084032	ICD10 I70: Atherosclerosis (Gene-based burden)
European	387900	34662886	Backman JD	Cardiovascular disease	initial	2021-10-18	GCST90080045	ICD10 I70.2: Atherosclerosis of native arteries of the extremities
European	387900	34662886	Backman JD	Cardiovascular disease	initial	2021-10-18	GCST90084031	ICD10 I70.2: Atherosclerosis of native arteries of the extremities (Gene-based burden)
European	387923	34662886	Backman JD	Cardiovascular disease	initial	2021-10-18	GCST90080044	ICD10 I70.20: Unspecified atherosclerosis of native arteries of extremities
European	387923	34662886	Backman JD	Cardiovascular disease	initial	2021-10-18	GCST90084030	ICD10 I70.20: Unspecified atherosclerosis of native arteries of extremities (Gene-based burden)
European	111267	34662886	Backman JD	Cardiovascular disease	replication	2021-10-18	GCST90080048	ICD10 I71: Aortic aneurysm and dissection
European	387517	34662886	Backman JD	Cardiovascular disease	initial	2021-10-18	GCST90080048	ICD10 I71: Aortic aneurysm and dissection
European	387517	34662886	Backman JD	Cardiovascular disease	initial	2021-10-18	GCST90084034	ICD10 I71: Aortic aneurysm and dissection (Gene-based burden)
European	387930	34662886	Backman JD	Cardiovascular disease	initial	2021-10-18	GCST90080047	ICD10 I71.4: Abdominal aortic aneurysm, without rupture
European	387930	34662886	Backman JD	Cardiovascular disease	initial	2021-10-18	GCST90084033	ICD10 I71.4: Abdominal aortic aneurysm, without rupture (Gene-based burden)
European	385028	34662886	Backman JD	Cardiovascular disease	initial	2021-10-18	GCST90080051	ICD10 I73: Other peripheral vascular diseases
European	385028	34662886	Backman JD	Cardiovascular disease	initial	2021-10-18	GCST90084037	ICD10 I73: Other peripheral vascular diseases (Gene-based burden)
European	329052	34662886	Backman JD	Cardiovascular disease	initial	2021-10-18	GCST90077650	ICD10 I73: peripheral vascular disease
European	329052	34662886	Backman JD	Cardiovascular disease	initial	2021-10-18	GCST90081636	ICD10 I73: peripheral vascular disease (Gene-based burden)
European	329052	34662886	Backman JD	Cardiovascular disease	initial	2021-10-18	GCST90077938	ICD10 I73: raynauds phenomenon disease
European	329052	34662886	Backman JD	Cardiovascular disease	initial	2021-10-18	GCST90081924	ICD10 I73: raynauds phenomenon disease (Gene-based burden)
European	387930	34662886	Backman JD	Cardiovascular disease	initial	2021-10-18	GCST90080049	ICD10 I73.0: Raynaud's syndrome
European	387930	34662886	Backman JD	Cardiovascular disease	initial	2021-10-18	GCST90084035	ICD10 I73.0: Raynaud's syndrome (Gene-based burden)
European	387514	34662886	Backman JD	Cardiovascular disease	initial	2021-10-18	GCST90080050	ICD10 I73.9: Peripheral vascular disease, unspecified
European	387514	34662886	Backman JD	Cardiovascular disease	initial	2021-10-18	GCST90084036	ICD10 I73.9: Peripheral vascular disease, unspecified (Gene-based burden)
European	387407	34662886	Backman JD	Cardiovascular disease	initial	2021-10-18	GCST90080055	ICD10 I77: Other disorders of arteries and arterioles
European	387407	34662886	Backman JD	Cardiovascular disease	initial	2021-10-18	GCST90084041	ICD10 I77: Other disorders of arteries and arterioles (Gene-based burden)
European	105709	34662886	Backman JD	Cardiovascular disease	replication	2021-10-18	GCST90080057	ICD10 I78: Diseases of capillaries
European	386492	34662886	Backman JD	Cardiovascular disease	initial	2021-10-18	GCST90080057	ICD10 I78: Diseases of capillaries
European	386492	34662886	Backman JD	Cardiovascular disease	initial	2021-10-18	GCST90084043	ICD10 I78: Diseases of capillaries (Gene-based burden)
European	384260	34662886	Backman JD	Cardiovascular disease, Other trait	initial	2021-10-18	GCST90080059	ICD10 I80: Phlebitis and thrombophlebitis
European	384260	34662886	Backman JD	Cardiovascular disease, Other trait	initial	2021-10-18	GCST90084045	ICD10 I80: Phlebitis and thrombophlebitis (Gene-based burden)
European	387719	34662886	Backman JD	Cardiovascular disease, Other trait	initial	2021-10-18	GCST90080058	ICD10 I80.2: Phlebitis and thrombophlebitis of other and unspecified deep vessels of lower extremities
European	387719	34662886	Backman JD	Cardiovascular disease, Other trait	initial	2021-10-18	GCST90084044	ICD10 I80.2: Phlebitis and thrombophlebitis of other and unspecified deep vessels of lower extremities (Gene-based burden)
European	386510	34662886	Backman JD	Cardiovascular disease	initial	2021-10-18	GCST90080063	ICD10 I82: Other venous embolism and thrombosis
European	386510	34662886	Backman JD	Cardiovascular disease	initial	2021-10-18	GCST90084049	ICD10 I82: Other venous embolism and thrombosis (Gene-based burden)
European	387930	34662886	Backman JD	Cardiovascular disease	initial	2021-10-18	GCST90080074	ICD10 I84: Haemorrhoids
European	387930	34662886	Backman JD	Cardiovascular disease	initial	2021-10-18	GCST90084060	ICD10 I84: Haemorrhoids (Gene-based burden)
European	387930	34662886	Backman JD	Cardiovascular disease	initial	2021-10-18	GCST90080067	ICD10 I84.1: Internal haemorrhoids with other complications
European	387930	34662886	Backman JD	Cardiovascular disease	initial	2021-10-18	GCST90084053	ICD10 I84.1: Internal haemorrhoids with other complications (Gene-based burden)
European	387930	34662886	Backman JD	Cardiovascular disease	initial	2021-10-18	GCST90080068	ICD10 I84.2: Internal haemorrhoids without complication
European	387930	34662886	Backman JD	Cardiovascular disease	initial	2021-10-18	GCST90084054	ICD10 I84.2: Internal haemorrhoids without complication (Gene-based burden)
European	387930	34662886	Backman JD	Cardiovascular disease	initial	2021-10-18	GCST90080069	ICD10 I84.4: External haemorrhoids with other complications
European	387930	34662886	Backman JD	Cardiovascular disease	initial	2021-10-18	GCST90084055	ICD10 I84.4: External haemorrhoids with other complications (Gene-based burden)
European	387930	34662886	Backman JD	Cardiovascular disease	initial	2021-10-18	GCST90080070	ICD10 I84.5: External haemorrhoids without complication
European	387930	34662886	Backman JD	Cardiovascular disease	initial	2021-10-18	GCST90084056	ICD10 I84.5: External haemorrhoids without complication (Gene-based burden)
European	387930	34662886	Backman JD	Cardiovascular disease	initial	2021-10-18	GCST90080072	ICD10 I84.8: Unspecified haemorrhoids with other complications
European	387930	34662886	Backman JD	Cardiovascular disease	initial	2021-10-18	GCST90084058	ICD10 I84.8: Unspecified haemorrhoids with other complications (Gene-based burden)
European	387930	34662886	Backman JD	Cardiovascular disease	initial	2021-10-18	GCST90080073	ICD10 I84.9: Unspecified haemorrhoids without complication
European	387930	34662886	Backman JD	Cardiovascular disease	initial	2021-10-18	GCST90084059	ICD10 I84.9: Unspecified haemorrhoids without complication (Gene-based burden)
European	387411	34662886	Backman JD	Cardiovascular disease	initial	2021-10-18	GCST90080078	ICD10 I87: Other disorders of veins
European	387411	34662886	Backman JD	Cardiovascular disease	initial	2021-10-18	GCST90084064	ICD10 I87: Other disorders of veins (Gene-based burden)
European	386280	34662886	Backman JD	Cardiovascular disease	initial	2021-10-18	GCST90080083	ICD10 I95: Hypotension
European	386280	34662886	Backman JD	Cardiovascular disease	initial	2021-10-18	GCST90084069	ICD10 I95: Hypotension (Gene-based burden)
European	387905	34662886	Backman JD	Cardiovascular disease	initial	2021-10-18	GCST90080081	ICD10 I95.1: Orthostatic hypotension
European	387905	34662886	Backman JD	Cardiovascular disease	initial	2021-10-18	GCST90084067	ICD10 I95.1: Orthostatic hypotension (Gene-based burden)
European	387898	34662886	Backman JD	Cardiovascular disease	initial	2021-10-18	GCST90080082	ICD10 I95.9: Hypotension, unspecified
European	387898	34662886	Backman JD	Cardiovascular disease	initial	2021-10-18	GCST90084068	ICD10 I95.9: Hypotension, unspecified (Gene-based burden)
European	387828	34662886	Backman JD	Cardiovascular disease, Digestive system disorder	initial	2021-10-18	GCST90080239	ICD10 K55: Vascular disorders of intestine
European	387828	34662886	Backman JD	Cardiovascular disease, Digestive system disorder	initial	2021-10-18	GCST90084225	ICD10 K55: Vascular disorders of intestine (Gene-based burden)
European	329052	34662886	Backman JD	Cardiovascular disease	initial	2021-10-18	GCST90077906	ICD10 K64: haemorrhoids piles
European	329052	34662886	Backman JD	Cardiovascular disease	initial	2021-10-18	GCST90081892	ICD10 K64: haemorrhoids piles (Gene-based burden)
European	370090	34662886	Backman JD	Cardiovascular disease	initial	2021-10-18	GCST90080277	ICD10 K64: Hemorrhoids and perianal venous thrombosis
European	370090	34662886	Backman JD	Cardiovascular disease	initial	2021-10-18	GCST90084263	ICD10 K64: Hemorrhoids and perianal venous thrombosis (Gene-based burden)
European	387930	34662886	Backman JD	Cardiovascular disease	initial	2021-10-18	GCST90080275	ICD10 K64.0: First degree hemorrhoids
European	387930	34662886	Backman JD	Cardiovascular disease	initial	2021-10-18	GCST90084261	ICD10 K64.0: First degree hemorrhoids (Gene-based burden)
European	387930	34662886	Backman JD	Cardiovascular disease	initial	2021-10-18	GCST90080276	ICD10 K64.9: Unspecified hemorrhoids
European	387930	34662886	Backman JD	Cardiovascular disease	initial	2021-10-18	GCST90084262	ICD10 K64.9: Unspecified hemorrhoids (Gene-based burden)
European	387768	34662886	Backman JD	Cardiovascular disease	initial	2021-10-18	GCST90080467	ICD10 M31: Other necrotizing vasculopathies
European	387768	34662886	Backman JD	Cardiovascular disease	initial	2021-10-18	GCST90084453	ICD10 M31: Other necrotizing vasculopathies (Gene-based burden)
European	24024	26950853	Dehghan A	Cardiovascular disease	initial	2016-03-07	GCST003431	Incident coronary heart disease
European	31146	26950853	Dehghan A	Cardiovascular disease	replication	2016-03-07	GCST003431	Incident coronary heart disease
European	7856	18997786	Bilguvar K	Cardiovascular disease	initial	2008-11-09	GCST000262	Intracranial aneurysm
European	15295	20364137	Yasuno K	Cardiovascular disease	initial	2010-04-04	GCST000646	Intracranial aneurysm
European	3166	22961961	Foroud T	Cardiovascular disease	initial	2012-09-06	GCST001665	Intracranial aneurysm
European	5165	25256182	Foroud T	Cardiovascular disease	initial	2014-09-25	GCST002633	Intracranial aneurysm
European	6837	25256182	Foroud T	Cardiovascular disease	replication	2014-09-25	GCST002633	Intracranial aneurysm
European	507	26186006	Abrantes P	Cardiovascular disease	replication	2015-07-17	GCST003038	Intracranial aneurysm
European	192	26186006	Abrantes P	Cardiovascular disease	initial	2015-07-17	GCST003038	Intracranial aneurysm
European	1945	29531279	Zhou S	Cardiovascular disease	initial	2018-03-12	GCST005576	Intracranial aneurysm
European	736	31732565	van 't Hof FNG	Cardiovascular disease	replication	2019-11-15	GCST012536	Intracranial aneurysm
European	3035	31732565	van 't Hof FNG	Cardiovascular disease	initial	2019-11-15	GCST012536	Intracranial aneurysm
European	79429	33199917	Bakker MK	Cardiovascular disease	initial	2020-11-16	GCST011021	Intracranial aneurysm
European	79429	33199917	Bakker MK	Cardiovascular disease	initial	2020-11-16	GCST011020	Intracranial aneurysm
European	12601	27418160	van 't Hof FN	Cardiovascular disease	initial	2016-07-14	GCST003683	Intracranial, abdominal aortic or thoracic aortic aneurysm (pleiotropy)
European	22185	36085083	Johnson R	Cardiovascular disease	initial	2022-09-09	GCST90128456	Ischemic heart disease
European	2989	30251476	Lopez-Mejias R	Cardiovascular disease	initial	2018-09-24	GCST007088	Ischemic heart disease in rheumatoid arthritis
European	167230	32541925	Vujkovic M	Cardiovascular disease, Digestive system disorder	initial	2020-06-15	GCST010549	Peripheral arterial disease x type 2 diabetes interaction
European	3245	25009551	Kullo IJ	Cardiovascular disease	initial	2014-06-25	GCST002504	Peripheral artery disease
European	1791	25009551	Kullo IJ	Cardiovascular disease	replication	2014-06-25	GCST002504	Peripheral artery disease
European	394408	31285632	Klarin D	Cardiovascular disease	replication	2019-07-08	GCST008474	Peripheral artery disease
European	174992	31285632	Klarin D	Cardiovascular disease	initial	2019-07-08	GCST008474	Peripheral artery disease
European	483078	34594039	Sakaue S	Cardiovascular disease	initial	2021-09-30	GCST90018890	Peripheral artery disease
European	461634	34601942	van Zuydam NR	Cardiovascular disease	initial	2021-10-04	GCST90061371	Peripheral artery disease
European	32727	34601942	van Zuydam NR	Cardiovascular disease	initial	2021-10-04	GCST90061374	Peripheral artery disease in diabetes
European	213097	34601942	van Zuydam NR	Cardiovascular disease	initial	2021-10-04	GCST90061372	Peripheral artery disease in ever smokers
European	423587	34601942	van Zuydam NR	Cardiovascular disease	initial	2021-10-04	GCST90061375	Peripheral artery disease in non diabetes
European	242220	34601942	van Zuydam NR	Cardiovascular disease	initial	2021-10-04	GCST90061373	Peripheral artery disease in non smokers
European	456314	34601942	van Zuydam NR	Cardiovascular disease, Digestive system disorder	initial	2021-10-04	GCST90061376	Peripheral artery disease x diabetes status interaction
European	2824	32915819	Zhou J	Cardiovascular disease	initial	2020-09-11	GCST90012184	Peripheral vascular disease
European	56637	33893285	Guindo-Martinez M	Cardiovascular disease	initial	2021-04-23	GCST90086133	Peripheral vascular disease
European	56637	33893285	Guindo-Martinez M	Cardiovascular disease	initial	2021-04-23	GCST90086137	Peripheral vascular disease
European	56637	33893285	Guindo-Martinez M	Cardiovascular disease	initial	2021-04-23	GCST90086136	Peripheral vascular disease
European	56637	33893285	Guindo-Martinez M	Cardiovascular disease	initial	2021-04-23	GCST90086134	Peripheral vascular disease
European	56637	33893285	Guindo-Martinez M	Cardiovascular disease	initial	2021-04-23	GCST90086135	Peripheral vascular disease
European	331754	34662886	Backman JD	Cardiovascular disease	initial	2021-10-18	GCST90077649	Peripheral vascular disease
European	331754	34662886	Backman JD	Cardiovascular disease	initial	2021-10-18	GCST90081635	Peripheral vascular disease (Gene-based burden)
European	456348	34737426	Jiang L	Cardiovascular disease	initial	2021-11-04	GCST90044015	Peripheral vascular disease, unspecified (PheCode 443.9)
European	456348	34737426	Jiang L	Cardiovascular disease, Other trait	initial	2021-11-04	GCST90044025	Phlebitis and thrombophlebitis of lower extremities (PheCode 451.2)
European	331754	34662886	Backman JD	Cardiovascular disease	initial	2021-10-18	GCST90077667	Pulmonary embolism
European	407746	34017140	Mbatchou J	Cardiovascular disease	initial	2021-05-20	GCST90013887	Pulmonary embolism (Firth correction)
European	331754	34662886	Backman JD	Cardiovascular disease	initial	2021-10-18	GCST90081653	Pulmonary embolism (Gene-based burden)
European	407746	34017140	Mbatchou J	Cardiovascular disease	initial	2021-05-20	GCST90013937	Pulmonary embolism (SPA correction)
European	456348	34737426	Jiang L	Cardiovascular disease	initial	2021-11-04	GCST90044013	Raynaud's syndrome (PheCode 443.1)
European	331754	34662886	Backman JD	Cardiovascular disease	initial	2021-10-18	GCST90077937	Raynauds phenomenon disease
European	444441	37828025	Hartmann S	Cardiovascular disease	initial	2023-10-12	GCST90271713	Raynauds phenomenon disease
European	331754	34662886	Backman JD	Cardiovascular disease	initial	2021-10-18	GCST90081923	Raynauds phenomenon disease (Gene-based burden)
European	442799	37828025	Hartmann S	Cardiovascular disease	initial	2023-10-12	GCST90271714	Primary Raynauds phenomenon
European	456348	34737426	Jiang L	Cardiovascular disease	initial	2021-11-04	GCST90043777	Retinal vascular changes and abnomalities (PheCode 362.4)
European	170757	36779085	Fitzgerald T	Cardiovascular disease	initial	2022-08-10	GCST90103405	Source of report of I25 (chronic ischaemic heart disease) (UKB data field 131307)
European	170757	36779085	Fitzgerald T	Cardiovascular disease	initial	2022-08-10	GCST90103408	Source of report of I80 (phlebitis and thrombophlebitis) (UKB data field 131397)
European	1961	32374345	Turley TN	Cardiovascular disease	initial	2020-05-06	GCST010722	Spontaneous coronary artery dissection
European	523	32374345	Turley TN	Cardiovascular disease	replication	2020-05-06	GCST010722	Spontaneous coronary artery dissection
European	11209	37248441	Adlam D	Cardiovascular disease	initial	2023-05-29	GCST90245878	Spontaneous coronary artery dissection
European	174	35959094	Dungan JR	Cardiovascular disease, Other measurement	initial	2022-06-14	GCST90133370	Survival in coronary artery disease
European	510	35959094	Dungan JR	Cardiovascular disease, Other measurement	initial	2022-06-14	GCST90133369	Survival in coronary artery disease
European	6851	29374629	Ortiz-Fernandez L	Cardiovascular disease	initial	2018-01-27	GCST012636	Systemic vasculitis
European	659	23830517	Saruhan-Direskeneli G	Cardiovascular disease	initial	2013-07-03	GCST006863	Takayasu arteritis
European	1112	25604533	Renauer PA	Cardiovascular disease	initial	2015-01-20	GCST006575	Takayasu arteritis
European	1317	33308445	Ortiz-Fernandez L	Cardiovascular disease	initial	2020-12-03	GCST011937	Takayasu arteritis
European	2938	33308445	Ortiz-Fernandez L	Cardiovascular disease	initial	2020-12-03	GCST011939	Takayasu arteritis
European	988	33308445	Ortiz-Fernandez L	Cardiovascular disease	initial	2020-12-03	GCST011934	Takayasu arteritis
European	96	28108127	Eitel I	Cardiovascular disease	initial	2017-01-15	GCST004095	Takotsubo syndrome
European	19646	34265237	Roychowdhury T	Cardiovascular disease	initial	2021-07-10	GCST90027266	Thoracic aortic aneurysms
European	411273	34265237	Roychowdhury T	Cardiovascular disease	replication	2021-07-10	GCST90027266	Thoracic aortic aneurysms
European	1174	21909107	LeMaire SA	Cardiovascular disease	replication	2011-09-11	GCST001229	Thoracic aortic aneurysms and dissections
European	1639	21909107	LeMaire SA	Cardiovascular disease	initial	2011-09-11	GCST001229	Thoracic aortic aneurysms and dissections
European	258962	26908601	Hinds DA	Cardiovascular disease, Other trait	initial	2016-02-09	GCST003390	Thrombosis
European	775	33445220	Li Y	Cardiovascular disease, Other trait	replication	2021-01-14	GCST011434	Thrombosis in response to liver transplant
European	310	33445220	Li Y	Cardiovascular disease, Other trait	initial	2021-01-14	GCST011434	Thrombosis in response to liver transplant
European	729897	36042491	Xiu X	Cardiovascular disease, Digestive system disorder	initial	2022-08-31	GCST90179113	Type 2 diabetes or peripheral artery disease (MTAG)
European	473683	34594039	Sakaue S	Cardiovascular disease	initial	2021-09-30	GCST90018816	Unruptured cerebral aneurysm
European	456348	34737426	Jiang L	Cardiovascular disease, Other trait	initial	2021-11-04	GCST90043953	Unstable angina (intermediate coronary syndrome) (PheCode 411.1)
European	2824	32915819	Zhou J	Cardiovascular disease	initial	2020-09-11	GCST90012187	Valve disease
European	5700	22116812	Schrijvers EM	Cardiovascular disease	initial	2011-11-23	GCST001328	Vascular dementia
European	6095	22116812	Schrijvers EM	Cardiovascular disease	replication	2011-11-23	GCST001328	Vascular dementia
European	1647	19278955	Tregouet DA	Cardiovascular disease	initial	2009-03-10	GCST000354	Venous thromboembolism
European	3237	19278955	Tregouet DA	Cardiovascular disease	replication	2009-03-10	GCST000354	Venous thromboembolism
European	2652	21980494	Germain M	Cardiovascular disease	initial	2011-09-27	GCST001253	Venous thromboembolism
European	44499	23650146	Tang W	Cardiovascular disease	initial	2013-05-05	GCST002012	Venous thromboembolism
European	6767	23650146	Tang W	Cardiovascular disease	replication	2013-05-05	GCST002012	Venous thromboembolism
European	60139	25772935	Germain M	Cardiovascular disease	initial	2015-03-12	GCST002808	Venous thromboembolism
European	5595	25772935	Germain M	Cardiovascular disease	replication	2015-03-12	GCST002808	Venous thromboembolism
European	636	28011674	Ruhle F	Cardiovascular disease	initial	2016-12-23	GCST004012	Venous thromboembolism
European	120158	28373160	Klarin D	Cardiovascular disease	initial	2017-04-01	GCST004256	Venous thromboembolism
European	24419	30659681	Lindstrom S	Cardiovascular disease	initial	2019-01-19	GCST012523	Venous thromboembolism
European	187204	31420334	Lindstrom S	Cardiovascular disease	initial	2019-08-16	GCST009029	Venous thromboembolism
European	187204	31420334	Lindstrom S	Cardiovascular disease	initial	2019-08-16	GCST009030	Venous thromboembolism
European	576590	31676865	Klarin D	Cardiovascular disease	initial	2019-11-01	GCST009097	Venous thromboembolism
European	315	32232851	Deguchi H	Cardiovascular disease	initial	2020-03-30	GCST009936	Venous thromboembolism
European	1863	33592630	Herrera-Rivero M	Cardiovascular disease	initial	2021-02-16	GCST011359	Venous thromboembolism
European	231542	34662886	Backman JD	Cardiovascular disease	initial	2021-10-18	GCST90081530	Venous thromboembolism
European	225913	34662886	Backman JD	Cardiovascular disease, Other trait	initial	2021-10-18	GCST90081534	Venous thromboembolism - composite
European	225913	34662886	Backman JD	Cardiovascular disease, Other trait	initial	2021-10-18	GCST90085520	Venous thromboembolism - composite (Gene-based burden)
European	231542	34662886	Backman JD	Cardiovascular disease	initial	2021-10-18	GCST90085516	Venous thromboembolism (Gene-based burden)
European	1639	23509962	Greliche N	Cardiovascular disease	initial	2013-03-20	GCST001913	Venous thromboembolism (SNP x SNP interaction)
European	2652	23509962	Greliche N	Cardiovascular disease	replication	2013-03-20	GCST001913	Venous thromboembolism (SNP x SNP interaction)
European	220801	34662886	Backman JD	Cardiovascular disease	initial	2021-10-18	GCST90081535	Venous thromboembolism / Deep vein thrombosis
European	220801	34662886	Backman JD	Cardiovascular disease	initial	2021-10-18	GCST90085521	Venous thromboembolism / Deep vein thrombosis (Gene-based burden)
European	121443	34662886	Backman JD	Cardiovascular disease	replication	2021-10-18	GCST90081536	Venous thromboembolism / Pulmonary embolism
European	376456	34662886	Backman JD	Cardiovascular disease	initial	2021-10-18	GCST90081536	Venous thromboembolism / Pulmonary embolism
European	376456	34662886	Backman JD	Cardiovascular disease	initial	2021-10-18	GCST90085522	Venous thromboembolism / Pulmonary embolism (Gene-based burden)
European	16169	35285134	Temprano-Sagrera G	Cardiovascular disease, Hematological measurement	initial	2022-03-14	GCST90129538	Venous thromboembolism or factor XI levels (pleiotropy)
European	120246	35285134	Temprano-Sagrera G	Cardiovascular disease, Other measurement	initial	2022-03-14	GCST90129539	Venous thromboembolism or fibrinogen levels (pleiotropy)
European	19599	35285134	Temprano-Sagrera G	Cardiovascular disease, Other measurement	initial	2022-03-14	GCST90129541	Venous thromboembolism or plasminogen activator inhibitor 1 levels (pleiotropy)
European	26929	35285134	Temprano-Sagrera G	Cardiovascular disease, Other measurement	initial	2022-03-14	GCST90129540	Venous thromboembolism or tissue plasminogen activator levels (pleiotropy)
European	2817	32915819	Zhou J	Cardiovascular disease	initial	2020-09-11	GCST90012188	Venous thrombosis or pulmonary embolism
Hispanic or Latin American	2027	23388002	Thanassoulis G	Cardiovascular disease	replication	2013-02-17	GCST001865	Aortic-valve calcification
Hispanic or Latin American	4095	26343387	Nikpay M	Cardiovascular disease	initial	2015-09-07	GCST003116	Coronary artery disease
Hispanic or Latin American	30648	35915156	Tcheandjieu C	Cardiovascular disease	initial	2022-08-01	GCST90132305	Coronary artery disease
Hispanic or Latin American	56970	35915156	Tcheandjieu C	Cardiovascular disease	initial	2022-08-01	GCST90132303	Coronary artery disease
Hispanic or Latin American	5956	36085083	Johnson R	Cardiovascular disease	initial	2022-09-09	GCST90128462	Ischemic heart disease
Hispanic or Latin American	20210	31285632	Klarin D	Cardiovascular disease	initial	2019-07-08	GCST008474	Peripheral artery disease
Hispanic or Latin American	7397	31388106	Sofer T	Cardiovascular disease	initial	2019-08-06	GCST009133	Peripheral artery disease
Hispanic or Latin American	7397	31388106	Sofer T	Cardiovascular disease	initial	2019-08-06	GCST009134	Peripheral artery disease (borderline)
Hispanic or Latin American	21868	31676865	Klarin D	Cardiovascular disease	initial	2019-11-01	GCST009097	Venous thromboembolism
Other/Mixed	1861	19497516	Elmore JR	Cardiovascular disease	replication	2009-06-06	GCST000419	Abdominal aortic aneurysm
Other/Mixed	687	21909108	Bis JC	Cardiovascular disease, Other measurement	replication	2011-09-11	GCST001231	Carotid intima media thickness
Other/Mixed	215	34852643	Wai Yeung M	Cardiovascular disease, Other measurement	initial	2021-12-02	GCST90100575	Carotid intima media thickness
Other/Mixed	215	34852643	Wai Yeung M	Cardiovascular disease, Other measurement	initial	2021-12-02	GCST90100576	Carotid intima media thickness
Other/Mixed	2268	26343387	Nikpay M	Cardiovascular disease	initial	2015-09-07	GCST003116	Coronary artery disease
Other/Mixed	1273	26708285	Wakil SM	Cardiovascular disease	replication	2016-02-01	GCST003470	Coronary artery disease
Other/Mixed	5668	26708285	Wakil SM	Cardiovascular disease	initial	2016-02-01	GCST003470	Coronary artery disease
Other/Mixed	340799	32469254	Matsunaga H	Cardiovascular disease	initial	2020-05-29	GCST010479	Coronary artery disease
Other/Mixed	7372	32846279	Zheng Q	Cardiovascular disease, Other measurement	initial	2020-06-29	GCST011658	Coronary artery disease and chronotype (pleiotropy)
Other/Mixed	1949	22745674	Hager J	Cardiovascular disease	initial	2012-06-20	GCST001581	Coronary heart disease
Other/Mixed	2547	22745674	Hager J	Cardiovascular disease	replication	2012-06-20	GCST001581	Coronary heart disease
Other/Mixed	224909	36252120	Saad M	Cardiovascular disease	replication	2022-10-12	GCST90258671	Coronary heart disease
Other/Mixed	7023	36252120	Saad M	Cardiovascular disease	initial	2022-10-12	GCST90258671	Coronary heart disease
Other/Mixed	2427	22666496	Shiffman D	Biological process, Cardiovascular disease	replication	2012-05-30	GCST001545	Coronary heart disease event reduction (statin therapy interaction)
Other/Mixed	682	22666496	Shiffman D	Biological process, Cardiovascular disease	initial	2012-05-30	GCST001545	Coronary heart disease event reduction (statin therapy interaction)
Other/Mixed	155154	35838494	Hale AT	Cardiovascular disease	initial	2022-07-19	GCST90129639	Intracranial aneurysm
Other/Mixed	3370	32887874	Saw J	Cardiovascular disease	replication	2020-09-04	GCST90000582	Spontaneous coronary artery dissection
Other/Mixed	5533	32887874	Saw J	Cardiovascular disease	initial	2020-09-04	GCST90000582	Spontaneous coronary artery dissection
Other/Mixed	2996	32887874	Saw J	Cardiovascular disease	replication	2020-09-04	GCST90000583	Spontaneous coronary artery dissection
Other/Mixed	4895	32887874	Saw J	Cardiovascular disease	initial	2020-09-04	GCST90000583	Spontaneous coronary artery dissection
Other/Mixed	788	23830517	Saruhan-Direskeneli G	Cardiovascular disease	initial	2013-07-03	GCST006863	Takayasu arteritis
Other/Mixed	978	25604533	Renauer PA	Cardiovascular disease	initial	2015-01-20	GCST006575	Takayasu arteritis
Other/Mixed	2404	33308445	Ortiz-Fernandez L	Cardiovascular disease	initial	2020-12-03	GCST011939	Takayasu arteritis
Other/Mixed	2404	33308445	Ortiz-Fernandez L	Cardiovascular disease	initial	2020-12-03	GCST011938	Takayasu arteritis
Other/Mixed	2962	22672568	Heit JA	Cardiovascular disease	initial	2012-06-05	GCST001557	Venous thromboembolism
Numbers
African American or Afro-Caribbean	370588
Asian	4730306
European	89643313
Hispanic or Latin American	156568
Other/Mixed	781379
Total	95682154

## Sheet: HTN
European	2824	32915819	Zhou J	Cardiovascular disease	initial	2020-09-11	GCST90012182	Arterial hypertension (history of)
European	1039	34616010	Quintanilha JCF	Biological process, Cardiovascular disease	initial	2021-10-06	GCST90026609	Bevacizumab-induced hypertension
African	1426	37248299	Honigberg MC	Cardiovascular disease	initial	2023-05-29	GCST90271317	Gestational hypertension
African	7802	37248299	Honigberg MC	Cardiovascular disease	replication	2023-05-29	GCST90271317	Gestational hypertension
African	980	19609347	Adeyemo A	Cardiovascular disease	replication	2009-07-17	GCST000447	Hypertension
African	18440	28498854	Liang J	Cardiovascular disease	initial	2017-05-12	GCST004384	Hypertension
African	2375	28498854	Liang J	Cardiovascular disease	replication	2017-05-12	GCST004384	Hypertension
African	7795	37248299	Honigberg MC	Cardiovascular disease	replication	2023-05-29	GCST90271316	Preeclampsia or eclampsia
African	1426	37248299	Honigberg MC	Cardiovascular disease	initial	2023-05-29	GCST90271316	Preeclampsia or eclampsia
African	1426	37248299	Honigberg MC	Cardiovascular disease	initial	2023-05-29	GCST90271318	Preeclampsia or eclampsia (MTAG)
African American or Afro-Caribbean	1017	19609347	Adeyemo A	Cardiovascular disease	initial	2009-07-17	GCST000447	Hypertension
African American or Afro-Caribbean	7917	21347282	Lettre G	Cardiovascular disease	initial	2011-02-10	GCST000973	Hypertension
African American or Afro-Caribbean	2854	21347282	Lettre G	Cardiovascular disease	replication	2011-02-10	GCST000973	Hypertension
African American or Afro-Caribbean	21503	27618448	Liu C	Cardiovascular disease	initial	2016-10-01	GCST006229	Hypertension
African American or Afro-Caribbean	22077	27618447	Surendran P	Cardiovascular disease	replication	2016-10-01	GCST006023	Hypertension
African American or Afro-Caribbean	22000	28871152	Sofer T	Cardiovascular disease	replication	2017-09-04	GCST004889	Hypertension
African American or Afro-Caribbean	17152	31217584	Wojcik GL	Cardiovascular disease	initial	2019-06-19	GCST008036	Hypertension
African American or Afro-Caribbean	21077	33230300	Surendran P	Cardiovascular disease	initial	2020-11-23	GCST90000064	Hypertension
African American or Afro-Caribbean	84359	33230300	Surendran P	Cardiovascular disease	initial	2020-11-23	GCST90292479	Hypertension
African American or Afro-Caribbean	42	29608535	Kuehn MH	Cardiovascular disease	initial	2018-03-30	GCST005688	Idiopathic intracranial hypertension
African American or Afro-Caribbean	4271	30266756	Chang X	Cardiovascular disease	replication	2018-09-28	GCST007154	Paediatric migraine
African American or Afro-Caribbean	2509	30266756	Chang X	Cardiovascular disease	initial	2018-09-28	GCST007154	Paediatric migraine
African American or Afro-Caribbean	1031	23551011	Zhao L	Cardiovascular disease	initial	2013-04-02	GCST001949	Preeclampsia
African American or Afro-Caribbean	2708	31545351	Irvin MR	Cardiovascular disease	initial	2019-09-23	GCST009099	Resistance to antihypertensive treatment in hypertension
African American or Afro-Caribbean	16152	31545351	Irvin MR	Cardiovascular disease	replication	2019-09-23	GCST009099	Resistance to antihypertensive treatment in hypertension
African American or Afro-Caribbean	2045	31545351	Irvin MR	Cardiovascular disease	initial	2019-09-23	GCST009103	Resistance to antihypertensive treatment in hypertension
African American or Afro-Caribbean	2708	31545351	Irvin MR	Cardiovascular disease	initial	2019-09-23	GCST009100	Resistant hypertension
African American or Afro-Caribbean	2708	31545351	Irvin MR	Cardiovascular disease	initial	2019-09-23	GCST009098	Resistant hypertension
Asian	12942	37248299	Honigberg MC	Cardiovascular disease	initial	2023-05-29	GCST90271317	Gestational hypertension
Asian	936	20877124	Hiura Y	Cardiovascular disease	initial	2010-09-18	GCST000799	Hypertension
Asian	6132	20877124	Hiura Y	Cardiovascular disease	replication	2010-09-18	GCST000799	Hypertension
Asian	315	22384028	Guo Y	Cardiovascular disease	initial	2012-02-24	GCST001423	Hypertension
Asian	800	22479346	Yang HC	Cardiovascular disease	initial	2012-03-29	GCST001467	Hypertension
Asian	315	22479346	Yang HC	Cardiovascular disease	replication	2012-03-29	GCST001467	Hypertension
Asian	9469	25249183	Lu X	Cardiovascular disease	initial	2014-09-23	GCST002627	Hypertension
Asian	69146	25249183	Lu X	Cardiovascular disease	replication	2014-09-23	GCST002627	Hypertension
Asian	16328	26390057	Kato N	Cardiovascular disease	replication	2015-09-21	GCST003276	Hypertension
Asian	33126	26390057	Kato N	Cardiovascular disease	initial	2015-09-21	GCST003276	Hypertension
Asian	48268	26390057	Kato N	Cardiovascular disease	replication	2015-09-21	GCST003276	Hypertension
Asian	31516	26390057	Kato N	Cardiovascular disease	initial	2015-09-21	GCST003276	Hypertension
Asian	21472	27480026	Liu X	Cardiovascular disease	replication	2016-08-02	GCST003613	Hypertension
Asian	518	27480026	Liu X	Cardiovascular disease	initial	2016-08-02	GCST003613	Hypertension
Asian	2641	27618447	Surendran P	Cardiovascular disease	replication	2016-10-01	GCST006023	Hypertension
Asian	26183	27618448	Liu C	Cardiovascular disease	replication	2016-10-01	GCST006229	Hypertension
Asian	26183	27618447	Surendran P	Cardiovascular disease	initial	2016-10-01	GCST006023	Hypertension
Asian	8839	28273873	Park YM	Cardiovascular disease	initial	2017-03-05	GCST004143	Hypertension
Asian	3718	28498854	Liang J	Cardiovascular disease	replication	2017-05-12	GCST004384	Hypertension
Asian	8080	30226566	Yamada Y	Cardiovascular disease	initial	2018-09-04	GCST010477	Hypertension
Asian	22472	30487518	Takeuchi F	Cardiovascular disease	replication	2018-11-28	GCST007707	Hypertension
Asian	50792	30487518	Takeuchi F	Cardiovascular disease	initial	2018-11-28	GCST007707	Hypertension
Asian	4663	31217584	Wojcik GL	Cardiovascular disease	initial	2019-06-19	GCST008036	Hypertension
Asian	8842	31513605	Jeon S	Cardiovascular disease	initial	2019-09-12	GCST008828	Hypertension
Asian	2253	31910446	Oh SW	Cardiovascular disease	initial	2020-01-07	GCST009654	Hypertension
Asian	7423	31910446	Oh SW	Cardiovascular disease	initial	2020-01-07	GCST009659	Hypertension
Asian	17736	32709000	Jeong H	Cardiovascular disease	initial	2020-07-17	GCST011141	Hypertension
Asian	33689	33230300	Surendran P	Cardiovascular disease	initial	2020-11-23	GCST90000064	Hypertension
Asian	4792	33230300	Surendran P	Cardiovascular disease	initial	2020-11-23	GCST90292479	Hypertension
Asian	33689	33230300	Surendran P	Cardiovascular disease	initial	2020-11-23	GCST90292479	Hypertension
Asian	10678	34026292	Juang JJ	Cardiovascular disease	initial	2020-12-07	GCST90086157	Hypertension
Asian	2894	34047475	Tan C	Cardiovascular disease	replication	2021-05-01	GCST013041	Hypertension
Asian	685	34047475	Tan C	Cardiovascular disease	initial	2021-05-01	GCST013041	Hypertension
Asian	72229	36777999	Nam K	Cardiovascular disease	initial	2022-10-05	GCST90255392	Hypertension
Asian	68986	36329257	Lee CJ	Cardiovascular disease	initial	2022-11-03	GCST90239614	Hypertension
Asian	1666	19421330	Yang HC	Cardiovascular disease	replication	2009-05-07	GCST000390	Hypertension (young onset)
Asian	350	19421330	Yang HC	Cardiovascular disease	initial	2009-05-07	GCST000390	Hypertension (young onset)
Asian	1499	24413707	Chiang KM	Cardiovascular disease	replication	2014-01-11	GCST002332	Hypertension (young onset)
Asian	800	24413707	Chiang KM	Cardiovascular disease	initial	2014-01-11	GCST002332	Hypertension (young onset)
Asian	922	33276381	Cheng CF	Cardiovascular disease	replication	2020-12-04	GCST012136	Hypertension in type 2 diabetes
Asian	999	33276381	Cheng CF	Cardiovascular disease	initial	2020-12-04	GCST012136	Hypertension in type 2 diabetes
Asian	4965	22322875	Kim SJ	Cardiovascular disease	initial	2012-02-09	GCST001405	Hypertension risk in short sleep duration
Asian	76067	37601966	Walters RG	Cardiovascular disease	initial	2023-07-20	GCST90246082	Hypertensive heart disease (Union I11)
Asian	81738	37601966	Walters RG	Cardiovascular disease	initial	2023-07-20	GCST90246081	ICD10 I10: Essential (primary) hypertension
Asian	2	29608535	Kuehn MH	Cardiovascular disease	initial	2018-03-30	GCST005688	Idiopathic intracranial hypertension
Asian	5211	35448080	Lee SB	Cardiovascular disease	initial	2022-03-30	GCST90128468	New onset hypertension
Asian	1545	35448080	Lee SB	Cardiovascular disease, Other measurement	initial	2022-03-30	GCST90128470	New onset hypertension (high renin group)
Asian	3666	35448080	Lee SB	Cardiovascular disease, Other measurement	initial	2022-03-30	GCST90128469	New onset hypertension (low renin group)
Asian	82085	34594039	Sakaue S	Cardiovascular disease	initial	2021-09-30	GCST90018906	Preeclampsia
Asian	82085	34594039	Sakaue S	Cardiovascular disease	initial	2021-09-30	GCST90018686	Preeclampsia
Asian	99342	37248299	Honigberg MC	Cardiovascular disease	initial	2023-05-29	GCST90271316	Preeclampsia or eclampsia
Asian	99342	37248299	Honigberg MC	Cardiovascular disease	initial	2023-05-29	GCST90271318	Preeclampsia or eclampsia (MTAG)
Asian	2025	29088834	Kimura M	Cardiovascular disease	initial	2017-08-24	GCST004947	Pulmonary arterial hypertension
Asian	1012	29088834	Kimura M	Cardiovascular disease	replication	2017-08-24	GCST004947	Pulmonary arterial hypertension
Asian	24001	34593835	Takahashi Y	Cardiovascular disease	initial	2021-09-30	GCST90058972	Resistant hypertension
Asian	52	36222912	Badrinarayanan L	Cardiovascular disease, Biological process	initial	2022-10-12	GCST90244659	Triamcinolone acetonide-induced ocular hypertension
European	296867	36187959	Guo H	Cardiovascular disease, Other disease	initial	2022-09-15	GCST90225533	COVID-19 or hypertension (pleiotropy)
European	331754	34662886	Backman JD	Cardiovascular disease	initial	2021-10-18	GCST90077651	Essential hypertension
European	331754	34662886	Backman JD	Cardiovascular disease	initial	2021-10-18	GCST90081637	Essential hypertension (Gene-based burden)
European	456348	34737426	Jiang L	Cardiovascular disease	initial	2021-11-04	GCST90043949	Essential hypertension (PheCode 401.1)
European	282871	32589924	Bi W	Cardiovascular disease, Other measurement	initial	2020-06-23	GCST010774	Essential hypertension (time to event)
European	221425	37248299	Honigberg MC	Cardiovascular disease	replication	2023-05-29	GCST90271317	Gestational hypertension
European	177047	37248299	Honigberg MC	Cardiovascular disease	initial	2023-05-29	GCST90271317	Gestational hypertension
European	331754	34662886	Backman JD	Cardiovascular disease	initial	2021-10-18	GCST90077653	Gestational hypertension pre eclampsia
European	331754	34662886	Backman JD	Cardiovascular disease	initial	2021-10-18	GCST90081639	Gestational hypertension pre eclampsia (Gene-based burden)
European	335739	36553520	Changalidis AI	Cardiovascular disease	initial	2022-11-30	GCST90245824	Gestational hypertension without significant proteinuria
European	129643	34662886	Backman JD	Cardiovascular disease	initial	2021-10-18	GCST90079445	High blood pressure (UKB data field 6150)
European	129643	34662886	Backman JD	Cardiovascular disease	initial	2021-10-18	GCST90083431	High blood pressure (UKB data field 6150) (Gene-based burden)
European	4890	17554300	Wellcome Trust Case Control Consortium	Cardiovascular disease	initial	2007-06-07	GCST000041	Hypertension
European	2812	19304780	Org E	Cardiovascular disease	replication	2009-03-20	GCST000361	Hypertension
European	954	19304780	Org E	Cardiovascular disease	initial	2009-03-20	GCST000361	Hypertension
European	29136	19430479	Levy D	Cardiovascular disease	initial	2009-05-10	GCST000398	Hypertension
European	34433	19430479	Levy D	Cardiovascular disease	replication	2009-05-10	GCST000398	Hypertension
European	3320	21082022	Padmanabhan S	Cardiovascular disease	initial	2010-10-28	GCST000849	Hypertension
European	36386	21082022	Padmanabhan S	Cardiovascular disease	replication	2010-10-28	GCST000849	Hypertension
European	133661	21909115	Ehret GB	Cardiovascular disease	replication	2011-09-11	GCST001238	Hypertension
European	69395	21909115	Ehret GB	Cardiovascular disease	initial	2011-09-11	GCST001238	Hypertension
European	5003	22479346	Yang HC	Cardiovascular disease	replication	2012-03-29	GCST001467	Hypertension
European	68456	26390057	Kato N	Cardiovascular disease	replication	2015-09-21	GCST003276	Hypertension
European	35352	26390057	Kato N	Cardiovascular disease	initial	2015-09-21	GCST003276	Hypertension
European	120473	27618448	Liu C	Cardiovascular disease	initial	2016-10-01	GCST006229	Hypertension
European	125713	27618447	Surendran P	Cardiovascular disease	replication	2016-10-01	GCST006023	Hypertension
European	157090	27618447	Surendran P	Cardiovascular disease	initial	2016-10-01	GCST006023	Hypertension
European	154543	27618448	Liu C	Cardiovascular disease	replication	2016-10-01	GCST006229	Hypertension
European	9348	28498854	Liang J	Cardiovascular disease	replication	2017-05-12	GCST004384	Hypertension
European	155786	28871152	Sofer T	Cardiovascular disease	replication	2017-09-04	GCST004889	Hypertension
European	53008	30487518	Takeuchi F	Cardiovascular disease	replication	2018-11-28	GCST007707	Hypertension
European	458554	30940143	Zhu Z	Cardiovascular disease	initial	2019-04-02	GCST007610	Hypertension
European	185565	31879980	German CA	Cardiovascular disease	initial	2019-12-26	GCST009685	Hypertension
European	185565	32491161	Chu BB	Cardiovascular disease	initial	2020-06-01	GCST011824	Hypertension
European	1164961	33230300	Surendran P	Cardiovascular disease	initial	2020-11-23	GCST90292475	Hypertension
European	1164961	33230300	Surendran P	Cardiovascular disease	initial	2020-11-23	GCST90292479	Hypertension
European	810865	33230300	Surendran P	Cardiovascular disease	initial	2020-11-23	GCST90000060	Hypertension
European	810865	33230300	Surendran P	Cardiovascular disease	initial	2020-11-23	GCST90000064	Hypertension
European	56637	33893285	Guindo-Martinez M	Cardiovascular disease	initial	2021-04-23	GCST90086091	Hypertension
European	56637	33893285	Guindo-Martinez M	Cardiovascular disease	initial	2021-04-23	GCST90086090	Hypertension
European	56637	33893285	Guindo-Martinez M	Cardiovascular disease	initial	2021-04-23	GCST90086089	Hypertension
European	56637	33893285	Guindo-Martinez M	Cardiovascular disease	initial	2021-04-23	GCST90086092	Hypertension
European	56637	33893285	Guindo-Martinez M	Cardiovascular disease	initial	2021-04-23	GCST90086088	Hypertension
European	331754	34662886	Backman JD	Cardiovascular disease	initial	2021-10-18	GCST90077645	Hypertension
European	118739	34662886	Backman JD	Cardiovascular disease	replication	2021-10-18	GCST90077645	Hypertension
European	91620	36217425	Lin Z	Cardiovascular disease	initial	2022-09-20	GCST90225552	Hypertension
European	331754	34662886	Backman JD	Cardiovascular disease	initial	2021-10-18	GCST90081631	Hypertension (Gene-based burden)
European	5000	21626137	Slavin TP	Cardiovascular disease	initial	2011-05-28	GCST001085	Hypertension (SNP x SNP interaction)
European	5003	24413707	Chiang KM	Cardiovascular disease	replication	2014-01-11	GCST002332	Hypertension (young onset)
European	341235	36553520	Changalidis AI	Cardiovascular disease	initial	2022-11-30	GCST90245819	Hypertension complicating pregnancy
European	25143	37089865	Pu A	Cardiovascular disease	initial	2023-02-08	GCST90270938	ICD10 127.0 pulmonary arterial hypertension
European	329052	34662886	Backman JD	Cardiovascular disease	initial	2021-10-18	GCST90077746	Migraine
European	378172	34662886	Backman JD	Cardiovascular disease	initial	2021-10-18	GCST90079827	Migraine
European	329052	34662886	Backman JD	Cardiovascular disease	initial	2021-10-18	GCST90081732	Migraine (Gene-based burden)
European	378172	34662886	Backman JD	Cardiovascular disease	initial	2021-10-18	GCST90083813	Migraine (Gene-based burden)
European	387898	34662886	Backman JD	Cardiovascular disease	initial	2021-10-18	GCST90079826	Migraine, unspecified
European	387898	34662886	Backman JD	Cardiovascular disease	initial	2021-10-18	GCST90083812	Migraine, unspecified (Gene-based burden)
European	118739	34662886	Backman JD	Cardiovascular disease	replication	2021-10-18	GCST90079962	ICD10 I10: Essential (primary) hypertension
European	374207	34662886	Backman JD	Cardiovascular disease	initial	2021-10-18	GCST90079962	ICD10 I10: Essential (primary) hypertension
European	374207	34662886	Backman JD	Cardiovascular disease	initial	2021-10-18	GCST90083948	ICD10 I10: Essential (primary) hypertension (Gene-based burden)
European	329052	34662886	Backman JD	Cardiovascular disease	initial	2021-10-18	GCST90077652	ICD10 I10: essential hypertension
European	329052	34662886	Backman JD	Cardiovascular disease	initial	2021-10-18	GCST90081638	ICD10 I10: essential hypertension (Gene-based burden)
European	329050	34662886	Backman JD	Cardiovascular disease	initial	2021-10-18	GCST90077646	ICD10 I10: hypertension
European	329050	34662886	Backman JD	Cardiovascular disease	initial	2021-10-18	GCST90081632	ICD10 I10: hypertension (Gene-based burden)
European	387930	34662886	Backman JD	Cardiovascular disease	initial	2021-10-18	GCST90079985	ICD10 I27.0: Primary pulmonary hypertension
European	387930	34662886	Backman JD	Cardiovascular disease	initial	2021-10-18	GCST90083971	ICD10 I27.0: Primary pulmonary hypertension (Gene-based burden)
European	387928	34662886	Backman JD	Cardiovascular disease	initial	2021-10-18	GCST90079986	ICD10 I27.2: Other secondary pulmonary hypertension
European	387928	34662886	Backman JD	Cardiovascular disease	initial	2021-10-18	GCST90083972	ICD10 I27.2: Other secondary pulmonary hypertension (Gene-based burden)
European	177894	34662886	Backman JD	Cardiovascular disease	initial	2021-10-18	GCST90077654	ICD10 O13: gestational hypertension pre eclampsia
European	177894	34662886	Backman JD	Cardiovascular disease	initial	2021-10-18	GCST90081640	ICD10 O13: gestational hypertension pre eclampsia (Gene-based burden)
European	211862	34662886	Backman JD	Cardiovascular disease	initial	2021-10-18	GCST90080709	ICD10 O16: Unspecified maternal hypertension
European	211862	34662886	Backman JD	Cardiovascular disease	initial	2021-10-18	GCST90084695	ICD10 O16: Unspecified maternal hypertension (Gene-based burden)
European	124	29608535	Kuehn MH	Cardiovascular disease	initial	2018-03-30	GCST005688	Idiopathic intracranial hypertension
European	397379	34737426	Jiang L	Cardiovascular disease, Other trait	initial	2021-11-04	GCST90042675	Illnesses of father: High blood pressure (UKB data field 20107_8)
European	420393	34737426	Jiang L	Cardiovascular disease, Other trait	initial	2021-11-04	GCST90042688	Illnesses of mother: High blood pressure (UKB data field 20110_8)
European	359363	34737426	Jiang L	Cardiovascular disease, Other trait	initial	2021-11-04	GCST90042702	Illnesses of siblings: High blood pressure (UKB data field 20111_8)
European	456348	34737426	Jiang L	Cardiovascular disease	initial	2021-11-04	GCST90043743	Migrain with aura (PheCode 340.1)
European	43264	20802479	Anttila V	Cardiovascular disease	replication	2010-08-29	GCST000782	Migraine
European	13478	20802479	Anttila V	Cardiovascular disease	initial	2010-08-29	GCST000782	Migraine
European	10980	21448238	Ligthart L	Cardiovascular disease	initial	2011-03-30	GCST001019	Migraine
European	8731	21448238	Ligthart L	Cardiovascular disease	replication	2011-03-30	GCST001019	Migraine
European	23230	21666692	Chasman DI	Cardiovascular disease	initial	2011-06-12	GCST001105	Migraine
European	17777	21666692	Chasman DI	Cardiovascular disease	replication	2011-06-12	GCST001105	Migraine
European	25713	22678113	Cox HC	Cardiovascular disease	replication	2012-06-08	GCST001562	Migraine
European	5160	22683712	Freilinger T	Cardiovascular disease	replication	2012-06-10	GCST001563	Migraine
European	118710	23793025	Anttila V	Cardiovascular disease	initial	2013-06-23	GCST002081	Migraine
European	283985	27182965	Pickrell JK	Cardiovascular disease	initial	2016-05-16	GCST003986	Migraine
European	375752	27322543	Gormley P	Cardiovascular disease	initial	2016-06-20	GCST003720	Migraine
European	331754	34662886	Backman JD	Cardiovascular disease	initial	2021-10-18	GCST90077745	Migraine
European	873341	35115687	Hautakangas H	Cardiovascular disease	initial	2022-02-03	GCST90102553	Migraine
European	19147	23793025	Anttila V	Cardiovascular disease	initial	2013-06-23	GCST002079	Migraine - clinic-based
European	1053	33428804	Chalmer MA	Cardiovascular disease	initial	2021-01-11	GCST012023	Migraine (chronic vs episodic)
European	331754	34662886	Backman JD	Cardiovascular disease	initial	2021-10-18	GCST90081731	Migraine (Gene-based burden)
European	677415	35128049	Daghals I	Cardiovascular disease	initial	2022-02-01	GCST90269768	Migraine (MTAG)
European	724609	35128049	Daghals I	Cardiovascular disease	initial	2022-02-01	GCST90269766	Migraine (MTAG)
European	61067	35128049	Daghals I	Cardiovascular disease	initial	2022-02-01	GCST90103792	Migraine (MTAG)
European	456348	34737426	Jiang L	Cardiovascular disease	initial	2021-11-04	GCST90043745	Migraine (PheCode 340)
European	1053	33428804	Chalmer MA	Cardiovascular disease	initial	2021-01-11	GCST012022	Migraine (proposed chronic vs episodic)
European	1374	25451450	Jacobsen KK	Cardiovascular disease	initial	2014-10-12	GCST002656	Migraine in bipolar disorder
European	986	25451450	Jacobsen KK	Cardiovascular disease	replication	2014-10-12	GCST002656	Migraine in bipolar disorder
European	455	20528957	Oedegaard KJ	Cardiovascular disease	replication	2010-06-07	GCST000695	Migraine in psychiatric disorder
European	755	20528957	Oedegaard KJ	Cardiovascular disease	initial	2010-06-07	GCST000695	Migraine in psychiatric disorder
European	79357	23793025	Anttila V	Cardiovascular disease	initial	2013-06-23	GCST002080	Migraine with aura
European	151215	27322543	Gormley P	Cardiovascular disease	initial	2016-06-20	GCST003722	Migraine with aura
European	163779	35128049	Daghals I	Cardiovascular disease	initial	2022-02-01	GCST90103793	Migraine without aura (MTAG)
European	7926	30266756	Chang X	Cardiovascular disease	initial	2018-09-28	GCST007154	Paediatric migraine
European	4916	22432041	Johnson MP	Cardiovascular disease	replication	2012-03-14	GCST001443	Preeclampsia
European	1078	22432041	Johnson MP	Cardiovascular disease	initial	2012-03-14	GCST001443	Preeclampsia
European	1252	23551011	Zhao L	Cardiovascular disease	initial	2013-04-02	GCST001949	Preeclampsia
European	267242	34594039	Sakaue S	Cardiovascular disease	initial	2021-09-30	GCST90018906	Preeclampsia
European	247540	34737426	Jiang L	Cardiovascular disease, Other trait	initial	2021-11-04	GCST90044479	Preeclampsia and eclampsia (PheCode 642.1)
European	335242	36553520	Changalidis AI	Cardiovascular disease	initial	2022-11-30	GCST90245841	Preeclampsia or eclampsia
European	365152	37248299	Honigberg MC	Cardiovascular disease	initial	2023-05-29	GCST90271316	Preeclampsia or eclampsia
European	246332	37248299	Honigberg MC	Cardiovascular disease	replication	2023-05-29	GCST90271316	Preeclampsia or eclampsia
European	365152	37248299	Honigberg MC	Cardiovascular disease	initial	2023-05-29	GCST90271318	Preeclampsia or eclampsia (MTAG)
European	1696	37285119	Tyrmi JS	Cardiovascular disease	initial	2023-06-07	GCST90270942	Preeclampsia or other maternal hypertension (fetal genotype effect)
European	130207	37285119	Tyrmi JS	Cardiovascular disease	initial	2023-06-07	GCST90269904	Preeclampsia or other maternal hypertension (maternal genotype effect)
European	1254	37285119	Tyrmi JS	Cardiovascular disease	initial	2023-06-07	GCST90270944	Preeclampsia or other maternal hypertension (paternal genotype effect)
European	456348	34737426	Jiang L	Cardiovascular disease	initial	2021-11-04	GCST90043961	Primary pulmonary hypertension (PheCode 415.21)
European	11744	30527956	Rhodes CJ	Cardiovascular disease	initial	2018-12-05	GCST007228	Pulmonary arterial hypertension
European	1408	23502781	Germain M	Cardiovascular disease	initial	2013-03-17	GCST001908	Pulmonary arterial hypertension (without BMPR2 mutations)
European	2427	28222112	Dumitrescu L	Cardiovascular disease	initial	2017-01-01	GCST004163	Resistance to antihypertensive treatment in hypertension
European	15141	31545351	Irvin MR	Cardiovascular disease	initial	2019-09-23	GCST009101	Resistance to antihypertensive treatment in hypertension
European	54612	31545351	Irvin MR	Cardiovascular disease	replication	2019-09-23	GCST009101	Resistance to antihypertensive treatment in hypertension
European	6197	31545351	Irvin MR	Cardiovascular disease	initial	2019-09-23	GCST009103	Resistance to antihypertensive treatment in hypertension
European	263	30237584	El Rouby N	Cardiovascular disease	replication	2018-09-20	GCST007136	Resistant hypertension
European	920	30237584	El Rouby N	Cardiovascular disease	initial	2018-09-20	GCST007135	Resistant hypertension
European	2417	30237584	El Rouby N	Cardiovascular disease	replication	2018-09-20	GCST007135	Resistant hypertension
European	657	30237584	El Rouby N	Cardiovascular disease	initial	2018-09-20	GCST007136	Resistant hypertension
European	15141	31545351	Irvin MR	Cardiovascular disease	initial	2019-09-23	GCST009098	Resistant hypertension
European	15141	31545351	Irvin MR	Cardiovascular disease	initial	2019-09-23	GCST009102	Resistant hypertension
European	642	25117820	Schneider BP	Cardiovascular disease, Biological process	initial	2014-08-12	GCST002567	Response to chemotherapy in breast cancer (hypertension) (bevacizumab)
European	170757	36779085	Fitzgerald T	Cardiovascular disease	initial	2022-08-10	GCST90103401	Source of report of I10 (essential (primary) hypertension) (UKB data field 131287)
European	455303	34737426	Jiang L	Cardiovascular disease	initial	2021-11-04	GCST90044351	Vascular/heart problems diagnosed by doctor: High blood pressure (UKB data field 6150_4)
Hispanic or Latin American	2471	37248299	Honigberg MC	Cardiovascular disease	initial	2023-05-29	GCST90271317	Gestational hypertension
Hispanic or Latin American	702	37248299	Honigberg MC	Cardiovascular disease	replication	2023-05-29	GCST90271317	Gestational hypertension
Hispanic or Latin American	4632	27618447	Surendran P	Cardiovascular disease	replication	2016-10-01	GCST006023	Hypertension
Hispanic or Latin American	4586	27618448	Liu C	Cardiovascular disease	initial	2016-10-01	GCST006229	Hypertension
Hispanic or Latin American	3445	28498854	Liang J	Cardiovascular disease	replication	2017-05-12	GCST004384	Hypertension
Hispanic or Latin American	2764	28871152	Sofer T	Cardiovascular disease	replication	2017-09-04	GCST004889	Hypertension
Hispanic or Latin American	12278	28871152	Sofer T	Cardiovascular disease	initial	2017-09-04	GCST004889	Hypertension
Hispanic or Latin American	21936	31217584	Wojcik GL	Cardiovascular disease	initial	2019-06-19	GCST008036	Hypertension
Hispanic or Latin American	4586	33230300	Surendran P	Cardiovascular disease	initial	2020-11-23	GCST90000064	Hypertension
Hispanic or Latin American	27388	33230300	Surendran P	Cardiovascular disease	initial	2020-11-23	GCST90292479	Hypertension
Hispanic or Latin American	1061	37821706	Sohail M	Cardiovascular disease	initial	2023-10-11	GCST90296627	Hypertension 1
Hispanic or Latin American	4783	37821706	Sohail M	Cardiovascular disease	initial	2023-10-11	GCST90296605	Hypertension 1
Hispanic or Latin American	1061	37821706	Sohail M	Cardiovascular disease	initial	2023-10-11	GCST90296628	Hypertension 2
Hispanic or Latin American	5039	37821706	Sohail M	Cardiovascular disease	initial	2023-10-11	GCST90296606	Hypertension 2
Hispanic or Latin American	720	23551011	Zhao L	Cardiovascular disease	initial	2013-04-02	GCST001949	Preeclampsia
Hispanic or Latin American	285	35588731	Nieves-Colon MA	Cardiovascular disease	initial	2022-05-13	GCST90132266	Preeclampsia
Hispanic or Latin American	875	35588731	Nieves-Colon MA	Cardiovascular disease	initial	2022-05-13	GCST90132267	Preeclampsia
Hispanic or Latin American	324	35588731	Nieves-Colon MA	Cardiovascular disease	initial	2022-05-13	GCST90132265	Preeclampsia
Hispanic or Latin American	836	35588731	Nieves-Colon MA	Cardiovascular disease	initial	2022-05-13	GCST90132268	Preeclampsia
Hispanic or Latin American	262	35588731	Nieves-Colon MA	Cardiovascular disease	initial	2022-05-13	GCST90132262	Preeclampsia
Hispanic or Latin American	2471	37248299	Honigberg MC	Cardiovascular disease	initial	2023-05-29	GCST90271316	Preeclampsia or eclampsia
Hispanic or Latin American	663	37248299	Honigberg MC	Cardiovascular disease	replication	2023-05-29	GCST90271316	Preeclampsia or eclampsia
Hispanic or Latin American	2471	37248299	Honigberg MC	Cardiovascular disease	initial	2023-05-29	GCST90271318	Preeclampsia or eclampsia (MTAG)
Hispanic or Latin American	537	30237584	El Rouby N	Cardiovascular disease	initial	2018-09-20	GCST007136	Resistant hypertension
Hispanic or Latin American	859	30237584	El Rouby N	Cardiovascular disease	initial	2018-09-20	GCST007135	Resistant hypertension
Hispanic or Latin American	322	30237584	El Rouby N	Cardiovascular disease	replication	2018-09-20	GCST007136	Resistant hypertension
Other/Mixed	635	31217584	Wojcik GL	Cardiovascular disease	initial	2019-06-19	GCST008036	Hypertension
Other/Mixed	3705	31217584	Wojcik GL	Cardiovascular disease	initial	2019-06-19	GCST008036	Hypertension
Other/Mixed	2695	33230300	Surendran P	Cardiovascular disease	initial	2020-11-23	GCST90292479	Hypertension
Other/Mixed	4214	34083597	Kolifarhood G	Cardiovascular disease	initial	2021-06-03	GCST90020045	Hypertension
Other/Mixed	1618	34083597	Kolifarhood G	Cardiovascular disease	replication	2021-06-03	GCST90020045	Hypertension
Other/Mixed	7	29608535	Kuehn MH	Cardiovascular disease	initial	2018-03-30	GCST005688	Idiopathic intracranial hypertension
Other/Mixed	285	22678113	Cox HC	Cardiovascular disease	initial	2012-06-08	GCST001562	Migraine
Other/Mixed	1279	28222112	Dumitrescu L	Cardiovascular disease	initial	2017-01-01	GCST004163	Resistance to antihypertensive treatment in hypertension
Numbers
African American or Afro-Caribbean	275800
Asian	1238124
European	27199775
Hispanic or Latin American	107357
Other/Mixed	14438
Total	28835494

## Sheet: Infective-Immune diseases
Asian	75900	37601966	Walters RG	Cardiovascular disease	initial	2023-07-20	GCST90246088	ICD10 I38: Endocarditis, valve unspecified
Asian	76154	37601966	Walters RG	Cardiovascular disease	initial	2023-07-20	GCST90246094	ICD10 I51: Complications and ill-defined descriptions of heart disease
European	486484	36716318	Hamilton FW	Cardiovascular disease	initial	2023-01-30	GCST90281158	Endocarditis
European	456348	34737426	Jiang L	Cardiovascular disease	initial	2021-11-04	GCST90043968	Endocarditis (PheCode 420.3)
European	387812	34662886	Backman JD	Cardiovascular disease	initial	2021-10-18	GCST90079990	ICD10 I31: Other diseases of pericardium
European	387812	34662886	Backman JD	Cardiovascular disease	initial	2021-10-18	GCST90083976	ICD10 I31: Other diseases of pericardium (Gene-based burden)
European	387901	34662886	Backman JD	Cardiovascular disease	initial	2021-10-18	GCST90079988	ICD10 I31.3: Pericardial effusion (noninflammatory)
European	387901	34662886	Backman JD	Cardiovascular disease	initial	2021-10-18	GCST90083974	ICD10 I31.3: Pericardial effusion (noninflammatory) (Gene-based burden)
European	387887	34662886	Backman JD	Cardiovascular disease	initial	2021-10-18	GCST90079989	ICD10 I31.9: Disease of pericardium, unspecified
European	387887	34662886	Backman JD	Cardiovascular disease	initial	2021-10-18	GCST90083975	ICD10 I31.9: Disease of pericardium, unspecified (Gene-based burden)
European	387753	34662886	Backman JD	Cardiovascular disease	initial	2021-10-18	GCST90079997	ICD10 I38: Endocarditis, valve unspecified
European	387753	34662886	Backman JD	Cardiovascular disease	initial	2021-10-18	GCST90083983	ICD10 I38: Endocarditis, valve unspecified (Gene-based burden)
European	97330	34662886	Backman JD	Cardiovascular disease	replication	2021-10-18	GCST90080027	ICD10 I51: Complications and ill-defined descriptions of heart disease
European	385880	34662886	Backman JD	Cardiovascular disease	initial	2021-10-18	GCST90080027	ICD10 I51: Complications and ill-defined descriptions of heart disease
European	385880	34662886	Backman JD	Cardiovascular disease	initial	2021-10-18	GCST90084013	ICD10 I51: Complications and ill-defined descriptions of heart disease (Gene-based burden)
European	180	29670602	Moreau K	Cardiovascular disease	replication	2018-04-04	GCST006805	Infective endocarditis in Staphylococcus aureus infection
European	139	29670602	Moreau K	Cardiovascular disease	initial	2018-04-04	GCST006805	Infective endocarditis in Staphylococcus aureus infection
Numbers
African American or Afro-Caribbean	0
Asian	152054
European	4914947
Hispanic or Latin American	0
Other/Mixed	0
Total	5067001

## Sheet: Cardiomyopathy
African	1564	33495597	Harper AR	Cardiovascular disease	initial	2021-01-25	GCST012101	Hypertrophic cardiomyopathy
African	11	35685441	Gyftopoulos A	Cardiovascular disease	initial	2022-05-24	GCST90132261	Hypertrophic cardiomyopathy (ICD-10 coded)
African	908	33495597	Harper AR	Cardiovascular disease	initial	2021-01-25	GCST012099	Hypertrophic cardiomyopathy (sarcomere negative)
African	647	33495597	Harper AR	Cardiovascular disease	initial	2021-01-25	GCST012100	Hypertrophic cardiomyopathy (sarcomere positive)
African American or Afro-Caribbean	11	26237429	Aminkeng F	Biological process, Cardiovascular disease	replication	2015-08-03	GCST003062	Anthracycline-induced cardiotoxicity in childhood cancer
African American or Afro-Caribbean	18	36508697	Wang X	Biological process, Cardiovascular disease	replication	2022-12-12	GCST90267155	Cardiomyopathy in anthracycline-exposed childhood cancer survivors x anthracycline dose interaction
African American or Afro-Caribbean	7	35685441	Gyftopoulos A	Cardiovascular disease	initial	2022-05-24	GCST90132261	Hypertrophic cardiomyopathy (ICD-10 coded)
African American or Afro-Caribbean	1800	29495422	Xu H	Cardiovascular disease	initial	2018-02-26	GCST005588	Idiopathic dilated cardiomyopathy
Asian	31	26237429	Aminkeng F	Biological process, Cardiovascular disease	replication	2015-08-03	GCST003062	Anthracycline-induced cardiotoxicity in childhood cancer
Asian	257	32378780	Park B	Biological process, Cardiovascular disease	initial	2020-05-07	GCST010456	Anthracycline-induced cardiotoxicity in early breast cancer
Asian	178162	34594039	Sakaue S	Cardiovascular disease	initial	2021-09-30	GCST90018834	Dilated cardiomyopathy
Asian	178162	34594039	Sakaue S	Cardiovascular disease	initial	2021-09-30	GCST90018614	Dilated cardiomyopathy
Asian	1865	33495597	Harper AR	Cardiovascular disease	initial	2021-01-25	GCST012101	Hypertrophic cardiomyopathy
Asian	403	33495597	Harper AR	Cardiovascular disease	initial	2021-01-25	GCST012101	Hypertrophic cardiomyopathy
Asian	178128	34594039	Sakaue S	Cardiovascular disease	initial	2021-09-30	GCST90018641	Hypertrophic cardiomyopathy
Asian	178128	34594039	Sakaue S	Cardiovascular disease	initial	2021-09-30	GCST90018861	Hypertrophic cardiomyopathy
Asian	264	33495597	Harper AR	Cardiovascular disease	initial	2021-01-25	GCST012099	Hypertrophic cardiomyopathy (sarcomere negative)
Asian	1226	33495597	Harper AR	Cardiovascular disease	initial	2021-01-25	GCST012099	Hypertrophic cardiomyopathy (sarcomere negative)
Asian	139	33495597	Harper AR	Cardiovascular disease	initial	2021-01-25	GCST012100	Hypertrophic cardiomyopathy (sarcomere positive)
Asian	638	33495597	Harper AR	Cardiovascular disease	initial	2021-01-25	GCST012100	Hypertrophic cardiomyopathy (sarcomere positive)
Asian	75951	37601966	Walters RG	Cardiovascular disease	initial	2023-07-20	GCST90246089	ICD10 I42: Cardiomyopathy
Asian	177847	34594039	Sakaue S	Cardiovascular disease	initial	2021-09-30	GCST90018882	Myocarditis
Asian	177847	34594039	Sakaue S	Cardiovascular disease	initial	2021-09-30	GCST90018662	Myocarditis
Asian	177834	34594039	Sakaue S	Cardiovascular disease	initial	2021-09-30	GCST90018896	Pericarditis
Asian	177834	34594039	Sakaue S	Cardiovascular disease	initial	2021-09-30	GCST90018676	Pericarditis
Asian	213	31597885	Nakano MH	Cardiovascular disease, Biological process	replication	2019-10-09	GCST009381	Trastuzumab-induced cardiotoxicity in cancer
Asian	268	31597885	Nakano MH	Cardiovascular disease, Biological process	initial	2019-10-09	GCST009381	Trastuzumab-induced cardiotoxicity in cancer
European	227	34834357	Velasco-Ruiz A	Biological process, Cardiovascular disease	initial	2021-11-16	GCST90095481	Anthracycline-induced cardiotoxicity in breast cancer
European	77	34834357	Velasco-Ruiz A	Biological process, Cardiovascular disease	replication	2021-11-16	GCST90095482	Anthracycline-induced cardiotoxicity in breast cancer
European	135	34834357	Velasco-Ruiz A	Biological process, Cardiovascular disease	initial	2021-11-16	GCST90095482	Anthracycline-induced cardiotoxicity in breast cancer
European	123	34834357	Velasco-Ruiz A	Biological process, Cardiovascular disease	replication	2021-11-16	GCST90095481	Anthracycline-induced cardiotoxicity in breast cancer
European	96	26237429	Aminkeng F	Biological process, Cardiovascular disease	replication	2015-08-03	GCST003062	Anthracycline-induced cardiotoxicity in childhood cancer
European	280	26237429	Aminkeng F	Biological process, Cardiovascular disease	initial	2015-08-03	GCST003062	Anthracycline-induced cardiotoxicity in childhood cancer
European	2824	32915819	Zhou J	Cardiovascular disease	initial	2020-09-11	GCST90012178	Cardiomyopathy
European	1866	36508697	Wang X	Biological process, Cardiovascular disease	initial	2022-12-12	GCST90267154	Cardiomyopathy in anthracycline-exposed childhood cancer survivors
European	1866	36508697	Wang X	Biological process, Cardiovascular disease	initial	2022-12-12	GCST90267155	Cardiomyopathy in anthracycline-exposed childhood cancer survivors x anthracycline dose interaction
European	219	36508697	Wang X	Biological process, Cardiovascular disease	replication	2022-12-12	GCST90267155	Cardiomyopathy in anthracycline-exposed childhood cancer survivors x anthracycline dose interaction
European	21	26811534	Wang X	Cardiovascular disease	replication	2016-01-25	GCST003299	Cardiomyopathy in childhood cancer survivors
European	331	26811534	Wang X	Cardiovascular disease	initial	2016-01-25	GCST003299	Cardiomyopathy in childhood cancer survivors
European	21	26811534	Wang X	Biological process, Cardiovascular disease	replication	2016-01-25	GCST003300	Cardiomyopathy in childhood cancer survivors (anthracycline treatment interaction)
European	331	26811534	Wang X	Biological process, Cardiovascular disease	initial	2016-01-25	GCST003300	Cardiomyopathy in childhood cancer survivors (anthracycline treatment interaction)
European	2964	36215317	Sabino EC	Cardiovascular disease	initial	2022-10-10	GCST90104564	Chronic Chagas Cardiomyopathy in Chagas disease
European	1547	33677556	Garnier S	Cardiovascular disease	replication	2021-03-03	GCST012211	Dilated cardiomyopathy
European	6980	33677556	Garnier S	Cardiovascular disease	initial	2021-03-03	GCST012211	Dilated cardiomyopathy
European	355381	34594039	Sakaue S	Cardiovascular disease	initial	2021-09-30	GCST90018834	Dilated cardiomyopathy
European	2338	23255317	Wooten EC	Cardiovascular disease	replication	2012-12-19	GCST001778	Hypertrophic cardiomyopathy
European	997	23255317	Wooten EC	Cardiovascular disease	initial	2012-12-19	GCST001778	Hypertrophic cardiomyopathy
European	50180	33495596	Tadros R	Cardiovascular disease	replication	2021-01-25	GCST011211	Hypertrophic cardiomyopathy
European	45098	33495597	Harper AR	Cardiovascular disease	initial	2021-01-25	GCST012101	Hypertrophic cardiomyopathy
European	8361	33495596	Tadros R	Cardiovascular disease	initial	2021-01-25	GCST011211	Hypertrophic cardiomyopathy
European	489727	34594039	Sakaue S	Cardiovascular disease	initial	2021-09-30	GCST90018861	Hypertrophic cardiomyopathy
European	305	35685441	Gyftopoulos A	Cardiovascular disease	initial	2022-05-24	GCST90132261	Hypertrophic cardiomyopathy (ICD-10 coded)
European	8361	33495596	Tadros R	Cardiovascular disease	initial	2021-01-25	GCST011205	Hypertrophic cardiomyopathy (MTAG)
European	24161	33495597	Harper AR	Cardiovascular disease	initial	2021-01-25	GCST012099	Hypertrophic cardiomyopathy (sarcomere negative)
European	19469	33495597	Harper AR	Cardiovascular disease	initial	2021-01-25	GCST012100	Hypertrophic cardiomyopathy (sarcomere positive)
European	98147	34662886	Backman JD	Cardiovascular disease	replication	2021-10-18	GCST90080000	ICD10 I42: Cardiomyopathy
European	387709	34662886	Backman JD	Cardiovascular disease	initial	2021-10-18	GCST90080000	ICD10 I42: Cardiomyopathy
European	387709	34662886	Backman JD	Cardiovascular disease	initial	2021-10-18	GCST90083986	ICD10 I42: Cardiomyopathy (Gene-based burden)
European	95631	34662886	Backman JD	Cardiovascular disease	replication	2021-10-18	GCST90079998	ICD10 I42.0: Dilated cardiomyopathy
European	387930	34662886	Backman JD	Cardiovascular disease	initial	2021-10-18	GCST90079998	ICD10 I42.0: Dilated cardiomyopathy
European	387930	34662886	Backman JD	Cardiovascular disease	initial	2021-10-18	GCST90083984	ICD10 I42.0: Dilated cardiomyopathy (Gene-based burden)
European	95914	34662886	Backman JD	Cardiovascular disease	replication	2021-10-18	GCST90079999	ICD10 I42.9: Cardiomyopathy, unspecified
European	387930	34662886	Backman JD	Cardiovascular disease	initial	2021-10-18	GCST90079999	ICD10 I42.9: Cardiomyopathy, unspecified
European	387930	34662886	Backman JD	Cardiovascular disease	initial	2021-10-18	GCST90083985	ICD10 I42.9: Cardiomyopathy, unspecified (Gene-based burden)
European	2287	21459883	Villard E	Cardiovascular disease	initial	2011-04-01	GCST001023	Idiopathic dilated cardiomyopathy
European	2467	21459883	Villard E	Cardiovascular disease	replication	2011-04-01	GCST001023	Idiopathic dilated cardiomyopathy
European	8824	23853074	Meder B	Cardiovascular disease	replication	2013-07-12	GCST002093	Idiopathic dilated cardiomyopathy
European	3029	23853074	Meder B	Cardiovascular disease	initial	2013-07-12	GCST002093	Idiopathic dilated cardiomyopathy
European	427911	34594039	Sakaue S	Cardiovascular disease	initial	2021-09-30	GCST90018882	Myocarditis
European	390142	30586722	Aragam KG	Cardiovascular disease	initial	2018-11-11	GCST007714	Nonischemic cardiomyopathy
European	17195	30586722	Aragam KG	Cardiovascular disease	replication	2018-11-11	GCST007714	Nonischemic cardiomyopathy
European	455165	34594039	Sakaue S	Cardiovascular disease	initial	2021-09-30	GCST90018896	Pericarditis
European	739	21665988	Horne BD	Cardiovascular disease	initial	2011-06-10	GCST001098	Peripartum cardiomyopathy
European	362	21665988	Horne BD	Cardiovascular disease	replication	2011-06-10	GCST001098	Peripartum cardiomyopathy
European	456348	34737426	Jiang L	Cardiovascular disease	initial	2021-11-04	GCST90043969	Primary/intrinsic cardiomyopathies (PheCode 425.1)
European	456348	34737426	Jiang L	Cardiovascular disease	initial	2021-11-04	GCST90043966	Acute pericarditis (PheCode 420.21)
Hispanic or Latin American	23	26237429	Aminkeng F	Biological process, Cardiovascular disease	replication	2015-08-03	GCST003062	Anthracycline-induced cardiotoxicity in childhood cancer
Hispanic or Latin American	17	36508697	Wang X	Biological process, Cardiovascular disease	replication	2022-12-12	GCST90267155	Cardiomyopathy in anthracycline-exposed childhood cancer survivors x anthracycline dose interaction
Hispanic or Latin American	12	26811534	Wang X	Cardiovascular disease	replication	2016-01-25	GCST003299	Cardiomyopathy in childhood cancer survivors
Hispanic or Latin American	12	26811534	Wang X	Biological process, Cardiovascular disease	replication	2016-01-25	GCST003300	Cardiomyopathy in childhood cancer survivors (anthracycline treatment interaction)
Hispanic or Latin American	513	24324551	Deng X	Cardiovascular disease	initial	2013-11-20	GCST002285	Chagas cardiomyopathy in Tripanosoma cruzi seropositivity
Hispanic or Latin American	2309	33539531	Casares-Marfil D	Cardiovascular disease	initial	2021-02-04	GCST90026454	Chagas cardiomyopathy in Tripanosoma cruzi seropositivity
Hispanic or Latin American	292	33495597	Harper AR	Cardiovascular disease	initial	2021-01-25	GCST012101	Hypertrophic cardiomyopathy
Hispanic or Latin American	171	33495597	Harper AR	Cardiovascular disease	initial	2021-01-25	GCST012099	Hypertrophic cardiomyopathy (sarcomere negative)
Hispanic or Latin American	120	33495597	Harper AR	Cardiovascular disease	initial	2021-01-25	GCST012100	Hypertrophic cardiomyopathy (sarcomere positive)
Other/Mixed	15	26237429	Aminkeng F	Biological process, Cardiovascular disease	replication	2015-08-03	GCST003062	Anthracycline-induced cardiotoxicity in childhood cancer
Other/Mixed	21	26811534	Wang X	Cardiovascular disease	replication	2016-01-25	GCST003299	Cardiomyopathy in childhood cancer survivors
Other/Mixed	21	26811534	Wang X	Biological process, Cardiovascular disease	replication	2016-01-25	GCST003300	Cardiomyopathy in childhood cancer survivors (anthracycline treatment interaction)
Other/Mixed	5	21665988	Horne BD	Cardiovascular disease	initial	2011-06-10	GCST001098	Peripartum cardiomyopathy
Numbers
African American or Afro-Caribbean	4966
Asian	1505197
European	5861933
Hispanic or Latin American	3469
Other/Mixed	62
Total	7375627

[truncated: 10 more sheets: Congenital, Arrhythmias, bubble_df, CVM, CVM-Blood pressure, CVM-Cardiometabolic biomarkers, CVM-ECG measurements, CVM-Heart function measurements, CVM-Heart structure, CVD (2)]
