# Supplementary material for: Ancestry gaps in cardiovascular GWAS: a multi-database review of African representation in genomic studies
Source: Front Genet. 2026 Jan 14;16:1647176. doi: 10.3389/fgene.2025.1647176 (PMC12844564; doi:10.3389/fgene.2025.1647176)
Supplement: Supplementary file 2 [file Table3.xlsx]

## Sheet: Readme
Sheet	Description
SAS	All CVD GWAS variants in cardiac eQTL from south asian LD blocks
EUR	All CVD GWAS variants in cardiac eQTL from european LD blocks
EAS	All CVD GWAS variants in cardiac eQTL from east asian LD blocks
AMR	All CVD GWAS variants in cardiac eQTL from american LD blocks
AFR	All CVD GWAS variants in cardiac eQTL from african LD blocks

## Sheet: SAS
Query	RS_ID	Position_grch38	R2	D'	Gene_Symbol	Tissue	Effect_Size	P_value	Population
rs2642438	rs61416577	chr1:220796686	1	1	2023-03-01	Heart - Left Ventricle	0.342771	3.42e-07	SAS
rs2807835	rs2807835	chr1:220797706	1	1	2023-03-01	Heart - Left Ventricle	0.879324	7.12e-58	SAS
rs2807835	rs9431347	chr1:220800041	0.966003	0.994197	2023-03-01	Heart - Left Ventricle	0.844804	2.14e-52	SAS
rs2807835	rs9430998	chr1:220800084	0.954525	0.982636	2023-03-01	Heart - Left Ventricle	0.847071	1.31e-52	SAS
rs2807835	rs202032020	chr1:220800192	0.915166	0.959412	2023-03-01	Heart - Left Ventricle	0.849338	1.13e-52	SAS
rs2807835	rs534842170	chr1:220800193	0.915166	0.959412	2023-03-01	Heart - Left Ventricle	0.849338	1.13e-52	SAS
rs2807835	rs201142442	chr1:220800195	0.915166	0.959412	2023-03-01	Heart - Left Ventricle	0.849338	1.13e-52	SAS
rs2807835	rs2807835	chr1:220797706	1	1	2023-03-01	Heart - Atrial Appendage	0.638928	1.86898e-32	SAS
rs2807835	rs9431347	chr1:220800041	0.966003	0.994197	2023-03-01	Heart - Atrial Appendage	0.57259	1.68314e-25	SAS
rs2807835	rs9430998	chr1:220800084	0.954525	0.982636	2023-03-01	Heart - Atrial Appendage	0.568883	5.50536e-25	SAS
rs2807835	rs202032020	chr1:220800192	0.915166	0.959412	2023-03-01	Heart - Atrial Appendage	0.57259	1.68314e-25	SAS
rs2807835	rs534842170	chr1:220800193	0.915166	0.959412	2023-03-01	Heart - Atrial Appendage	0.570678	3.09671e-25	SAS
rs2807835	rs201142442	chr1:220800195	0.915166	0.959412	2023-03-01	Heart - Atrial Appendage	0.57259	1.68314e-25	SAS
rs2807835	rs2807835	chr1:220797706	1	1	2023-03-02	Heart - Left Ventricle	0.285976	1.47e-10	SAS
rs2807835	rs9431347	chr1:220800041	0.966003	0.994197	2023-03-02	Heart - Left Ventricle	0.222165	7.66e-07	SAS
rs2807835	rs9430998	chr1:220800084	0.954525	0.982636	2023-03-02	Heart - Left Ventricle	0.223905	6.44e-07	SAS
rs2807835	rs202032020	chr1:220800192	0.915166	0.959412	2023-03-02	Heart - Left Ventricle	0.227683	4.35e-07	SAS
rs2807835	rs534842170	chr1:220800193	0.915166	0.959412	2023-03-02	Heart - Left Ventricle	0.227683	4.35e-07	SAS
rs2807835	rs201142442	chr1:220800195	0.915166	0.959412	2023-03-02	Heart - Left Ventricle	0.227683	4.35e-07	SAS
rs12976739	rs765049155	chr19:8393734	0.971462	0.987654	2023-03-02	Heart - Left Ventricle	-0.208415	2.95e-07	SAS
rs12976739	rs12976739	chr19:8396779	1	1	2023-03-02	Heart - Left Ventricle	-0.210037	3.74e-07	SAS
rs12976739	rs10404380	chr19:8401370	0.967492	0.991721	2023-03-02	Heart - Left Ventricle	0.203787	6.86e-07	SAS
rs2807835	rs2807835	chr1:220797706	1	1	2023-03-02	Heart - Atrial Appendage	0.240482	1.87044e-06	SAS
rs1049212	rs4141486	chr16:4846779	0.828385	0.944488	2023-09-12	Heart - Left Ventricle	0.328132	6.89e-07	SAS
rs1049212	rs2072595	chr16:4847152	0.850615	0.949217	2023-09-12	Heart - Left Ventricle	0.328132	6.89e-07	SAS
rs1049212	rs2219271	chr16:4848119	0.801655	0.897191	2023-09-12	Heart - Left Ventricle	0.326779	1.26e-06	SAS
rs1049212	rs1827983	chr16:4848516	0.850615	0.949217	2023-09-12	Heart - Left Ventricle	0.31383	2.52e-06	SAS
rs1049212	rs7186142	chr16:4850986	0.861948	0.953552	2023-09-12	Heart - Left Ventricle	0.338413	5.14e-07	SAS
rs1049212	rs9934930	chr16:4852037	0.861948	0.953552	2023-09-12	Heart - Left Ventricle	0.308065	3.66e-06	SAS
rs1049212	rs9935080	chr16:4852206	0.861948	0.953552	2023-09-12	Heart - Left Ventricle	0.297823	7.62e-06	SAS
rs1049212	rs8056889	chr16:4853242	0.869452	0.953759	2023-09-12	Heart - Left Ventricle	0.312209	2.16e-06	SAS
rs1049212	rs28846492	chr16:4854247	0.861948	0.953552	2023-09-12	Heart - Left Ventricle	0.296554	6.98e-06	SAS
rs1049212	rs9923349	chr16:4855123	0.85806	0.949443	2023-09-12	Heart - Left Ventricle	0.30896	2.81e-06	SAS
rs1049212	rs9745736	chr16:4855690	0.869452	0.953759	2023-09-12	Heart - Left Ventricle	0.318879	1.17e-06	SAS
rs1049212	rs12926178	chr16:4855914	0.873225	0.953861	2023-09-12	Heart - Left Ventricle	-0.337329	4.81e-07	SAS
rs1049212	rs3747613	chr16:4858503	0.86169	0.945593	2023-09-12	Heart - Left Ventricle	0.321924	4.13e-07	SAS
rs1049212	rs57229081	chr16:4861194	0.846423	0.933333	2023-09-12	Heart - Left Ventricle	0.331094	6.54e-07	SAS
rs1049212	rs59116012	chr16:4868016	0.873358	0.957869	2023-09-12	Heart - Left Ventricle	0.331265	6.44e-07	SAS
rs1049212	rs3813749	chr16:4869126	0.873358	0.957869	2023-09-12	Heart - Left Ventricle	0.322521	1.22e-06	SAS
rs1049212	rs17771632	chr16:4875816	0.879899	0.991341	2023-09-12	Heart - Left Ventricle	0.279928	2.46e-05	SAS
rs1049212	rs17771779	chr16:4881099	0.856587	0.974128	2023-09-12	Heart - Left Ventricle	0.268097	4.84e-05	SAS
rs1049212	rs117830154	chr16:4882559	0.975531	0.98769	2023-09-12	Heart - Left Ventricle	0.308841	3.94e-06	SAS
rs1049212	rs2660241	chr16:4890022	0.810381	0.932113	2023-09-12	Heart - Left Ventricle	0.278732	2.73e-05	SAS
rs12921187	rs2072595	chr16:4847152	0.804911	0.908316	2023-09-12	Heart - Left Ventricle	0.328132	6.89e-07	SAS
rs12921187	rs1827983	chr16:4848516	0.804911	0.908316	2023-09-12	Heart - Left Ventricle	0.31383	2.52e-06	SAS
rs12921187	rs7186142	chr16:4850986	0.816017	0.912679	2023-09-12	Heart - Left Ventricle	0.338413	5.14e-07	SAS
rs12921187	rs9934930	chr16:4852037	0.816017	0.912679	2023-09-12	Heart - Left Ventricle	0.308065	3.66e-06	SAS
rs12921187	rs9935080	chr16:4852206	0.816017	0.912679	2023-09-12	Heart - Left Ventricle	0.297823	7.62e-06	SAS
rs12921187	rs8056889	chr16:4853242	0.823464	0.913067	2023-09-12	Heart - Left Ventricle	0.312209	2.16e-06	SAS
rs12921187	rs28846492	chr16:4854247	0.816017	0.912679	2023-09-12	Heart - Left Ventricle	0.296554	6.98e-06	SAS
rs12921187	rs9923349	chr16:4855123	0.812299	0.908724	2023-09-12	Heart - Left Ventricle	0.30896	2.81e-06	SAS
rs12921187	rs9745736	chr16:4855690	0.823464	0.913067	2023-09-12	Heart - Left Ventricle	0.318879	1.17e-06	SAS
rs12921187	rs12926178	chr16:4855914	0.827209	0.913259	2023-09-12	Heart - Left Ventricle	-0.337329	4.81e-07	SAS
rs12921187	rs3747613	chr16:4858503	0.823487	0.90933	2023-09-12	Heart - Left Ventricle	0.321924	4.13e-07	SAS
rs12921187	rs59116012	chr16:4868016	0.819733	0.912873	2023-09-12	Heart - Left Ventricle	0.331265	6.44e-07	SAS
rs12921187	rs3813749	chr16:4869126	0.819733	0.912873	2023-09-12	Heart - Left Ventricle	0.322521	1.22e-06	SAS
rs12921187	rs17771632	chr16:4875816	0.813775	0.969158	2023-09-12	Heart - Left Ventricle	0.279928	2.46e-05	SAS
rs12921187	rs17771779	chr16:4881099	0.805877	0.960507	2023-09-12	Heart - Left Ventricle	0.268097	4.84e-05	SAS
rs12921187	rs117830154	chr16:4882559	0.904098	0.966593	2023-09-12	Heart - Left Ventricle	0.308841	3.94e-06	SAS
rs12921187	rs2660241	chr16:4890022	0.871662	0.982728	2023-09-12	Heart - Left Ventricle	0.278732	2.73e-05	SAS
rs130386	rs17393637	chr22:42672705	0.870211	0.962765	A4GALT	Heart - Left Ventricle	0.178728	2.65e-06	SAS
rs130386	rs7286389	chr22:42674587	0.870631	0.976301	A4GALT	Heart - Left Ventricle	0.189231	5.76e-07	SAS
rs130386	rs7286401	chr22:42674617	0.870631	0.976301	A4GALT	Heart - Left Ventricle	0.192758	4.13e-07	SAS
rs130386	rs5758860	chr22:42675602	0.883076	0.976516	A4GALT	Heart - Left Ventricle	0.189086	5.94e-07	SAS
rs130386	rs2097357	chr22:42678550	0.934029	0.97734	A4GALT	Heart - Left Ventricle	0.214559	3.88e-09	SAS
rs130386	rs5758863	chr22:42680335	0.883076	0.976516	A4GALT	Heart - Left Ventricle	0.180358	2.62e-06	SAS
rs130386	rs6519332	chr22:42681567	0.934029	0.97734	A4GALT	Heart - Left Ventricle	0.213622	3.5e-09	SAS
rs130386	rs9306364	chr22:42681638	0.883076	0.976516	A4GALT	Heart - Left Ventricle	0.175787	3.34e-06	SAS
rs130386	rs6519333	chr22:42681692	0.934029	0.97734	A4GALT	Heart - Left Ventricle	0.207877	9.33e-09	SAS
rs130386	rs10211990	chr22:42681703	0.883076	0.976516	A4GALT	Heart - Left Ventricle	0.178728	2.65e-06	SAS
rs130386	rs5758865	chr22:42685436	0.917615	1	A4GALT	Heart - Left Ventricle	0.180616	2.11e-06	SAS
rs130386	rs130386	chr22:42686472	1	1	A4GALT	Heart - Left Ventricle	0.194879	3.14e-08	SAS
rs130386	rs17406617	chr22:42686820	1	1	A4GALT	Heart - Left Ventricle	0.206585	1.09e-08	SAS
rs130386	rs60637427	chr22:42687149	0.995546	1	A4GALT	Heart - Left Ventricle	0.203635	1.58e-08	SAS
rs130386	rs4627688	chr22:42689419	0.8247	0.948021	A4GALT	Heart - Left Ventricle	0.206099	5.1e-08	SAS
rs130386	rs2006303	chr22:42689641	0.828766	0.948179	A4GALT	Heart - Left Ventricle	0.204533	7.14e-08	SAS
rs130386	rs8142375	chr22:42691775	0.828766	0.948179	A4GALT	Heart - Left Ventricle	0.204154	5.16e-08	SAS
rs130386	rs117253222	chr22:42692965	0.820551	0.943468	A4GALT	Heart - Left Ventricle	0.201694	8.19e-08	SAS
rs130386	rs17846531	chr22:42693843	0.820551	0.943468	A4GALT	Heart - Left Ventricle	0.206024	6.57e-08	SAS
rs130386	rs9611843	chr22:42695173	0.820551	0.943468	A4GALT	Heart - Left Ventricle	0.206024	6.57e-08	SAS
rs130386	rs3761462	chr22:42696780	0.80042	0.942596	A4GALT	Heart - Left Ventricle	0.209679	2.73e-08	SAS
rs130386	rs56813526	chr22:42698459	0.820551	0.943468	A4GALT	Heart - Left Ventricle	0.207806	5.39e-08	SAS
rs130386	rs5758872	chr22:42699993	0.808279	0.934246	A4GALT	Heart - Left Ventricle	0.208482	5.38e-08	SAS
rs736014	rs8138985	chr22:42671321	0.888525	0.950379	A4GALT	Heart - Left Ventricle	-0.574878	6.84e-21	SAS
rs736014	rs10427938	chr22:42671325	0.888525	0.950379	A4GALT	Heart - Left Ventricle	-0.574878	6.84e-21	SAS
rs736014	rs58292472	chr22:42673755	0.888525	0.950379	A4GALT	Heart - Left Ventricle	-0.660521	6.05e-24	SAS
rs736014	rs201490827	chr22:42673894	0.888525	0.950379	A4GALT	Heart - Left Ventricle	-0.536044	2.61e-18	SAS
rs736014	rs145427997	chr22:42674999	0.893794	0.950584	A4GALT	Heart - Left Ventricle	-0.665737	3.59e-25	SAS
rs736014	rs73425294	chr22:42676620	0.904149	0.956074	A4GALT	Heart - Left Ventricle	-0.646781	5.51e-24	SAS
rs736014	rs60700517	chr22:42677025	0.904149	0.956074	A4GALT	Heart - Left Ventricle	-0.657886	1.11e-24	SAS
rs736014	rs61374197	chr22:42677325	0.904149	0.956074	A4GALT	Heart - Left Ventricle	-0.657886	1.11e-24	SAS
rs736014	rs58587082	chr22:42677930	0.904149	0.956074	A4GALT	Heart - Left Ventricle	-0.657886	1.11e-24	SAS
rs736014	rs60526695	chr22:42678894	0.855835	0.950309	A4GALT	Heart - Left Ventricle	-0.202965	1.71e-06	SAS
rs736014	rs73888351	chr22:42680490	0.904149	0.956074	A4GALT	Heart - Left Ventricle	-0.667388	4.6e-26	SAS
rs736014	rs2187746	chr22:42683031	0.907387	0.988896	A4GALT	Heart - Left Ventricle	-0.20976	9.54e-07	SAS
rs736014	rs130368	chr22:42683066	0.907387	0.988896	A4GALT	Heart - Left Ventricle	-0.20976	9.54e-07	SAS
rs736014	rs135097	chr22:42683208	0.907387	0.988896	A4GALT	Heart - Left Ventricle	-0.204886	1.88e-06	SAS
rs736014	rs739024	chr22:42683601	0.967592	0.983662	A4GALT	Heart - Left Ventricle	-0.564551	3.74e-21	SAS
rs736014	rs56448999	chr22:42683748	0.962198	0.983595	A4GALT	Heart - Left Ventricle	-0.651791	1.21e-24	SAS
rs736014	rs135098	chr22:42683841	0.917049	0.988927	A4GALT	Heart - Left Ventricle	0.20976	9.54e-07	SAS
rs736014	rs58676878	chr22:42684022	0.917049	0.988927	A4GALT	Heart - Left Ventricle	-0.20976	9.54e-07	SAS
rs736014	rs130371	chr22:42684786	0.917049	0.988927	A4GALT	Heart - Left Ventricle	-0.210446	1.03e-06	SAS
rs736014	rs58839963	chr22:42684874	0.917049	0.988927	A4GALT	Heart - Left Ventricle	-0.213419	1.04e-06	SAS
rs736014	rs61247791	chr22:42685038	0.90628	0.977915	A4GALT	Heart - Left Ventricle	-0.2083	1.39e-06	SAS
rs736014	rs145998897	chr22:42685060	0.890731	0.966918	A4GALT	Heart - Left Ventricle	-0.201125	3.42e-06	SAS
rs736014	rs130377	chr22:42685095	0.911657	0.983413	A4GALT	Heart - Left Ventricle	-0.2083	1.39e-06	SAS
rs736014	rs130380	chr22:42685547	0.917049	0.988927	A4GALT	Heart - Left Ventricle	-0.214835	7.04e-07	SAS
rs736014	rs58782454	chr22:42685720	0.917049	0.988927	A4GALT	Heart - Left Ventricle	-0.214835	7.04e-07	SAS
rs736014	rs130383	chr22:42685790	0.917049	0.988927	A4GALT	Heart - Left Ventricle	-0.214835	7.04e-07	SAS
rs736014	rs135100	chr22:42686034	0.917049	0.988927	A4GALT	Heart - Left Ventricle	-0.210596	1.11e-06	SAS
rs736014	rs130384	chr22:42686046	0.917049	0.988927	A4GALT	Heart - Left Ventricle	-0.214835	7.04e-07	SAS
rs736014	rs12628410	chr22:42686892	0.967592	0.983662	A4GALT	Heart - Left Ventricle	-0.682143	4.52e-26	SAS
rs736014	rs59408849	chr22:42687459	0.967592	0.983662	A4GALT	Heart - Left Ventricle	-0.675814	6.14e-26	SAS
rs736014	rs59356108	chr22:42687605	0.978422	0.994539	A4GALT	Heart - Left Ventricle	-0.670594	1.39e-24	SAS
rs736014	rs736014	chr22:42688506	1	1	A4GALT	Heart - Left Ventricle	-0.674179	2.4e-27	SAS
rs736014	rs736013	chr22:42688607	1	1	A4GALT	Heart - Left Ventricle	-0.674179	2.4e-27	SAS
rs736014	.	chr22:42688652	0.989196	1	A4GALT	Heart - Left Ventricle	-0.674179	2.4e-27	SAS
rs736014	rs57048230	chr22:42688674	0.989196	1	A4GALT	Heart - Left Ventricle	-0.653434	6.86e-26	SAS
rs736014	rs3747193	chr22:42692457	0.978422	0.994539	A4GALT	Heart - Left Ventricle	-0.585324	5.13e-24	SAS
rs736014	rs3788595	chr22:42694270	0.973	0.989093	A4GALT	Heart - Left Ventricle	-0.659371	1.22e-27	SAS
rs736014	.	chr22:42695559	0.973	0.989093	A4GALT	Heart - Left Ventricle	-0.659371	1.22e-27	SAS
rs736014	rs78018648	chr22:42695998	0.973	0.989093	A4GALT	Heart - Left Ventricle	-0.68015	1.09e-28	SAS
rs736014	rs56621503	chr22:42696906	0.962198	0.983595	A4GALT	Heart - Left Ventricle	-0.681911	1.17e-29	SAS
rs736014	rs79365412	chr22:42697162	0.962198	0.983595	A4GALT	Heart - Left Ventricle	-0.681911	1.17e-29	SAS
rs736014	rs41277501	chr22:42697183	0.962198	0.983595	A4GALT	Heart - Left Ventricle	-0.662227	1.27e-28	SAS
rs736014	rs3761465	chr22:42697290	0.962198	0.983595	A4GALT	Heart - Left Ventricle	-0.680523	3.07e-29	SAS
rs736014	rs58713860	chr22:42697692	0.962198	0.983595	A4GALT	Heart - Left Ventricle	-0.662227	1.27e-28	SAS
rs736014	rs3761467	chr22:42698079	0.962198	0.983595	A4GALT	Heart - Left Ventricle	-0.662227	1.27e-28	SAS
rs736014	rs12628919	chr22:42698730	0.962198	0.983595	A4GALT	Heart - Left Ventricle	-0.681911	1.17e-29	SAS
rs736014	rs61291583	chr22:42698926	0.95682	0.983528	A4GALT	Heart - Left Ventricle	-0.681911	1.17e-29	SAS
rs736014	rs77076498	chr22:42699123	0.962198	0.983595	A4GALT	Heart - Left Ventricle	-0.681911	1.17e-29	SAS
rs736014	rs60422751	chr22:42699249	0.962198	0.983595	A4GALT	Heart - Left Ventricle	-0.662227	1.27e-28	SAS
rs12628541	rs8138985	chr22:42671321	0.852582	0.928423	A4GALT	Heart - Left Ventricle	-0.574878	6.84e-21	SAS
rs12628541	rs10427938	chr22:42671325	0.852582	0.928423	A4GALT	Heart - Left Ventricle	-0.574878	6.84e-21	SAS
rs12628541	rs58292472	chr22:42673755	0.852582	0.928423	A4GALT	Heart - Left Ventricle	-0.660521	6.05e-24	SAS
rs12628541	rs201490827	chr22:42673894	0.852582	0.928423	A4GALT	Heart - Left Ventricle	-0.536044	2.61e-18	SAS
rs12628541	rs145427997	chr22:42674999	0.857814	0.928718	A4GALT	Heart - Left Ventricle	-0.665737	3.59e-25	SAS
rs12628541	rs73425294	chr22:42676620	0.867973	0.934201	A4GALT	Heart - Left Ventricle	-0.646781	5.51e-24	SAS
rs12628541	rs60700517	chr22:42677025	0.867973	0.934201	A4GALT	Heart - Left Ventricle	-0.657886	1.11e-24	SAS
rs12628541	rs61374197	chr22:42677325	0.867973	0.934201	A4GALT	Heart - Left Ventricle	-0.657886	1.11e-24	SAS
rs12628541	rs58587082	chr22:42677930	0.867973	0.934201	A4GALT	Heart - Left Ventricle	-0.657886	1.11e-24	SAS
rs12628541	rs60526695	chr22:42678894	0.821289	0.933474	A4GALT	Heart - Left Ventricle	-0.202965	1.71e-06	SAS
rs12628541	rs73888351	chr22:42680490	0.867973	0.934201	A4GALT	Heart - Left Ventricle	-0.667388	4.6e-26	SAS
rs12628541	rs2187746	chr22:42683031	0.872105	0.972127	A4GALT	Heart - Left Ventricle	-0.20976	9.54e-07	SAS
rs12628541	rs130368	chr22:42683066	0.872105	0.972127	A4GALT	Heart - Left Ventricle	-0.20976	9.54e-07	SAS
rs12628541	rs135097	chr22:42683208	0.872105	0.972127	A4GALT	Heart - Left Ventricle	-0.204886	1.88e-06	SAS
rs12628541	rs739024	chr22:42683601	0.93037	0.967191	A4GALT	Heart - Left Ventricle	-0.564551	3.74e-21	SAS
rs12628541	rs56448999	chr22:42683748	0.925011	0.961775	A4GALT	Heart - Left Ventricle	-0.651791	1.21e-24	SAS
rs12628541	rs135098	chr22:42683841	0.881476	0.972204	A4GALT	Heart - Left Ventricle	0.20976	9.54e-07	SAS
rs12628541	rs58676878	chr22:42684022	0.881476	0.972204	A4GALT	Heart - Left Ventricle	-0.20976	9.54e-07	SAS
rs12628541	rs130371	chr22:42684786	0.881476	0.972204	A4GALT	Heart - Left Ventricle	-0.210446	1.03e-06	SAS
rs12628541	rs58839963	chr22:42684874	0.881476	0.972204	A4GALT	Heart - Left Ventricle	-0.213419	1.04e-06	SAS
rs12628541	rs61247791	chr22:42685038	0.87079	0.961193	A4GALT	Heart - Left Ventricle	-0.2083	1.39e-06	SAS
rs12628541	rs145998897	chr22:42685060	0.855471	0.950174	A4GALT	Heart - Left Ventricle	-0.201125	3.42e-06	SAS
rs12628541	rs130377	chr22:42685095	0.876125	0.966691	A4GALT	Heart - Left Ventricle	-0.2083	1.39e-06	SAS
rs12628541	rs130380	chr22:42685547	0.881476	0.972204	A4GALT	Heart - Left Ventricle	-0.214835	7.04e-07	SAS
rs12628541	rs58782454	chr22:42685720	0.881476	0.972204	A4GALT	Heart - Left Ventricle	-0.214835	7.04e-07	SAS
rs12628541	rs130383	chr22:42685790	0.881476	0.972204	A4GALT	Heart - Left Ventricle	-0.214835	7.04e-07	SAS
rs12628541	rs135100	chr22:42686034	0.881476	0.972204	A4GALT	Heart - Left Ventricle	-0.210596	1.11e-06	SAS
rs12628541	rs130384	chr22:42686046	0.881476	0.972204	A4GALT	Heart - Left Ventricle	-0.214835	7.04e-07	SAS
rs12628541	rs12628410	chr22:42686892	0.93037	0.967191	A4GALT	Heart - Left Ventricle	-0.682143	4.52e-26	SAS
rs12628541	rs59408849	chr22:42687459	0.93037	0.967191	A4GALT	Heart - Left Ventricle	-0.675814	6.14e-26	SAS
rs12628541	rs59356108	chr22:42687605	0.941134	0.978067	A4GALT	Heart - Left Ventricle	-0.670594	1.39e-24	SAS
rs12628541	rs736014	chr22:42688506	0.962198	0.983595	A4GALT	Heart - Left Ventricle	-0.674179	2.4e-27	SAS
rs12628541	rs736013	chr22:42688607	0.962198	0.983595	A4GALT	Heart - Left Ventricle	-0.674179	2.4e-27	SAS
rs12628541	.	chr22:42688652	0.951716	0.98355	A4GALT	Heart - Left Ventricle	-0.674179	2.4e-27	SAS
rs12628541	rs57048230	chr22:42688674	0.951716	0.98355	A4GALT	Heart - Left Ventricle	-0.653434	6.86e-26	SAS
rs12628541	rs3747193	chr22:42692457	0.973057	0.994517	A4GALT	Heart - Left Ventricle	-0.585324	5.13e-24	SAS
rs12628541	rs3788595	chr22:42694270	0.989167	1	A4GALT	Heart - Left Ventricle	-0.659371	1.22e-27	SAS
rs12628541	.	chr22:42695559	0.989167	1	A4GALT	Heart - Left Ventricle	-0.659371	1.22e-27	SAS
rs12628541	rs78018648	chr22:42695998	0.989167	1	A4GALT	Heart - Left Ventricle	-0.68015	1.09e-28	SAS
rs12628541	rs56621503	chr22:42696906	1	1	A4GALT	Heart - Left Ventricle	-0.681911	1.17e-29	SAS
rs12628541	rs79365412	chr22:42697162	1	1	A4GALT	Heart - Left Ventricle	-0.681911	1.17e-29	SAS
rs12628541	rs41277501	chr22:42697183	1	1	A4GALT	Heart - Left Ventricle	-0.662227	1.27e-28	SAS
rs12628541	rs3761465	chr22:42697290	1	1	A4GALT	Heart - Left Ventricle	-0.680523	3.07e-29	SAS
rs12628541	rs58713860	chr22:42697692	1	1	A4GALT	Heart - Left Ventricle	-0.662227	1.27e-28	SAS
rs12628541	rs3761467	chr22:42698079	1	1	A4GALT	Heart - Left Ventricle	-0.662227	1.27e-28	SAS
rs12628541	rs12628919	chr22:42698730	1	1	A4GALT	Heart - Left Ventricle	-0.681911	1.17e-29	SAS
rs12628541	rs61291583	chr22:42698926	0.994547	1	A4GALT	Heart - Left Ventricle	-0.681911	1.17e-29	SAS
rs12628541	rs77076498	chr22:42699123	1	1	A4GALT	Heart - Left Ventricle	-0.681911	1.17e-29	SAS
rs12628541	rs60422751	chr22:42699249	1	1	A4GALT	Heart - Left Ventricle	-0.662227	1.27e-28	SAS
rs130386	rs117253222	chr22:42692965	0.820551	0.943468	A4GALT	Heart - Atrial Appendage	0.157015	8.06662e-05	SAS
rs130386	rs17846531	chr22:42693843	0.820551	0.943468	A4GALT	Heart - Atrial Appendage	0.157368	9.61535e-05	SAS
rs130386	rs9611843	chr22:42695173	0.820551	0.943468	A4GALT	Heart - Atrial Appendage	0.157368	9.61535e-05	SAS
rs130386	rs3761462	chr22:42696780	0.80042	0.942596	A4GALT	Heart - Atrial Appendage	0.160631	5.82286e-05	SAS
rs736014	rs8138985	chr22:42671321	0.888525	0.950379	A4GALT	Heart - Atrial Appendage	-0.433149	2.27735e-10	SAS
rs736014	rs10427938	chr22:42671325	0.888525	0.950379	A4GALT	Heart - Atrial Appendage	-0.433149	2.27735e-10	SAS
rs736014	rs58292472	chr22:42673755	0.888525	0.950379	A4GALT	Heart - Atrial Appendage	-0.574187	1.32942e-14	SAS
rs736014	rs201490827	chr22:42673894	0.888525	0.950379	A4GALT	Heart - Atrial Appendage	-0.488133	4.76922e-12	SAS
rs736014	rs145427997	chr22:42674999	0.893794	0.950584	A4GALT	Heart - Atrial Appendage	-0.559662	2.85935e-14	SAS
rs736014	rs73425294	chr22:42676620	0.904149	0.956074	A4GALT	Heart - Atrial Appendage	-0.559662	2.85935e-14	SAS
rs736014	rs60700517	chr22:42677025	0.904149	0.956074	A4GALT	Heart - Atrial Appendage	-0.559662	2.85935e-14	SAS
rs736014	rs61374197	chr22:42677325	0.904149	0.956074	A4GALT	Heart - Atrial Appendage	-0.559662	2.85935e-14	SAS
rs736014	rs58587082	chr22:42677930	0.904149	0.956074	A4GALT	Heart - Atrial Appendage	-0.559662	2.85935e-14	SAS
rs736014	rs60526695	chr22:42678894	0.855835	0.950309	A4GALT	Heart - Atrial Appendage	-0.23622	2.67649e-07	SAS
rs736014	rs73888351	chr22:42680490	0.904149	0.956074	A4GALT	Heart - Atrial Appendage	-0.559662	2.85935e-14	SAS
rs736014	rs2187746	chr22:42683031	0.907387	0.988896	A4GALT	Heart - Atrial Appendage	-0.246045	1.08535e-07	SAS
rs736014	rs130368	chr22:42683066	0.907387	0.988896	A4GALT	Heart - Atrial Appendage	-0.246045	1.08535e-07	SAS
rs736014	rs135097	chr22:42683208	0.907387	0.988896	A4GALT	Heart - Atrial Appendage	-0.246045	1.08535e-07	SAS
rs736014	rs739024	chr22:42683601	0.967592	0.983662	A4GALT	Heart - Atrial Appendage	-0.428494	5.63454e-10	SAS
rs736014	rs56448999	chr22:42683748	0.962198	0.983595	A4GALT	Heart - Atrial Appendage	-0.560764	3.97909e-14	SAS
rs736014	rs135098	chr22:42683841	0.917049	0.988927	A4GALT	Heart - Atrial Appendage	0.246045	1.08535e-07	SAS
rs736014	rs58676878	chr22:42684022	0.917049	0.988927	A4GALT	Heart - Atrial Appendage	-0.246045	1.08535e-07	SAS
rs736014	rs130371	chr22:42684786	0.917049	0.988927	A4GALT	Heart - Atrial Appendage	-0.246677	1.11011e-07	SAS
rs736014	rs58839963	chr22:42684874	0.917049	0.988927	A4GALT	Heart - Atrial Appendage	-0.265292	7.02906e-08	SAS
rs736014	rs61247791	chr22:42685038	0.90628	0.977915	A4GALT	Heart - Atrial Appendage	-0.246045	1.08535e-07	SAS
rs736014	rs145998897	chr22:42685060	0.890731	0.966918	A4GALT	Heart - Atrial Appendage	-0.236969	4.72999e-07	SAS
rs736014	rs202088803	chr22:42685073	0.885929	0.966873	A4GALT	Heart - Atrial Appendage	-0.268343	6.02707e-08	SAS
rs736014	rs130377	chr22:42685095	0.911657	0.983413	A4GALT	Heart - Atrial Appendage	-0.246045	1.08535e-07	SAS
rs736014	rs130380	chr22:42685547	0.917049	0.988927	A4GALT	Heart - Atrial Appendage	-0.249091	1.17288e-07	SAS
rs736014	rs58782454	chr22:42685720	0.917049	0.988927	A4GALT	Heart - Atrial Appendage	-0.249091	1.17288e-07	SAS
rs736014	rs130383	chr22:42685790	0.917049	0.988927	A4GALT	Heart - Atrial Appendage	-0.249091	1.17288e-07	SAS
rs736014	rs135100	chr22:42686034	0.917049	0.988927	A4GALT	Heart - Atrial Appendage	-0.250856	9.79994e-08	SAS
rs736014	rs130384	chr22:42686046	0.917049	0.988927	A4GALT	Heart - Atrial Appendage	-0.249091	1.17288e-07	SAS
rs736014	rs12628410	chr22:42686892	0.967592	0.983662	A4GALT	Heart - Atrial Appendage	-0.580321	2.07946e-14	SAS
rs736014	rs59408849	chr22:42687459	0.967592	0.983662	A4GALT	Heart - Atrial Appendage	-0.544145	1.99694e-13	SAS
rs736014	rs59356108	chr22:42687605	0.978422	0.994539	A4GALT	Heart - Atrial Appendage	-0.564893	2.30964e-13	SAS
rs736014	rs736014	chr22:42688506	1	1	A4GALT	Heart - Atrial Appendage	-0.559908	1.30193e-14	SAS
rs736014	rs736013	chr22:42688607	1	1	A4GALT	Heart - Atrial Appendage	-0.559908	1.30193e-14	SAS
rs736014	.	chr22:42688652	0.989196	1	A4GALT	Heart - Atrial Appendage	-0.559908	1.30193e-14	SAS
rs736014	rs57048230	chr22:42688674	0.989196	1	A4GALT	Heart - Atrial Appendage	-0.559908	1.30193e-14	SAS
rs736014	rs3747193	chr22:42692457	0.978422	0.994539	A4GALT	Heart - Atrial Appendage	-0.541127	2.54956e-15	SAS
rs736014	rs3788595	chr22:42694270	0.973	0.989093	A4GALT	Heart - Atrial Appendage	-0.54825	7.50021e-15	SAS
rs736014	.	chr22:42695559	0.973	0.989093	A4GALT	Heart - Atrial Appendage	-0.54825	7.50021e-15	SAS
rs736014	rs78018648	chr22:42695998	0.973	0.989093	A4GALT	Heart - Atrial Appendage	-0.564496	1.29981e-15	SAS
rs736014	rs56621503	chr22:42696906	0.962198	0.983595	A4GALT	Heart - Atrial Appendage	-0.564496	1.29981e-15	SAS
rs736014	rs79365412	chr22:42697162	0.962198	0.983595	A4GALT	Heart - Atrial Appendage	-0.564496	1.29981e-15	SAS
rs736014	rs41277501	chr22:42697183	0.962198	0.983595	A4GALT	Heart - Atrial Appendage	-0.54825	7.50021e-15	SAS
rs736014	rs3761465	chr22:42697290	0.962198	0.983595	A4GALT	Heart - Atrial Appendage	-0.566389	1.33679e-15	SAS
rs736014	rs58713860	chr22:42697692	0.962198	0.983595	A4GALT	Heart - Atrial Appendage	-0.54825	7.50021e-15	SAS
rs736014	rs3761467	chr22:42698079	0.962198	0.983595	A4GALT	Heart - Atrial Appendage	-0.54825	7.50021e-15	SAS
rs736014	rs12628919	chr22:42698730	0.962198	0.983595	A4GALT	Heart - Atrial Appendage	-0.564496	1.29981e-15	SAS
rs736014	rs61291583	chr22:42698926	0.95682	0.983528	A4GALT	Heart - Atrial Appendage	-0.564496	1.29981e-15	SAS
rs736014	rs77076498	chr22:42699123	0.962198	0.983595	A4GALT	Heart - Atrial Appendage	-0.564496	1.29981e-15	SAS
rs736014	rs60422751	chr22:42699249	0.962198	0.983595	A4GALT	Heart - Atrial Appendage	-0.54825	7.50021e-15	SAS
rs12628541	rs8138985	chr22:42671321	0.852582	0.928423	A4GALT	Heart - Atrial Appendage	-0.433149	2.27735e-10	SAS
rs12628541	rs10427938	chr22:42671325	0.852582	0.928423	A4GALT	Heart - Atrial Appendage	-0.433149	2.27735e-10	SAS
rs12628541	rs58292472	chr22:42673755	0.852582	0.928423	A4GALT	Heart - Atrial Appendage	-0.574187	1.32942e-14	SAS
rs12628541	rs201490827	chr22:42673894	0.852582	0.928423	A4GALT	Heart - Atrial Appendage	-0.488133	4.76922e-12	SAS
rs12628541	rs145427997	chr22:42674999	0.857814	0.928718	A4GALT	Heart - Atrial Appendage	-0.559662	2.85935e-14	SAS
rs12628541	rs73425294	chr22:42676620	0.867973	0.934201	A4GALT	Heart - Atrial Appendage	-0.559662	2.85935e-14	SAS
rs12628541	rs60700517	chr22:42677025	0.867973	0.934201	A4GALT	Heart - Atrial Appendage	-0.559662	2.85935e-14	SAS
rs12628541	rs61374197	chr22:42677325	0.867973	0.934201	A4GALT	Heart - Atrial Appendage	-0.559662	2.85935e-14	SAS
rs12628541	rs58587082	chr22:42677930	0.867973	0.934201	A4GALT	Heart - Atrial Appendage	-0.559662	2.85935e-14	SAS
rs12628541	rs60526695	chr22:42678894	0.821289	0.933474	A4GALT	Heart - Atrial Appendage	-0.23622	2.67649e-07	SAS
rs12628541	rs73888351	chr22:42680490	0.867973	0.934201	A4GALT	Heart - Atrial Appendage	-0.559662	2.85935e-14	SAS
rs12628541	rs2187746	chr22:42683031	0.872105	0.972127	A4GALT	Heart - Atrial Appendage	-0.246045	1.08535e-07	SAS
rs12628541	rs130368	chr22:42683066	0.872105	0.972127	A4GALT	Heart - Atrial Appendage	-0.246045	1.08535e-07	SAS
rs12628541	rs135097	chr22:42683208	0.872105	0.972127	A4GALT	Heart - Atrial Appendage	-0.246045	1.08535e-07	SAS
rs12628541	rs739024	chr22:42683601	0.93037	0.967191	A4GALT	Heart - Atrial Appendage	-0.428494	5.63454e-10	SAS
rs12628541	rs56448999	chr22:42683748	0.925011	0.961775	A4GALT	Heart - Atrial Appendage	-0.560764	3.97909e-14	SAS
rs12628541	rs135098	chr22:42683841	0.881476	0.972204	A4GALT	Heart - Atrial Appendage	0.246045	1.08535e-07	SAS
rs12628541	rs58676878	chr22:42684022	0.881476	0.972204	A4GALT	Heart - Atrial Appendage	-0.246045	1.08535e-07	SAS
rs12628541	rs130371	chr22:42684786	0.881476	0.972204	A4GALT	Heart - Atrial Appendage	-0.246677	1.11011e-07	SAS
rs12628541	rs58839963	chr22:42684874	0.881476	0.972204	A4GALT	Heart - Atrial Appendage	-0.265292	7.02906e-08	SAS
rs12628541	rs61247791	chr22:42685038	0.87079	0.961193	A4GALT	Heart - Atrial Appendage	-0.246045	1.08535e-07	SAS
rs12628541	rs145998897	chr22:42685060	0.855471	0.950174	A4GALT	Heart - Atrial Appendage	-0.236969	4.72999e-07	SAS
rs12628541	rs202088803	chr22:42685073	0.850816	0.950105	A4GALT	Heart - Atrial Appendage	-0.268343	6.02707e-08	SAS
rs12628541	rs130377	chr22:42685095	0.876125	0.966691	A4GALT	Heart - Atrial Appendage	-0.246045	1.08535e-07	SAS
rs12628541	rs130380	chr22:42685547	0.881476	0.972204	A4GALT	Heart - Atrial Appendage	-0.249091	1.17288e-07	SAS
rs12628541	rs58782454	chr22:42685720	0.881476	0.972204	A4GALT	Heart - Atrial Appendage	-0.249091	1.17288e-07	SAS
rs12628541	rs130383	chr22:42685790	0.881476	0.972204	A4GALT	Heart - Atrial Appendage	-0.249091	1.17288e-07	SAS
rs12628541	rs135100	chr22:42686034	0.881476	0.972204	A4GALT	Heart - Atrial Appendage	-0.250856	9.79994e-08	SAS
rs12628541	rs130384	chr22:42686046	0.881476	0.972204	A4GALT	Heart - Atrial Appendage	-0.249091	1.17288e-07	SAS
rs12628541	rs12628410	chr22:42686892	0.93037	0.967191	A4GALT	Heart - Atrial Appendage	-0.580321	2.07946e-14	SAS
rs12628541	rs59408849	chr22:42687459	0.93037	0.967191	A4GALT	Heart - Atrial Appendage	-0.544145	1.99694e-13	SAS
rs12628541	rs59356108	chr22:42687605	0.941134	0.978067	A4GALT	Heart - Atrial Appendage	-0.564893	2.30964e-13	SAS
rs12628541	rs736014	chr22:42688506	0.962198	0.983595	A4GALT	Heart - Atrial Appendage	-0.559908	1.30193e-14	SAS
rs12628541	rs736013	chr22:42688607	0.962198	0.983595	A4GALT	Heart - Atrial Appendage	-0.559908	1.30193e-14	SAS
rs12628541	.	chr22:42688652	0.951716	0.98355	A4GALT	Heart - Atrial Appendage	-0.559908	1.30193e-14	SAS
rs12628541	rs57048230	chr22:42688674	0.951716	0.98355	A4GALT	Heart - Atrial Appendage	-0.559908	1.30193e-14	SAS
rs12628541	rs3747193	chr22:42692457	0.973057	0.994517	A4GALT	Heart - Atrial Appendage	-0.541127	2.54956e-15	SAS
rs12628541	rs3788595	chr22:42694270	0.989167	1	A4GALT	Heart - Atrial Appendage	-0.54825	7.50021e-15	SAS
rs12628541	.	chr22:42695559	0.989167	1	A4GALT	Heart - Atrial Appendage	-0.54825	7.50021e-15	SAS
rs12628541	rs78018648	chr22:42695998	0.989167	1	A4GALT	Heart - Atrial Appendage	-0.564496	1.29981e-15	SAS
rs12628541	rs56621503	chr22:42696906	1	1	A4GALT	Heart - Atrial Appendage	-0.564496	1.29981e-15	SAS
rs12628541	rs79365412	chr22:42697162	1	1	A4GALT	Heart - Atrial Appendage	-0.564496	1.29981e-15	SAS
rs12628541	rs41277501	chr22:42697183	1	1	A4GALT	Heart - Atrial Appendage	-0.54825	7.50021e-15	SAS
rs12628541	rs3761465	chr22:42697290	1	1	A4GALT	Heart - Atrial Appendage	-0.566389	1.33679e-15	SAS
rs12628541	rs58713860	chr22:42697692	1	1	A4GALT	Heart - Atrial Appendage	-0.54825	7.50021e-15	SAS
rs12628541	rs3761467	chr22:42698079	1	1	A4GALT	Heart - Atrial Appendage	-0.54825	7.50021e-15	SAS
rs12628541	rs12628919	chr22:42698730	1	1	A4GALT	Heart - Atrial Appendage	-0.564496	1.29981e-15	SAS
rs12628541	rs61291583	chr22:42698926	0.994547	1	A4GALT	Heart - Atrial Appendage	-0.564496	1.29981e-15	SAS
rs12628541	rs77076498	chr22:42699123	1	1	A4GALT	Heart - Atrial Appendage	-0.564496	1.29981e-15	SAS
rs12628541	rs60422751	chr22:42699249	1	1	A4GALT	Heart - Atrial Appendage	-0.54825	7.50021e-15	SAS
rs12809858	rs4765210	chr12:125034883	0.806822	0.95415	AACS	Heart - Left Ventricle	-0.228214	1.13e-07	SAS
rs12809858	rs7398773	chr12:125035052	0.923917	0.986611	AACS	Heart - Left Ventricle	-0.23143	8.07e-08	SAS
rs12809858	rs57407558	chr12:125049673	1	1	AACS	Heart - Left Ventricle	-0.260865	1.9e-09	SAS
rs12809858	rs61249541	chr12:125053159	0.969947	1	AACS	Heart - Left Ventricle	-0.278381	2.48e-10	SAS
rs12809858	rs10846816	chr12:125053595	0.969947	1	AACS	Heart - Left Ventricle	-0.265066	1.37e-09	SAS
rs12809858	rs7304220	chr12:125056401	0.965579	0.995581	AACS	Heart - Left Ventricle	-0.258506	1.65e-09	SAS
rs12809858	rs728906	chr12:125069974	0.848122	0.963753	AACS	Heart - Left Ventricle	-0.281116	1.08e-10	SAS
rs12809858	rs3930958	chr12:125070693	0.836987	0.963569	AACS	Heart - Left Ventricle	-0.26638	7.29e-10	SAS
rs12809858	rs10734917	chr12:125081404	0.818806	0.963257	AACS	Heart - Left Ventricle	-0.287479	2.87e-11	SAS
rs1260294	rs4148856	chr12:122966218	0.819905	0.99343	ABCB9	Heart - Left Ventricle	-0.372797	2e-14	SAS
rs1260294	rs12811109	chr12:122986547	0.939389	0.993626	ABCB9	Heart - Left Ventricle	0.370938	4.8e-12	SAS
rs1260294	rs1463877	chr12:122988707	0.826084	1	ABCB9	Heart - Left Ventricle	-0.363217	3.1e-13	SAS
rs1260294	rs57919480	chr12:122992764	0.8168	1	ABCB9	Heart - Left Ventricle	-0.362369	3.2e-13	SAS
rs1260294	rs58518040	chr12:123000641	0.830786	1	ABCB9	Heart - Left Ventricle	-0.362369	3.2e-13	SAS
rs1260294	rs12820906	chr12:123008576	0.812218	1	ABCB9	Heart - Left Ventricle	0.314079	9.75e-10	SAS
rs1260294	rs641760	chr12:123034319	0.819905	0.99343	ABCB9	Heart - Left Ventricle	-0.365376	2.86e-13	SAS
rs1260294	rs520088	chr12:123037603	0.826084	1	ABCB9	Heart - Left Ventricle	-0.362967	3.92e-13	SAS
rs1260294	rs655293	chr12:123043858	0.826084	1	ABCB9	Heart - Left Ventricle	-0.362369	3.2e-13	SAS
rs1260294	rs71444568	chr12:123048692	0.829338	0.993447	ABCB9	Heart - Left Ventricle	0.375999	1.43e-12	SAS
rs1260294	rs1260294	chr12:123075742	1	1	ABCB9	Heart - Left Ventricle	0.370938	4.8e-12	SAS
rs1260294	rs1617156	chr12:123105618	0.854925	1	ABCB9	Heart - Left Ventricle	-0.356233	9.4e-13	SAS
rs1260294	rs7132277	chr12:123108835	0.900757	0.986573	ABCB9	Heart - Left Ventricle	0.368496	2.93e-11	SAS
rs1260294	rs1727326	chr12:123115539	0.858524	0.98605	ABCB9	Heart - Left Ventricle	-0.359748	5.31e-09	SAS
rs1260294	rs57139790	chr12:123163592	0.889299	0.949017	ABCB9	Heart - Left Ventricle	-0.348042	4.44e-11	SAS
rs1260294	rs2682426	chr12:123169009	0.822728	0.929883	ABCB9	Heart - Left Ventricle	-0.339673	9.43e-13	SAS
rs1260294	rs2950537	chr12:123170231	0.860988	0.936668	ABCB9	Heart - Left Ventricle	-0.330076	2.94e-12	SAS
rs1260294	rs4759366	chr12:123170265	0.877804	0.936912	ABCB9	Heart - Left Ventricle	-0.330076	2.94e-12	SAS
rs1260294	rs57096401	chr12:123170502	0.889299	0.949017	ABCB9	Heart - Left Ventricle	-0.348042	4.44e-11	SAS
rs1260294	rs57107059	chr12:123170910	0.860988	0.936668	ABCB9	Heart - Left Ventricle	-0.330076	2.94e-12	SAS
rs1260294	rs1716176	chr12:123170920	0.860988	0.936668	ABCB9	Heart - Left Ventricle	-0.330076	2.94e-12	SAS
rs1260294	rs1790098	chr12:123170934	0.860988	0.936668	ABCB9	Heart - Left Ventricle	-0.330076	2.94e-12	SAS
rs1260294	rs61522991	chr12:123172178	0.860988	0.936668	ABCB9	Heart - Left Ventricle	-0.330076	2.94e-12	SAS
rs1260294	rs2049114	chr12:123172791	0.877804	0.936912	ABCB9	Heart - Left Ventricle	-0.344134	7.54e-13	SAS
rs1260294	rs7304864	chr12:123173711	0.889299	0.949017	ABCB9	Heart - Left Ventricle	-0.348526	5.37e-11	SAS
rs1260294	rs1716175	chr12:123173841	0.860988	0.936668	ABCB9	Heart - Left Ventricle	-0.344134	7.54e-13	SAS
rs1260294	rs1790123	chr12:123174995	0.889299	0.949017	ABCB9	Heart - Left Ventricle	-0.343089	3.31e-11	SAS
rs1260294	rs58813774	chr12:123175963	0.889299	0.949017	ABCB9	Heart - Left Ventricle	-0.358314	1.77e-11	SAS
rs1260294	rs1727311	chr12:123176169	0.883522	0.942934	ABCB9	Heart - Left Ventricle	-0.348526	5.37e-11	SAS
rs1260294	rs58370940	chr12:123176170	0.883522	0.942934	ABCB9	Heart - Left Ventricle	-0.348526	5.37e-11	SAS
rs1260294	rs1716173	chr12:123176174	0.872142	0.936831	ABCB9	Heart - Left Ventricle	-0.344134	7.54e-13	SAS
rs1260294	rs1790124	chr12:123178804	0.860988	0.936668	ABCB9	Heart - Left Ventricle	-0.331963	2.6e-12	SAS
rs1260294	rs74313499	chr12:123179113	0.877804	0.936912	ABCB9	Heart - Left Ventricle	-0.330076	2.94e-12	SAS
rs1260294	rs57669383	chr12:123179658	0.877804	0.936912	ABCB9	Heart - Left Ventricle	-0.330076	2.94e-12	SAS
rs1260294	rs1790125	chr12:123180709	0.860988	0.936668	ABCB9	Heart - Left Ventricle	-0.344499	4.59e-13	SAS
rs1260294	rs59943322	chr12:123181148	0.860988	0.936668	ABCB9	Heart - Left Ventricle	-0.344499	4.59e-13	SAS
rs1260294	rs10846478	chr12:123182401	0.877804	0.936912	ABCB9	Heart - Left Ventricle	-0.344499	4.59e-13	SAS
rs1260294	rs58550035	chr12:123182807	0.860988	0.936668	ABCB9	Heart - Left Ventricle	-0.344134	7.54e-13	SAS
rs1260294	rs1790105	chr12:123183403	0.855494	0.936586	ABCB9	Heart - Left Ventricle	-0.344134	7.54e-13	SAS
rs1260294	rs1615694	chr12:123183475	0.877804	0.936912	ABCB9	Heart - Left Ventricle	-0.344134	7.54e-13	SAS
rs1260294	rs1716159	chr12:123184921	0.860988	0.936668	ABCB9	Heart - Left Ventricle	-0.344134	7.54e-13	SAS
rs1260294	rs1716158	chr12:123184961	0.877804	0.936912	ABCB9	Heart - Left Ventricle	-0.344134	7.54e-13	SAS
rs1260294	rs1716157	chr12:123185926	0.860988	0.936668	ABCB9	Heart - Left Ventricle	-0.344134	7.54e-13	SAS
rs1260294	rs1716156	chr12:123186763	0.877804	0.936912	ABCB9	Heart - Left Ventricle	-0.344134	7.54e-13	SAS
rs1260294	rs10772995	chr12:123187214	0.883522	0.942934	ABCB9	Heart - Left Ventricle	-0.344134	7.54e-13	SAS
rs1260294	rs1790087	chr12:123188087	0.866538	0.936749	ABCB9	Heart - Left Ventricle	-0.344134	7.54e-13	SAS
rs1260294	rs2045542128	chr12:123188412	0.866538	0.936749	ABCB9	Heart - Left Ventricle	-0.344134	7.54e-13	SAS
rs1260294	.	chr12:123193817	0.860988	0.936668	ABCB9	Heart - Left Ventricle	-0.330076	2.94e-12	SAS
rs1260294	rs1790095	chr12:123196675	0.877804	0.936912	ABCB9	Heart - Left Ventricle	-0.330076	2.94e-12	SAS
rs1260294	rs1241782808	chr12:123200235	0.860988	0.936668	ABCB9	Heart - Left Ventricle	-0.330076	2.94e-12	SAS
rs1260294	.	chr12:123201231	0.866022	0.930603	ABCB9	Heart - Left Ventricle	-0.332733	2.12e-12	SAS
rs1260294	rs1716182	chr12:123201580	0.860988	0.936668	ABCB9	Heart - Left Ventricle	-0.330076	2.94e-12	SAS
rs1260294	rs57572912	chr12:123201677	0.860988	0.936668	ABCB9	Heart - Left Ventricle	-0.330076	2.94e-12	SAS
rs1260294	rs2695479	chr12:123204839	0.889299	0.949017	ABCB9	Heart - Left Ventricle	-0.334951	1.77e-10	SAS
rs1260294	rs59207857	chr12:123204974	0.889299	0.949017	ABCB9	Heart - Left Ventricle	-0.348042	4.44e-11	SAS
rs1260294	rs1727290	chr12:123207758	0.866538	0.936749	ABCB9	Heart - Left Ventricle	-0.330076	2.94e-12	SAS
rs1260294	rs1727288	chr12:123208418	0.877804	0.936912	ABCB9	Heart - Left Ventricle	-0.33183	9.56e-11	SAS
rs1260294	rs11057192	chr12:123208873	0.866538	0.936749	ABCB9	Heart - Left Ventricle	-0.330076	2.94e-12	SAS
rs1260294	rs2695476	chr12:123209659	0.877804	0.936912	ABCB9	Heart - Left Ventricle	-0.334951	1.77e-10	SAS
rs1260294	rs2682434	chr12:123210177	0.850053	0.936504	ABCB9	Heart - Left Ventricle	-0.330076	2.94e-12	SAS
rs1260294	rs10744148	chr12:123211371	0.850053	0.936504	ABCB9	Heart - Left Ventricle	-0.330076	2.94e-12	SAS
rs1260294	rs2682433	chr12:123212494	0.877804	0.936912	ABCB9	Heart - Left Ventricle	0.334951	1.77e-10	SAS
rs1260294	rs10772996	chr12:123212984	0.866538	0.936749	ABCB9	Heart - Left Ventricle	-0.330076	2.94e-12	SAS
rs1260294	rs1880974	chr12:123213785	0.850053	0.936504	ABCB9	Heart - Left Ventricle	-0.330076	2.94e-12	SAS
rs1260294	rs57779929	chr12:123213971	0.866538	0.936749	ABCB9	Heart - Left Ventricle	-0.330076	2.94e-12	SAS
rs1260294	rs1880972	chr12:123213972	0.850053	0.936504	ABCB9	Heart - Left Ventricle	-0.330076	2.94e-12	SAS
rs1260294	rs1727323	chr12:123214243	0.843948	0.930245	ABCB9	Heart - Left Ventricle	-0.330076	2.94e-12	SAS
rs1260294	rs1004536916	chr12:123214653	0.833234	0.930064	ABCB9	Heart - Left Ventricle	-0.333342	1.99e-12	SAS
rs1260294	rs57465879	chr12:123214973	0.877804	0.936912	ABCB9	Heart - Left Ventricle	-0.348042	4.44e-11	SAS
rs1260294	rs60300486	chr12:123215678	0.850053	0.936504	ABCB9	Heart - Left Ventricle	-0.330076	2.94e-12	SAS
rs1260294	rs1727320	chr12:123215929	0.850053	0.936504	ABCB9	Heart - Left Ventricle	-0.326262	5.73e-12	SAS
rs1260294	rs1790131	chr12:123216463	0.866538	0.936749	ABCB9	Heart - Left Ventricle	-0.330076	2.94e-12	SAS
rs1260294	rs1790130	chr12:123216723	0.850053	0.936504	ABCB9	Heart - Left Ventricle	-0.330076	2.94e-12	SAS
rs1260294	rs2851451	chr12:123218556	0.866538	0.936749	ABCB9	Heart - Left Ventricle	-0.330076	2.94e-12	SAS
rs1260294	rs2682431	chr12:123218679	0.866538	0.936749	ABCB9	Heart - Left Ventricle	-0.330076	2.94e-12	SAS
rs1260294	rs2851450	chr12:123218954	0.866538	0.936749	ABCB9	Heart - Left Ventricle	-0.328085	2.87e-12	SAS
rs1260294	rs59858146	chr12:123219034	0.850053	0.936504	ABCB9	Heart - Left Ventricle	-0.328085	2.87e-12	SAS
rs1260294	rs2695480	chr12:123220022	0.877804	0.936912	ABCB9	Heart - Left Ventricle	-0.331026	2.02e-10	SAS
rs1260294	rs61450579	chr12:123220297	0.850053	0.936504	ABCB9	Heart - Left Ventricle	-0.327956	3.3e-12	SAS
rs1260294	rs1790102	chr12:123220343	0.850053	0.936504	ABCB9	Heart - Left Ventricle	-0.328085	2.87e-12	SAS
rs1260294	rs2102950	chr12:123220695	0.860988	0.936668	ABCB9	Heart - Left Ventricle	-0.328085	2.87e-12	SAS
rs1260294	rs1630905	chr12:123220783	0.866538	0.936749	ABCB9	Heart - Left Ventricle	-0.328085	2.87e-12	SAS
rs1260294	rs1626899	chr12:123223516	0.866538	0.936749	ABCB9	Heart - Left Ventricle	-0.328085	2.87e-12	SAS
rs1260294	rs10846486	chr12:123225380	0.850053	0.936504	ABCB9	Heart - Left Ventricle	-0.330076	2.94e-12	SAS
rs1260294	rs2851435	chr12:123227869	0.877804	0.936912	ABCB9	Heart - Left Ventricle	-0.33029	1.12e-10	SAS
rs1260294	rs1716172	chr12:123228165	0.866538	0.936749	ABCB9	Heart - Left Ventricle	-0.332057	2.91e-12	SAS
rs1260294	rs74314103	chr12:123229689	0.831787	0.917774	ABCB9	Heart - Left Ventricle	-0.334243	1.59e-12	SAS
rs1260294	rs59749152	chr12:123230566	0.848235	0.923912	ABCB9	Heart - Left Ventricle	-0.334243	1.59e-12	SAS
rs1260294	rs1790093	chr12:123230719	0.831787	0.917774	ABCB9	Heart - Left Ventricle	-0.334243	1.59e-12	SAS
rs1260294	rs59235723	chr12:123231829	0.831787	0.917774	ABCB9	Heart - Left Ventricle	-0.334243	1.59e-12	SAS
rs1260294	rs1716170	chr12:123231966	0.831787	0.917774	ABCB9	Heart - Left Ventricle	-0.334243	1.59e-12	SAS
rs1260294	rs60790472	chr12:123235038	0.842697	0.917985	ABCB9	Heart - Left Ventricle	-0.323746	8.48e-12	SAS
rs1260294	rs10772998	chr12:123236630	0.826413	0.917668	ABCB9	Heart - Left Ventricle	-0.323746	8.48e-12	SAS
rs1260294	rs58809476	chr12:123240333	0.853828	0.929898	ABCB9	Heart - Left Ventricle	0.324174	2.64e-10	SAS
rs1260294	rs12829456	chr12:123240848	0.853828	0.929898	ABCB9	Heart - Left Ventricle	0.339879	1.24e-10	SAS
rs1260294	rs11057204	chr12:123241280	0.842697	0.917985	ABCB9	Heart - Left Ventricle	-0.323746	8.48e-12	SAS
rs1260294	rs10846487	chr12:123241587	0.842697	0.917985	ABCB9	Heart - Left Ventricle	-0.323746	8.48e-12	SAS
rs1260294	rs7313483	chr12:123242287	0.842697	0.917985	ABCB9	Heart - Left Ventricle	-0.323746	8.48e-12	SAS
rs1260294	rs12817892	chr12:123244155	0.853828	0.929898	ABCB9	Heart - Left Ventricle	0.339879	1.24e-10	SAS
rs1260294	rs12818067	chr12:123244192	0.853828	0.929898	ABCB9	Heart - Left Ventricle	0.324174	2.64e-10	SAS
rs1260294	rs34341465	chr12:123245074	0.853828	0.929898	ABCB9	Heart - Left Ventricle	0.324174	2.64e-10	SAS
rs1260294	rs57811254	chr12:123246283	0.826413	0.917668	ABCB9	Heart - Left Ventricle	-0.323746	8.48e-12	SAS
rs1260294	rs2048042343	chr12:123246507	0.842697	0.917985	ABCB9	Heart - Left Ventricle	-0.323746	8.48e-12	SAS
rs1260294	.	chr12:123248222	0.853828	0.929898	ABCB9	Heart - Left Ventricle	0.339879	1.24e-10	SAS
rs1260294	rs11057210	chr12:123249252	0.842697	0.917985	ABCB9	Heart - Left Ventricle	-0.323746	8.48e-12	SAS
rs1260294	rs112856786	chr12:123250227	0.842697	0.917985	ABCB9	Heart - Left Ventricle	-0.32457	1.15e-11	SAS
rs1260294	rs1879380	chr12:123254564	0.842165	0.923526	ABCB9	Heart - Left Ventricle	0.350983	5.22e-11	SAS
rs1260294	rs10773001	chr12:123256653	0.824549	0.91673	ABCB9	Heart - Left Ventricle	-0.32457	1.15e-11	SAS
rs1260294	rs57260301	chr12:123257229	0.81908	0.91078	ABCB9	Heart - Left Ventricle	-0.32457	1.15e-11	SAS
rs1260294	rs4759412	chr12:123257546	0.809015	0.905124	ABCB9	Heart - Left Ventricle	-0.32457	1.15e-11	SAS
rs1260294	rs4759371	chr12:123258016	0.809015	0.905124	ABCB9	Heart - Left Ventricle	-0.32457	1.15e-11	SAS
rs1260294	rs2048203124	chr12:123258145	0.825109	0.91123	ABCB9	Heart - Left Ventricle	-0.32457	1.15e-11	SAS
rs1260294	rs4759415	chr12:123259127	0.825109	0.91123	ABCB9	Heart - Left Ventricle	-0.32457	1.15e-11	SAS
rs1260294	rs1980252	chr12:123260631	0.81908	0.91078	ABCB9	Heart - Left Ventricle	-0.32457	1.15e-11	SAS
rs1260294	rs17567760	chr12:123260812	0.81908	0.91078	ABCB9	Heart - Left Ventricle	-0.32457	1.15e-11	SAS
rs1260294	rs17730	chr12:123261262	0.830074	0.922741	ABCB9	Heart - Left Ventricle	0.331167	3.64e-10	SAS
rs1260294	rs4759416	chr12:123261810	0.809015	0.905124	ABCB9	Heart - Left Ventricle	-0.32457	1.15e-11	SAS
rs1260294	rs4759417	chr12:123261963	0.81908	0.91078	ABCB9	Heart - Left Ventricle	-0.32457	1.15e-11	SAS
rs1260294	rs12824957	chr12:123265681	0.836112	0.923135	ABCB9	Heart - Left Ventricle	0.339879	1.24e-10	SAS
rs1260294	rs1402275	chr12:123266348	0.825109	0.91123	ABCB9	Heart - Left Ventricle	-0.32457	1.15e-11	SAS
rs1260294	rs10846491	chr12:123268945	0.809015	0.905124	ABCB9	Heart - Left Ventricle	-0.32457	1.15e-11	SAS
rs1260294	rs7953929	chr12:123273688	0.836112	0.923135	ABCB9	Heart - Left Ventricle	0.320174	4.62e-10	SAS
rs1260294	rs35067339	chr12:123275562	0.81908	0.91078	ABCB9	Heart - Left Ventricle	0.342361	1.48e-10	SAS
rs1260294	rs7306755	chr12:123283382	0.814326	0.905246	ABCB9	Heart - Left Ventricle	0.329739	3.96e-10	SAS
rs1260294	rs71444571	chr12:123286468	0.808307	0.899059	ABCB9	Heart - Left Ventricle	0.339787	1.28e-10	SAS
rs1260294	rs9739070	chr12:123286485	0.808307	0.899059	ABCB9	Heart - Left Ventricle	-0.321518	1.13e-10	SAS
rs1260294	rs12821431	chr12:123299447	0.809015	0.905124	ABCB9	Heart - Left Ventricle	0.349123	5.08e-11	SAS
rs1260294	rs4759420	chr12:123310324	0.809015	0.905124	ABCB9	Heart - Left Ventricle	-0.303097	6.99e-10	SAS
rs1260294	rs10773008	chr12:123316273	0.809015	0.905124	ABCB9	Heart - Left Ventricle	-0.314115	2.18e-10	SAS
rs1260294	rs10846515	chr12:123317125	0.809015	0.905124	ABCB9	Heart - Left Ventricle	-0.314115	2.18e-10	SAS
rs1260294	rs52804765	chr12:123321672	0.808307	0.899059	ABCB9	Heart - Left Ventricle	0.342461	1.1e-10	SAS
rs1260294	rs11057270	chr12:123323526	0.808307	0.899059	ABCB9	Heart - Left Ventricle	0.303097	6.99e-10	SAS
rs1260294	rs12304248	chr12:123325878	0.808307	0.899059	ABCB9	Heart - Left Ventricle	0.303097	6.99e-10	SAS
rs1260294	rs57985686	chr12:123326678	0.808307	0.899059	ABCB9	Heart - Left Ventricle	0.314115	2.18e-10	SAS
rs1260294	rs12824685	chr12:123333022	0.808307	0.899059	ABCB9	Heart - Left Ventricle	0.340789	1.71e-10	SAS
rs1260294	rs59549443	chr12:123333249	0.808307	0.899059	ABCB9	Heart - Left Ventricle	0.303097	6.99e-10	SAS
rs1260294	rs17623533	chr12:123338164	0.808307	0.899059	ABCB9	Heart - Left Ventricle	0.313461	9.4e-10	SAS
rs1260294	rs11830103	chr12:123338999	0.808307	0.899059	ABCB9	Heart - Left Ventricle	0.303097	6.99e-10	SAS
rs1260294	rs67624111	chr12:123340088	0.808307	0.899059	ABCB9	Heart - Left Ventricle	0.315197	7.36e-10	SAS
rs1260294	rs12322888	chr12:123341012	0.808307	0.899059	ABCB9	Heart - Left Ventricle	0.303097	6.99e-10	SAS
rs1260294	rs60931391	chr12:123344481	0.808307	0.899059	ABCB9	Heart - Left Ventricle	0.303097	6.99e-10	SAS
rs1260294	rs34997336	chr12:123344569	0.808307	0.899059	ABCB9	Heart - Left Ventricle	0.303097	6.99e-10	SAS
rs1260294	rs59763588	chr12:123360804	0.808307	0.899059	ABCB9	Heart - Left Ventricle	0.318679	1.35e-10	SAS
rs1260294	rs7485502	chr12:123364549	0.808307	0.899059	ABCB9	Heart - Left Ventricle	0.307624	4.42e-10	SAS
rs1260294	rs28675824	chr12:123368902	0.808307	0.899059	ABCB9	Heart - Left Ventricle	0.307624	4.42e-10	SAS
rs1260294	rs4148856	chr12:122966218	0.819905	0.99343	ABCB9	Heart - Atrial Appendage	-0.275477	9.54436e-08	SAS
rs1260294	rs12811109	chr12:122986547	0.939389	0.993626	ABCB9	Heart - Atrial Appendage	0.288105	3.71099e-07	SAS
rs1260294	rs1463877	chr12:122988707	0.826084	1	ABCB9	Heart - Atrial Appendage	-0.253725	1.43898e-06	SAS
rs1260294	rs57919480	chr12:122992764	0.8168	1	ABCB9	Heart - Atrial Appendage	-0.246746	2.83382e-06	SAS
rs1260294	rs58518040	chr12:123000641	0.830786	1	ABCB9	Heart - Atrial Appendage	-0.246746	2.83382e-06	SAS
rs1260294	rs12820906	chr12:123008576	0.812218	1	ABCB9	Heart - Atrial Appendage	0.226842	4.0163e-05	SAS
rs1260294	rs641760	chr12:123034319	0.819905	0.99343	ABCB9	Heart - Atrial Appendage	-0.257364	1.44256e-06	SAS
rs1260294	rs520088	chr12:123037603	0.826084	1	ABCB9	Heart - Atrial Appendage	-0.26226	5.35006e-07	SAS
rs1260294	rs655293	chr12:123043858	0.826084	1	ABCB9	Heart - Atrial Appendage	-0.246746	2.83382e-06	SAS
rs1260294	rs71444568	chr12:123048692	0.829338	0.993447	ABCB9	Heart - Atrial Appendage	0.288588	2.76167e-07	SAS
rs1260294	rs1260294	chr12:123075742	1	1	ABCB9	Heart - Atrial Appendage	0.288105	3.71099e-07	SAS
rs1260294	rs1617156	chr12:123105618	0.854925	1	ABCB9	Heart - Atrial Appendage	-0.26233	5.41614e-07	SAS
rs1260294	rs7132277	chr12:123108835	0.900757	0.986573	ABCB9	Heart - Atrial Appendage	0.285111	1.02537e-06	SAS
rs1260294	rs1727326	chr12:123115539	0.858524	0.98605	ABCB9	Heart - Atrial Appendage	-0.333745	8.27564e-07	SAS
rs1260294	rs57139790	chr12:123163592	0.889299	0.949017	ABCB9	Heart - Atrial Appendage	-0.299065	1.089e-07	SAS
rs1260294	rs2682426	chr12:123169009	0.822728	0.929883	ABCB9	Heart - Atrial Appendage	-0.261674	2.73777e-07	SAS
rs1260294	rs2950537	chr12:123170231	0.860988	0.936668	ABCB9	Heart - Atrial Appendage	-0.271523	8.10168e-08	SAS
rs1260294	rs4759366	chr12:123170265	0.877804	0.936912	ABCB9	Heart - Atrial Appendage	-0.271523	8.10168e-08	SAS
rs1260294	rs57096401	chr12:123170502	0.889299	0.949017	ABCB9	Heart - Atrial Appendage	-0.298568	1.28133e-07	SAS
rs1260294	rs57107059	chr12:123170910	0.860988	0.936668	ABCB9	Heart - Atrial Appendage	-0.271523	8.10168e-08	SAS
rs1260294	rs1716176	chr12:123170920	0.860988	0.936668	ABCB9	Heart - Atrial Appendage	-0.271523	8.10168e-08	SAS
rs1260294	rs1790098	chr12:123170934	0.860988	0.936668	ABCB9	Heart - Atrial Appendage	-0.271523	8.10168e-08	SAS
rs1260294	rs61522991	chr12:123172178	0.860988	0.936668	ABCB9	Heart - Atrial Appendage	-0.271523	8.10168e-08	SAS
rs1260294	rs2049114	chr12:123172791	0.877804	0.936912	ABCB9	Heart - Atrial Appendage	-0.26432	2.43248e-07	SAS
rs1260294	rs7304864	chr12:123173711	0.889299	0.949017	ABCB9	Heart - Atrial Appendage	-0.270362	1.57962e-06	SAS
rs1260294	rs1716175	chr12:123173841	0.860988	0.936668	ABCB9	Heart - Atrial Appendage	-0.26432	2.43248e-07	SAS
rs1260294	rs1790123	chr12:123174995	0.889299	0.949017	ABCB9	Heart - Atrial Appendage	-0.276858	2.70288e-07	SAS
rs1260294	rs58813774	chr12:123175963	0.889299	0.949017	ABCB9	Heart - Atrial Appendage	-0.2845	5.44518e-07	SAS
rs1260294	rs1727311	chr12:123176169	0.883522	0.942934	ABCB9	Heart - Atrial Appendage	-0.270362	1.57962e-06	SAS
rs1260294	rs58370940	chr12:123176170	0.883522	0.942934	ABCB9	Heart - Atrial Appendage	-0.270362	1.57962e-06	SAS
rs1260294	rs1716173	chr12:123176174	0.872142	0.936831	ABCB9	Heart - Atrial Appendage	-0.26432	2.43248e-07	SAS
rs1260294	rs1790124	chr12:123178804	0.860988	0.936668	ABCB9	Heart - Atrial Appendage	-0.278978	3.60231e-08	SAS
rs1260294	rs74313499	chr12:123179113	0.877804	0.936912	ABCB9	Heart - Atrial Appendage	-0.271523	8.10168e-08	SAS
rs1260294	rs57669383	chr12:123179658	0.877804	0.936912	ABCB9	Heart - Atrial Appendage	-0.271523	8.10168e-08	SAS
rs1260294	rs1790125	chr12:123180709	0.860988	0.936668	ABCB9	Heart - Atrial Appendage	-0.272259	8.49306e-08	SAS
rs1260294	rs59943322	chr12:123181148	0.860988	0.936668	ABCB9	Heart - Atrial Appendage	-0.272259	8.49306e-08	SAS
rs1260294	rs10846478	chr12:123182401	0.877804	0.936912	ABCB9	Heart - Atrial Appendage	-0.272259	8.49306e-08	SAS
rs1260294	rs58550035	chr12:123182807	0.860988	0.936668	ABCB9	Heart - Atrial Appendage	-0.26432	2.43248e-07	SAS
rs1260294	rs1790105	chr12:123183403	0.855494	0.936586	ABCB9	Heart - Atrial Appendage	-0.26432	2.43248e-07	SAS
rs1260294	rs1615694	chr12:123183475	0.877804	0.936912	ABCB9	Heart - Atrial Appendage	-0.26432	2.43248e-07	SAS
rs1260294	rs1716159	chr12:123184921	0.860988	0.936668	ABCB9	Heart - Atrial Appendage	-0.26432	2.43248e-07	SAS
rs1260294	rs1716158	chr12:123184961	0.877804	0.936912	ABCB9	Heart - Atrial Appendage	-0.26432	2.43248e-07	SAS
rs1260294	rs1716157	chr12:123185926	0.860988	0.936668	ABCB9	Heart - Atrial Appendage	-0.26432	2.43248e-07	SAS
rs1260294	rs1716156	chr12:123186763	0.877804	0.936912	ABCB9	Heart - Atrial Appendage	-0.26432	2.43248e-07	SAS
rs1260294	rs10772995	chr12:123187214	0.883522	0.942934	ABCB9	Heart - Atrial Appendage	-0.26432	2.43248e-07	SAS
rs1260294	rs1790087	chr12:123188087	0.866538	0.936749	ABCB9	Heart - Atrial Appendage	-0.26432	2.43248e-07	SAS
rs1260294	rs2045542128	chr12:123188412	0.866538	0.936749	ABCB9	Heart - Atrial Appendage	-0.26432	2.43248e-07	SAS
rs1260294	.	chr12:123193817	0.860988	0.936668	ABCB9	Heart - Atrial Appendage	-0.271523	8.10168e-08	SAS
rs1260294	rs1790095	chr12:123196675	0.877804	0.936912	ABCB9	Heart - Atrial Appendage	-0.271523	8.10168e-08	SAS
rs1260294	rs1241782808	chr12:123200235	0.860988	0.936668	ABCB9	Heart - Atrial Appendage	-0.271523	8.10168e-08	SAS
rs1260294	.	chr12:123201231	0.866022	0.930603	ABCB9	Heart - Atrial Appendage	-0.271523	8.10168e-08	SAS
rs1260294	rs1716182	chr12:123201580	0.860988	0.936668	ABCB9	Heart - Atrial Appendage	-0.271523	8.10168e-08	SAS
rs1260294	rs57572912	chr12:123201677	0.860988	0.936668	ABCB9	Heart - Atrial Appendage	-0.271523	8.10168e-08	SAS
rs1260294	rs2695479	chr12:123204839	0.889299	0.949017	ABCB9	Heart - Atrial Appendage	-0.284063	4.0306e-07	SAS
rs1260294	rs59207857	chr12:123204974	0.889299	0.949017	ABCB9	Heart - Atrial Appendage	-0.298568	1.28133e-07	SAS
rs1260294	rs1727290	chr12:123207758	0.866538	0.936749	ABCB9	Heart - Atrial Appendage	-0.271523	8.10168e-08	SAS
rs1260294	rs1727288	chr12:123208418	0.877804	0.936912	ABCB9	Heart - Atrial Appendage	-0.289166	6.73537e-08	SAS
rs1260294	rs11057192	chr12:123208873	0.866538	0.936749	ABCB9	Heart - Atrial Appendage	-0.271523	8.10168e-08	SAS
rs1260294	rs2695476	chr12:123209659	0.877804	0.936912	ABCB9	Heart - Atrial Appendage	-0.284063	4.0306e-07	SAS
rs1260294	rs2682434	chr12:123210177	0.850053	0.936504	ABCB9	Heart - Atrial Appendage	-0.271523	8.10168e-08	SAS
rs1260294	rs10744148	chr12:123211371	0.850053	0.936504	ABCB9	Heart - Atrial Appendage	-0.271523	8.10168e-08	SAS
rs1260294	rs2682433	chr12:123212494	0.877804	0.936912	ABCB9	Heart - Atrial Appendage	0.284063	4.0306e-07	SAS
rs1260294	rs10772996	chr12:123212984	0.866538	0.936749	ABCB9	Heart - Atrial Appendage	-0.271523	8.10168e-08	SAS
rs1260294	rs1880974	chr12:123213785	0.850053	0.936504	ABCB9	Heart - Atrial Appendage	-0.271523	8.10168e-08	SAS
rs1260294	rs57779929	chr12:123213971	0.866538	0.936749	ABCB9	Heart - Atrial Appendage	-0.271523	8.10168e-08	SAS
rs1260294	rs1880972	chr12:123213972	0.850053	0.936504	ABCB9	Heart - Atrial Appendage	-0.271523	8.10168e-08	SAS
rs1260294	rs1727323	chr12:123214243	0.843948	0.930245	ABCB9	Heart - Atrial Appendage	-0.271523	8.10168e-08	SAS
rs1260294	rs1004536916	chr12:123214653	0.833234	0.930064	ABCB9	Heart - Atrial Appendage	-0.26943	1.15284e-07	SAS
rs1260294	rs57465879	chr12:123214973	0.877804	0.936912	ABCB9	Heart - Atrial Appendage	-0.298568	1.28133e-07	SAS
rs1260294	rs60300486	chr12:123215678	0.850053	0.936504	ABCB9	Heart - Atrial Appendage	-0.271523	8.10168e-08	SAS
rs1260294	rs1727320	chr12:123215929	0.850053	0.936504	ABCB9	Heart - Atrial Appendage	-0.264569	1.67045e-07	SAS
rs1260294	rs1790131	chr12:123216463	0.866538	0.936749	ABCB9	Heart - Atrial Appendage	-0.271523	8.10168e-08	SAS
rs1260294	rs1790130	chr12:123216723	0.850053	0.936504	ABCB9	Heart - Atrial Appendage	-0.271523	8.10168e-08	SAS
rs1260294	rs2851451	chr12:123218556	0.866538	0.936749	ABCB9	Heart - Atrial Appendage	-0.271523	8.10168e-08	SAS
rs1260294	rs2682431	chr12:123218679	0.866538	0.936749	ABCB9	Heart - Atrial Appendage	-0.271523	8.10168e-08	SAS
rs1260294	rs2851450	chr12:123218954	0.866538	0.936749	ABCB9	Heart - Atrial Appendage	-0.272666	5.23278e-08	SAS
rs1260294	rs59858146	chr12:123219034	0.850053	0.936504	ABCB9	Heart - Atrial Appendage	-0.272666	5.23278e-08	SAS
rs1260294	rs2695480	chr12:123220022	0.877804	0.936912	ABCB9	Heart - Atrial Appendage	-0.288358	1.53785e-07	SAS
rs1260294	rs61450579	chr12:123220297	0.850053	0.936504	ABCB9	Heart - Atrial Appendage	-0.269976	6.76946e-08	SAS
rs1260294	rs1790102	chr12:123220343	0.850053	0.936504	ABCB9	Heart - Atrial Appendage	-0.272666	5.23278e-08	SAS
rs1260294	rs2102950	chr12:123220695	0.860988	0.936668	ABCB9	Heart - Atrial Appendage	-0.272666	5.23278e-08	SAS
rs1260294	rs1630905	chr12:123220783	0.866538	0.936749	ABCB9	Heart - Atrial Appendage	-0.272666	5.23278e-08	SAS
rs1260294	rs1626899	chr12:123223516	0.866538	0.936749	ABCB9	Heart - Atrial Appendage	-0.272666	5.23278e-08	SAS
rs1260294	rs10846486	chr12:123225380	0.850053	0.936504	ABCB9	Heart - Atrial Appendage	-0.271523	8.10168e-08	SAS
rs1260294	rs2851435	chr12:123227869	0.877804	0.936912	ABCB9	Heart - Atrial Appendage	-0.292404	3.89697e-08	SAS
rs1260294	rs1716172	chr12:123228165	0.866538	0.936749	ABCB9	Heart - Atrial Appendage	-0.271523	8.10168e-08	SAS
rs1260294	rs74314103	chr12:123229689	0.831787	0.917774	ABCB9	Heart - Atrial Appendage	-0.276475	4.44616e-08	SAS
rs1260294	rs59749152	chr12:123230566	0.848235	0.923912	ABCB9	Heart - Atrial Appendage	-0.276475	4.44616e-08	SAS
rs1260294	rs1790093	chr12:123230719	0.831787	0.917774	ABCB9	Heart - Atrial Appendage	-0.276475	4.44616e-08	SAS
rs1260294	rs59235723	chr12:123231829	0.831787	0.917774	ABCB9	Heart - Atrial Appendage	-0.276475	4.44616e-08	SAS
rs1260294	rs1716170	chr12:123231966	0.831787	0.917774	ABCB9	Heart - Atrial Appendage	-0.276475	4.44616e-08	SAS
rs1260294	rs60790472	chr12:123235038	0.842697	0.917985	ABCB9	Heart - Atrial Appendage	-0.26518	1.1096e-07	SAS
rs1260294	rs10772998	chr12:123236630	0.826413	0.917668	ABCB9	Heart - Atrial Appendage	-0.26518	1.1096e-07	SAS
rs1260294	rs58809476	chr12:123240333	0.853828	0.929898	ABCB9	Heart - Atrial Appendage	0.29426	2.61342e-08	SAS
rs1260294	rs12829456	chr12:123240848	0.853828	0.929898	ABCB9	Heart - Atrial Appendage	0.304717	3.97779e-08	SAS
rs1260294	rs11057204	chr12:123241280	0.842697	0.917985	ABCB9	Heart - Atrial Appendage	-0.26518	1.1096e-07	SAS
rs1260294	rs10846487	chr12:123241587	0.842697	0.917985	ABCB9	Heart - Atrial Appendage	-0.26518	1.1096e-07	SAS
rs1260294	rs7313483	chr12:123242287	0.842697	0.917985	ABCB9	Heart - Atrial Appendage	-0.26518	1.1096e-07	SAS
rs1260294	rs12817892	chr12:123244155	0.853828	0.929898	ABCB9	Heart - Atrial Appendage	0.304717	3.97779e-08	SAS
rs1260294	rs12818067	chr12:123244192	0.853828	0.929898	ABCB9	Heart - Atrial Appendage	0.29426	2.61342e-08	SAS
rs1260294	rs34341465	chr12:123245074	0.853828	0.929898	ABCB9	Heart - Atrial Appendage	0.29426	2.61342e-08	SAS
rs1260294	rs57811254	chr12:123246283	0.826413	0.917668	ABCB9	Heart - Atrial Appendage	-0.26518	1.1096e-07	SAS
rs1260294	rs2048042343	chr12:123246507	0.842697	0.917985	ABCB9	Heart - Atrial Appendage	-0.26518	1.1096e-07	SAS
rs1260294	.	chr12:123248222	0.853828	0.929898	ABCB9	Heart - Atrial Appendage	0.304717	3.97779e-08	SAS
rs1260294	rs11057210	chr12:123249252	0.842697	0.917985	ABCB9	Heart - Atrial Appendage	-0.26518	1.1096e-07	SAS
rs1260294	rs112856786	chr12:123250227	0.842697	0.917985	ABCB9	Heart - Atrial Appendage	-0.273525	4.98337e-08	SAS
rs1260294	rs1879380	chr12:123254564	0.842165	0.923526	ABCB9	Heart - Atrial Appendage	0.313645	2.71209e-08	SAS
rs1260294	rs10773001	chr12:123256653	0.824549	0.91673	ABCB9	Heart - Atrial Appendage	-0.273525	4.98337e-08	SAS
rs1260294	rs57260301	chr12:123257229	0.81908	0.91078	ABCB9	Heart - Atrial Appendage	-0.273525	4.98337e-08	SAS
rs1260294	rs4759412	chr12:123257546	0.809015	0.905124	ABCB9	Heart - Atrial Appendage	-0.273525	4.98337e-08	SAS
rs1260294	rs4759371	chr12:123258016	0.809015	0.905124	ABCB9	Heart - Atrial Appendage	-0.273525	4.98337e-08	SAS
rs1260294	rs2048203124	chr12:123258145	0.825109	0.91123	ABCB9	Heart - Atrial Appendage	-0.273525	4.98337e-08	SAS
rs1260294	rs4759415	chr12:123259127	0.825109	0.91123	ABCB9	Heart - Atrial Appendage	-0.273525	4.98337e-08	SAS
rs1260294	rs1980252	chr12:123260631	0.81908	0.91078	ABCB9	Heart - Atrial Appendage	-0.273525	4.98337e-08	SAS
rs1260294	rs17567760	chr12:123260812	0.81908	0.91078	ABCB9	Heart - Atrial Appendage	-0.273525	4.98337e-08	SAS
rs1260294	rs17730	chr12:123261262	0.830074	0.922741	ABCB9	Heart - Atrial Appendage	0.304717	3.97779e-08	SAS
rs1260294	rs4759416	chr12:123261810	0.809015	0.905124	ABCB9	Heart - Atrial Appendage	-0.273525	4.98337e-08	SAS
rs1260294	rs4759417	chr12:123261963	0.81908	0.91078	ABCB9	Heart - Atrial Appendage	-0.273525	4.98337e-08	SAS
rs1260294	rs12824957	chr12:123265681	0.836112	0.923135	ABCB9	Heart - Atrial Appendage	0.304717	3.97779e-08	SAS
rs1260294	rs1402275	chr12:123266348	0.825109	0.91123	ABCB9	Heart - Atrial Appendage	-0.273525	4.98337e-08	SAS
rs1260294	rs10846491	chr12:123268945	0.809015	0.905124	ABCB9	Heart - Atrial Appendage	-0.273525	4.98337e-08	SAS
rs1260294	rs7953929	chr12:123273688	0.836112	0.923135	ABCB9	Heart - Atrial Appendage	0.299641	1.35066e-08	SAS
rs1260294	rs35067339	chr12:123275562	0.81908	0.91078	ABCB9	Heart - Atrial Appendage	0.304717	3.97779e-08	SAS
rs1260294	rs7306755	chr12:123283382	0.814326	0.905246	ABCB9	Heart - Atrial Appendage	0.284489	2.57877e-07	SAS
rs1260294	rs71444571	chr12:123286468	0.808307	0.899059	ABCB9	Heart - Atrial Appendage	0.28554	2.09115e-07	SAS
rs1260294	rs9739070	chr12:123286485	0.808307	0.899059	ABCB9	Heart - Atrial Appendage	-0.265165	2.30262e-07	SAS
rs1260294	rs12821431	chr12:123299447	0.809015	0.905124	ABCB9	Heart - Atrial Appendage	0.28819	1.97884e-07	SAS
rs1260294	rs4759420	chr12:123310324	0.809015	0.905124	ABCB9	Heart - Atrial Appendage	-0.259422	5.15479e-07	SAS
rs1260294	rs10773008	chr12:123316273	0.809015	0.905124	ABCB9	Heart - Atrial Appendage	-0.259422	5.15479e-07	SAS
rs1260294	rs10846515	chr12:123317125	0.809015	0.905124	ABCB9	Heart - Atrial Appendage	-0.259422	5.15479e-07	SAS
rs1260294	rs52804765	chr12:123321672	0.808307	0.899059	ABCB9	Heart - Atrial Appendage	0.284489	2.57877e-07	SAS
rs1260294	rs11057270	chr12:123323526	0.808307	0.899059	ABCB9	Heart - Atrial Appendage	0.259422	5.15479e-07	SAS
rs1260294	rs12304248	chr12:123325878	0.808307	0.899059	ABCB9	Heart - Atrial Appendage	0.259422	5.15479e-07	SAS
rs1260294	rs57985686	chr12:123326678	0.808307	0.899059	ABCB9	Heart - Atrial Appendage	0.259422	5.15479e-07	SAS
rs1260294	rs12824685	chr12:123333022	0.808307	0.899059	ABCB9	Heart - Atrial Appendage	0.293015	1.8333e-07	SAS
rs1260294	rs59549443	chr12:123333249	0.808307	0.899059	ABCB9	Heart - Atrial Appendage	0.259422	5.15479e-07	SAS
rs1260294	rs17623533	chr12:123338164	0.808307	0.899059	ABCB9	Heart - Atrial Appendage	0.287557	6.24641e-08	SAS
rs1260294	rs11830103	chr12:123338999	0.808307	0.899059	ABCB9	Heart - Atrial Appendage	0.259422	5.15479e-07	SAS
rs1260294	rs67624111	chr12:123340088	0.808307	0.899059	ABCB9	Heart - Atrial Appendage	0.295108	2.33592e-08	SAS
rs1260294	rs12322888	chr12:123341012	0.808307	0.899059	ABCB9	Heart - Atrial Appendage	0.259422	5.15479e-07	SAS
rs1260294	rs60931391	chr12:123344481	0.808307	0.899059	ABCB9	Heart - Atrial Appendage	0.259422	5.15479e-07	SAS
rs1260294	rs34997336	chr12:123344569	0.808307	0.899059	ABCB9	Heart - Atrial Appendage	0.259422	5.15479e-07	SAS
rs1260294	rs59763588	chr12:123360804	0.808307	0.899059	ABCB9	Heart - Atrial Appendage	0.259422	5.15479e-07	SAS
rs1260294	rs7485502	chr12:123364549	0.808307	0.899059	ABCB9	Heart - Atrial Appendage	0.259422	5.15479e-07	SAS
rs1260294	rs28675824	chr12:123368902	0.808307	0.899059	ABCB9	Heart - Atrial Appendage	0.259422	5.15479e-07	SAS
rs1002226	rs59737776	chr11:17384070	1	1	ABCC8	Heart - Left Ventricle	0.213107	6.16e-05	SAS
rs1002226	rs56731467	chr11:17387083	0.9498	0.991331	ABCC8	Heart - Left Ventricle	0.247182	6.47e-06	SAS
rs1002226	rs193929332	chr11:17388025	0.9498	0.991331	ABCC8	Heart - Left Ventricle	0.247957	7.53e-06	SAS
rs1002226	rs60365822	chr11:17390274	0.941512	0.986996	ABCC8	Heart - Left Ventricle	0.247513	8.91e-06	SAS
rs1002226	rs61193951	chr11:17391413	0.909051	0.982388	ABCC8	Heart - Left Ventricle	0.285838	3.48e-07	SAS
rs1002226	rs17846772	chr11:17393643	0.929191	0.982616	ABCC8	Heart - Left Ventricle	0.246309	7.19e-06	SAS
rs1002226	rs12805113	chr11:17396930	0.834618	0.935071	ABCC8	Heart - Left Ventricle	0.246309	7.19e-06	SAS
rs1002226	rs2074310	chr11:17400339	0.84999	0.972797	ABCC8	Heart - Left Ventricle	0.24376	8.47e-06	SAS
rs4778848	rs59550407	chr15:80717908	0.880693	1	ABHD17C	Heart - Left Ventricle	0.179776	1.33e-05	SAS
rs4778848	rs11638457	chr15:80720066	0.880693	1	ABHD17C	Heart - Left Ventricle	0.179776	1.33e-05	SAS
rs4778848	rs35199222	chr15:80720696	0.880693	1	ABHD17C	Heart - Left Ventricle	0.179776	1.33e-05	SAS
rs4778848	rs58153417	chr15:80729042	1	1	ABHD17C	Heart - Left Ventricle	0.165106	6.03e-05	SAS
rs4778848	rs11638879	chr15:80737873	0.809977	1	ABHD17C	Heart - Left Ventricle	0.167018	4.85e-05	SAS
rs4778848	rs57894265	chr15:80740481	0.804322	1	ABHD17C	Heart - Left Ventricle	0.166887	5.61e-05	SAS
rs4778848	rs2627319	chr15:80747989	0.804322	1	ABHD17C	Heart - Left Ventricle	0.164185	6.3e-05	SAS
rs4778848	rs111173408	chr15:80750475	0.968481	1	ABHD17C	Heart - Left Ventricle	0.177416	1.38e-05	SAS
rs4778848	rs1407588	chr15:80760606	0.802951	0.954843	ABHD17C	Heart - Left Ventricle	0.172108	2.55e-05	SAS
rs4778848	rs59550407	chr15:80717908	0.880693	1	ABHD17C	Heart - Atrial Appendage	0.216248	2.86552e-07	SAS
rs4778848	rs11638457	chr15:80720066	0.880693	1	ABHD17C	Heart - Atrial Appendage	0.216248	2.86552e-07	SAS
rs4778848	rs35199222	chr15:80720696	0.880693	1	ABHD17C	Heart - Atrial Appendage	0.216248	2.86552e-07	SAS
rs4778848	rs60488703	chr15:80723086	1	1	ABHD17C	Heart - Atrial Appendage	0.231826	2.12115e-08	SAS
rs4778848	rs59078230	chr15:80723828	1	1	ABHD17C	Heart - Atrial Appendage	0.231826	2.12115e-08	SAS
rs4778848	rs17317559	chr15:80723886	1	1	ABHD17C	Heart - Atrial Appendage	0.226456	3.98282e-08	SAS
rs4778848	rs113428388	chr15:80726137	1	1	ABHD17C	Heart - Atrial Appendage	0.231826	2.12115e-08	SAS
rs4778848	rs7174222	chr15:80726202	0.991958	1	ABHD17C	Heart - Atrial Appendage	0.239461	6.03396e-09	SAS
rs4778848	rs7174250	chr15:80726246	1	1	ABHD17C	Heart - Atrial Appendage	0.231826	2.12115e-08	SAS
rs4778848	rs59487933	chr15:80727231	1	1	ABHD17C	Heart - Atrial Appendage	0.235992	1.05866e-08	SAS
rs4778848	rs58153417	chr15:80729042	1	1	ABHD17C	Heart - Atrial Appendage	0.229809	2.47022e-08	SAS
rs4778848	rs2627321	chr15:80730228	0.815698	1	ABHD17C	Heart - Atrial Appendage	0.226658	3.61581e-08	SAS
rs4778848	rs60783527	chr15:80731863	0.815698	1	ABHD17C	Heart - Atrial Appendage	0.224554	4.29398e-08	SAS
rs4778848	rs11634851	chr15:80736624	0.991958	1	ABHD17C	Heart - Atrial Appendage	0.230608	2.96991e-08	SAS
rs4778848	rs11638879	chr15:80737873	0.809977	1	ABHD17C	Heart - Atrial Appendage	0.224554	4.29398e-08	SAS
rs4778848	rs57894265	chr15:80740481	0.804322	1	ABHD17C	Heart - Atrial Appendage	0.226658	3.61581e-08	SAS
rs4778848	rs2627319	chr15:80747989	0.804322	1	ABHD17C	Heart - Atrial Appendage	0.219986	4.31788e-08	SAS
rs4778848	rs111173408	chr15:80750475	0.968481	1	ABHD17C	Heart - Atrial Appendage	0.225694	3.13724e-08	SAS
rs4778848	rs12913385	chr15:80756451	0.945274	0.991854	ABHD17C	Heart - Atrial Appendage	0.234106	1.08488e-08	SAS
rs4778848	rs1407588	chr15:80760606	0.802951	0.954843	ABHD17C	Heart - Atrial Appendage	0.217856	1.55088e-07	SAS
rs73218483	rs73218483	chr4:8135871	1	1	ABLIM2	Heart - Left Ventricle	0.33227	1.9e-06	SAS
rs73218483	rs11941804	chr4:8136539	0.964909	1	ABLIM2	Heart - Left Ventricle	0.271585	2.1e-05	SAS
rs73218483	rs1878521	chr4:8136918	0.982182	1	ABLIM2	Heart - Left Ventricle	0.30251	5.73e-06	SAS
rs73218483	rs56021360	chr4:8133992	0.946044	0.990657	ABLIM2	Heart - Atrial Appendage	0.561991	8.36604e-12	SAS
rs73218483	rs10026316	chr4:8134428	0.963973	1	ABLIM2	Heart - Atrial Appendage	0.46947	2.87282e-09	SAS
rs73218483	rs73218483	chr4:8135871	1	1	ABLIM2	Heart - Atrial Appendage	0.67826	1.34224e-15	SAS
rs73218483	rs11941804	chr4:8136539	0.964909	1	ABLIM2	Heart - Atrial Appendage	0.514296	6.23706e-11	SAS
rs73218483	rs1878521	chr4:8136918	0.982182	1	ABLIM2	Heart - Atrial Appendage	0.60274	1.00323e-13	SAS
rs73218483	rs55684610	chr4:8138044	0.972967	0.990879	ABLIM2	Heart - Atrial Appendage	0.572934	9.45858e-12	SAS
rs73218483	rs4481222	chr4:8138264	0.848839	0.979838	ABLIM2	Heart - Atrial Appendage	0.504784	2.47533e-09	SAS
rs73218483	rs11940057	chr4:8138969	0.857584	0.980013	ABLIM2	Heart - Atrial Appendage	0.628431	3.15741e-13	SAS
rs17366136	rs62447610	chr7:22557224	0.878449	0.96165	AC002480.3	Heart - Left Ventricle	0.230716	2.1e-06	SAS
rs17366136	rs2062570643	chr7:22558537	0.930594	0.966948	AC002480.3	Heart - Left Ventricle	0.217167	6.24e-06	SAS
rs17366136	rs56425876	chr7:22561508	1	1	AC002480.3	Heart - Left Ventricle	0.229953	1.8e-06	SAS
rs17366136	rs200761374	chr7:22561687	0.990631	1	AC002480.3	Heart - Left Ventricle	0.229953	1.8e-06	SAS
rs979165	rs7798431	chr7:25821192	0.871424	0.978524	AC003090.1	Heart - Left Ventricle	-0.212083	4.4e-05	SAS
rs979165	rs12535837	chr7:25821518	0.959422	0.987579	AC003090.1	Heart - Left Ventricle	-0.207954	1.58e-05	SAS
rs979165	rs60796682	chr7:25821799	0.871424	0.978524	AC003090.1	Heart - Left Ventricle	-0.211026	4.52e-05	SAS
rs979165	rs57162063	chr7:25822019	0.959422	0.987579	AC003090.1	Heart - Left Ventricle	-0.207954	1.58e-05	SAS
rs979165	rs2893220	chr7:25823113	0.871424	0.978524	AC003090.1	Heart - Left Ventricle	-0.211026	4.52e-05	SAS
rs979165	rs10386453	chr7:25824011	0.959422	0.987579	AC003090.1	Heart - Left Ventricle	-0.207954	1.58e-05	SAS
rs979165	rs4722527	chr7:25824097	0.959422	0.987579	AC003090.1	Heart - Left Ventricle	-0.202247	3.02e-05	SAS
rs979165	rs62447895	chr7:25824413	0.871424	0.978524	AC003090.1	Heart - Left Ventricle	-0.211026	4.52e-05	SAS
rs979165	rs7782246	chr7:25825038	0.871424	0.978524	AC003090.1	Heart - Left Ventricle	-0.211026	4.52e-05	SAS
rs979165	rs56831144	chr7:25825162	0.875073	0.978568	AC003090.1	Heart - Left Ventricle	-0.211026	4.52e-05	SAS
rs979165	rs10271088	chr7:25825600	0.867789	0.978481	AC003090.1	Heart - Left Ventricle	-0.211026	4.52e-05	SAS
rs979165	rs10241659	chr7:25825741	0.871424	0.978524	AC003090.1	Heart - Left Ventricle	-0.211026	4.52e-05	SAS
rs979165	rs10271460	chr7:25825760	0.871424	0.978524	AC003090.1	Heart - Left Ventricle	-0.211026	4.52e-05	SAS
rs979165	rs10274306	chr7:25825844	0.871424	0.978524	AC003090.1	Heart - Left Ventricle	-0.211026	4.52e-05	SAS
rs979165	rs62447896	chr7:25826035	0.875073	0.978568	AC003090.1	Heart - Left Ventricle	-0.211026	4.52e-05	SAS
rs979165	rs62447898	chr7:25827478	0.871072	0.974333	AC003090.1	Heart - Left Ventricle	-0.211826	3.08e-05	SAS
rs979165	rs10951111	chr7:25828072	0.959493	0.991683	AC003090.1	Heart - Left Ventricle	-0.203076	2.08e-05	SAS
rs979165	rs7384683	chr7:25828680	0.963481	0.991701	AC003090.1	Heart - Left Ventricle	-0.203076	2.08e-05	SAS
rs979165	rs10382760	chr7:25832313	0.987727	0.995887	AC003090.1	Heart - Left Ventricle	-0.206923	2.23e-05	SAS
rs979165	rs60891361	chr7:25836992	0.983662	0.995878	AC003090.1	Heart - Left Ventricle	-0.211115	1.09e-05	SAS
rs979165	rs1376527	chr7:25837185	0.983662	0.995878	AC003090.1	Heart - Left Ventricle	-0.209793	1.55e-05	SAS
rs979165	rs4722529	chr7:25840391	0.987727	0.995887	AC003090.1	Heart - Left Ventricle	-0.211449	1.77e-05	SAS
rs979165	rs10321285	chr7:25845791	1	1	AC003090.1	Heart - Left Ventricle	-0.204798	3.19e-05	SAS
rs979165	rs57921555	chr7:25846505	0.902679	1	AC003090.1	Heart - Left Ventricle	-0.211522	4.11e-05	SAS
rs979165	rs979165	chr7:25846858	1	1	AC003090.1	Heart - Left Ventricle	-0.207748	2.22e-05	SAS
rs979165	rs10330444	chr7:25848395	0.995903	1	AC003090.1	Heart - Left Ventricle	-0.209759	1.41e-05	SAS
rs979165	rs11976790	chr7:25850101	0.995903	1	AC003090.1	Heart - Left Ventricle	-0.204601	2.11e-05	SAS
rs979165	rs10384059	chr7:25850440	0.991823	1	AC003090.1	Heart - Left Ventricle	-0.207828	1.44e-05	SAS
rs979165	rs1451383	chr7:25852189	0.975536	0.991755	AC003090.1	Heart - Left Ventricle	-0.193342	6.05e-05	SAS
rs979165	rs1451385	chr7:25855101	0.975536	0.991755	AC003090.1	Heart - Left Ventricle	0.210737	1.5e-05	SAS
rs979165	rs58885199	chr7:25862019	0.939782	0.99159	AC003090.1	Heart - Left Ventricle	0.216288	9.91e-06	SAS
rs979165	rs10382760	chr7:25832313	0.987727	0.995887	AC003090.1	Heart - Atrial Appendage	-0.166658	7.33431e-05	SAS
rs17576323	rs17576323	chr2:187138391	1	1	AC007319.1	Heart - Atrial Appendage	0.317531	0.000192696	SAS
rs17576323	rs62172472	chr2:187163590	0.967832	1	AC007319.1	Heart - Atrial Appendage	0.317531	0.000192696	SAS
rs17576323	rs58222553	chr2:187300439	0.833378	0.956514	AC007319.1	Heart - Atrial Appendage	0.314377	0.000225924	SAS
rs1424569	rs17494742	chr7:136884669	1	1	AC009264.1	Heart - Left Ventricle	0.209959	1.18e-09	SAS
rs57812663	rs17606519	chr7:35231376	0.991435	0.995708	AC009531.2	Heart - Left Ventricle	0.332299	8.7e-10	SAS
rs57812663	rs4723398	chr7:35233311	0.823753	1	AC009531.2	Heart - Left Ventricle	0.237246	2.84e-06	SAS
rs57812663	rs58187632	chr7:35233504	0.958176	1	AC009531.2	Heart - Left Ventricle	0.343331	1.02e-10	SAS
rs57812663	rs10354267	chr7:35233679	0.823753	1	AC009531.2	Heart - Left Ventricle	0.237246	2.84e-06	SAS
rs57812663	rs113169946	chr7:35235426	1	1	AC009531.2	Heart - Left Ventricle	0.332299	8.7e-10	SAS
rs57812663	rs59619575	chr7:35236095	1	1	AC009531.2	Heart - Left Ventricle	0.332299	8.7e-10	SAS
rs57812663	rs59854940	chr7:35236224	0.991445	1	AC009531.2	Heart - Left Ventricle	0.332299	8.7e-10	SAS
rs57812663	rs56834372	chr7:35236622	1	1	AC009531.2	Heart - Left Ventricle	0.327838	1.43e-09	SAS
rs57812663	rs59091504	chr7:35236650	1	1	AC009531.2	Heart - Left Ventricle	0.332299	8.7e-10	SAS
rs57812663	rs17606554	chr7:35236724	1	1	AC009531.2	Heart - Left Ventricle	0.332299	8.7e-10	SAS
rs57812663	rs57812663	chr7:35236751	1	1	AC009531.2	Heart - Left Ventricle	0.332299	8.7e-10	SAS
rs57812663	rs2429416	chr7:35237022	0.941137	0.982659	AC009531.2	Heart - Left Ventricle	0.346685	7.63e-11	SAS
rs57812663	rs79215950	chr7:35237455	0.966122	1	AC009531.2	Heart - Left Ventricle	0.332299	8.7e-10	SAS
rs57812663	rs76289399	chr7:35237462	0.966122	1	AC009531.2	Heart - Left Ventricle	0.332299	8.7e-10	SAS
rs57812663	rs2215614	chr7:35237481	0.966122	1	AC009531.2	Heart - Left Ventricle	0.332299	8.7e-10	SAS
rs57812663	rs2392359	chr7:35237604	0.995716	1	AC009531.2	Heart - Left Ventricle	0.332991	8.78e-10	SAS
rs57812663	rs2191884	chr7:35237777	1	1	AC009531.2	Heart - Left Ventricle	0.332299	8.7e-10	SAS
rs57812663	rs2191885	chr7:35237820	1	1	AC009531.2	Heart - Left Ventricle	0.332299	8.7e-10	SAS
rs57812663	rs4723401	chr7:35238779	0.991445	1	AC009531.2	Heart - Left Ventricle	0.328345	4.64e-10	SAS
rs57812663	rs4723402	chr7:35238812	0.991445	1	AC009531.2	Heart - Left Ventricle	0.328345	4.64e-10	SAS
rs57812663	rs4723403	chr7:35238854	0.991445	1	AC009531.2	Heart - Left Ventricle	0.333323	3.42e-10	SAS
rs57812663	rs1833125	chr7:35240030	0.957819	0.991329	AC009531.2	Heart - Left Ventricle	0.331136	4.78e-10	SAS
rs57812663	rs1833126	chr7:35240040	0.978668	0.995674	AC009531.2	Heart - Left Ventricle	0.331136	4.78e-10	SAS
rs57812663	rs1833127	chr7:35240184	0.982907	0.991417	AC009531.2	Heart - Left Ventricle	0.331136	4.78e-10	SAS
rs57812663	.	chr7:35240733	0.982907	0.991417	AC009531.2	Heart - Left Ventricle	0.331136	4.78e-10	SAS
rs57812663	rs2072434	chr7:35241081	0.982907	0.991417	AC009531.2	Heart - Left Ventricle	0.331136	4.78e-10	SAS
rs57812663	rs2240994	chr7:35241335	0.982907	0.991417	AC009531.2	Heart - Left Ventricle	0.331136	4.78e-10	SAS
rs57812663	rs28542831	chr7:35241475	0.978652	0.991394	AC009531.2	Heart - Left Ventricle	0.331136	4.78e-10	SAS
rs57812663	.	chr7:35241493	0.978652	0.991394	AC009531.2	Heart - Left Ventricle	0.337377	6.07e-10	SAS
rs57812663	rs2270222	chr7:35241543	0.945785	0.995628	AC009531.2	Heart - Left Ventricle	0.354254	1.21e-11	SAS
rs57812663	rs10364640	chr7:35241599	0.982907	0.991417	AC009531.2	Heart - Left Ventricle	0.331136	4.78e-10	SAS
rs57812663	rs17606602	chr7:35241963	0.982907	0.991417	AC009531.2	Heart - Left Ventricle	0.331136	4.78e-10	SAS
rs57812663	rs73099148	chr7:35242007	0.97441	0.991372	AC009531.2	Heart - Left Ventricle	0.331136	4.78e-10	SAS
rs57812663	rs17674947	chr7:35242031	0.940985	0.991187	AC009531.2	Heart - Left Ventricle	0.331136	4.78e-10	SAS
rs57812663	rs60153301	chr7:35242072	0.941519	0.99127	AC009531.2	Heart - Left Ventricle	0.346781	3.22e-11	SAS
rs57812663	.	chr7:35242080	0.97441	0.991372	AC009531.2	Heart - Left Ventricle	0.331136	4.78e-10	SAS
rs57812663	rs715112	chr7:35242731	0.978652	0.991394	AC009531.2	Heart - Left Ventricle	0.331136	4.78e-10	SAS
rs57812663	rs1362207	chr7:35242823	0.945785	0.995628	AC009531.2	Heart - Left Ventricle	0.354254	1.21e-11	SAS
rs57812663	rs10486660	chr7:35243319	0.945785	0.995628	AC009531.2	Heart - Left Ventricle	0.354254	1.21e-11	SAS
rs57812663	rs17606656	chr7:35243437	0.982907	0.991417	AC009531.2	Heart - Left Ventricle	0.331136	4.78e-10	SAS
rs57812663	rs17606677	chr7:35243666	0.982907	0.991417	AC009531.2	Heart - Left Ventricle	0.331136	4.78e-10	SAS
rs57812663	rs1584356636	chr7:35243697	0.982907	0.991417	AC009531.2	Heart - Left Ventricle	0.332273	3.91e-10	SAS
rs57812663	rs7795344	chr7:35243841	0.945785	0.995628	AC009531.2	Heart - Left Ventricle	0.354254	1.21e-11	SAS
rs57812663	rs17675013	chr7:35243917	0.982907	0.991417	AC009531.2	Heart - Left Ventricle	0.331136	4.78e-10	SAS
rs57812663	rs61545819	chr7:35243972	0.982907	0.991417	AC009531.2	Heart - Left Ventricle	0.331136	4.78e-10	SAS
rs57812663	rs17606698	chr7:35244144	0.982907	0.991417	AC009531.2	Heart - Left Ventricle	0.331136	4.78e-10	SAS
rs57812663	rs17675043	chr7:35244298	0.978671	0.991402	AC009531.2	Heart - Left Ventricle	0.331136	4.78e-10	SAS
rs57812663	rs1346021	chr7:35244549	0.982907	0.991417	AC009531.2	Heart - Left Ventricle	0.331136	4.78e-10	SAS
rs57812663	rs17606718	chr7:35245792	0.982907	0.991417	AC009531.2	Heart - Left Ventricle	0.331136	4.78e-10	SAS
rs57812663	rs6976630	chr7:35245950	0.982907	0.991417	AC009531.2	Heart - Left Ventricle	0.331136	4.78e-10	SAS
rs57812663	rs17675055	chr7:35246030	0.982907	0.991417	AC009531.2	Heart - Left Ventricle	0.331136	4.78e-10	SAS
rs57812663	rs6977095	chr7:35246142	0.982907	0.991417	AC009531.2	Heart - Left Ventricle	0.331136	4.78e-10	SAS
rs57812663	rs10383513	chr7:35246209	0.982907	0.991417	AC009531.2	Heart - Left Ventricle	0.331136	4.78e-10	SAS
rs57812663	rs10263165	chr7:35246245	0.982907	0.991417	AC009531.2	Heart - Left Ventricle	0.331136	4.78e-10	SAS
rs57812663	rs4723405	chr7:35246365	0.982907	0.991417	AC009531.2	Heart - Left Ventricle	0.331136	4.78e-10	SAS
rs57812663	rs4723406	chr7:35246859	0.982907	0.991417	AC009531.2	Heart - Left Ventricle	0.337377	6.07e-10	SAS
rs57812663	rs17675120	chr7:35247689	0.812713	0.99534	AC009531.2	Heart - Left Ventricle	0.243912	1.27e-06	SAS
rs57812663	rs4720170	chr7:35247872	0.982907	0.991417	AC009531.2	Heart - Left Ventricle	0.338607	1.36e-10	SAS
rs57812663	rs4723407	chr7:35248061	0.982907	0.991417	AC009531.2	Heart - Left Ventricle	0.331136	4.78e-10	SAS
rs57812663	rs17675131	chr7:35248456	0.982907	0.991417	AC009531.2	Heart - Left Ventricle	0.337377	6.07e-10	SAS
rs57812663	rs17675142	chr7:35248521	0.982907	0.991417	AC009531.2	Heart - Left Ventricle	0.331136	4.78e-10	SAS
rs57812663	rs117303153	chr7:35248601	0.982907	0.991417	AC009531.2	Heart - Left Ventricle	0.331136	4.78e-10	SAS
rs57812663	rs61016328	chr7:35248664	0.978652	0.991394	AC009531.2	Heart - Left Ventricle	0.331136	4.78e-10	SAS
rs57812663	rs10364462	chr7:35250589	0.97441	0.991372	AC009531.2	Heart - Left Ventricle	0.331136	4.78e-10	SAS
rs57812663	rs714958	chr7:35250613	0.97441	0.991372	AC009531.2	Heart - Left Ventricle	0.331136	4.78e-10	SAS
rs57812663	rs34385361	chr7:35250636	0.970183	0.991349	AC009531.2	Heart - Left Ventricle	0.331136	4.78e-10	SAS
rs57812663	rs73099185	chr7:35251702	0.97441	0.991372	AC009531.2	Heart - Left Ventricle	0.331136	4.78e-10	SAS
rs57812663	rs73099187	chr7:35251880	0.97441	0.991372	AC009531.2	Heart - Left Ventricle	0.331136	4.78e-10	SAS
rs57812663	rs28628585	chr7:35252029	0.97441	0.991372	AC009531.2	Heart - Left Ventricle	0.331136	4.78e-10	SAS
rs57812663	rs6462599	chr7:35252809	0.933493	0.99124	AC009531.2	Heart - Left Ventricle	0.354254	1.21e-11	SAS
rs57812663	rs34325294	chr7:35253122	0.929243	0.986883	AC009531.2	Heart - Left Ventricle	0.346781	3.22e-11	SAS
rs57812663	rs386506287	chr7:35253806	0.970202	0.987103	AC009531.2	Heart - Left Ventricle	0.333839	8.24e-10	SAS
rs57812663	rs10249005	chr7:35255243	0.970202	0.987103	AC009531.2	Heart - Left Ventricle	0.327223	8.11e-10	SAS
rs57812663	rs117546487	chr7:35255483	0.97441	0.991372	AC009531.2	Heart - Left Ventricle	0.327223	8.11e-10	SAS
rs57812663	rs6959846	chr7:35255623	0.957523	0.982743	AC009531.2	Heart - Left Ventricle	0.327223	8.11e-10	SAS
rs57812663	rs10235849	chr7:35255752	0.953324	0.982698	AC009531.2	Heart - Left Ventricle	0.333555	1.02e-09	SAS
rs57812663	rs10356522	chr7:35255754	0.916582	0.973899	AC009531.2	Heart - Left Ventricle	0.342776	5.72e-11	SAS
rs57812663	rs6963934	chr7:35255892	0.957523	0.982743	AC009531.2	Heart - Left Ventricle	0.327223	8.11e-10	SAS
rs57812663	rs28561590	chr7:35256169	0.957523	0.982743	AC009531.2	Heart - Left Ventricle	0.327223	8.11e-10	SAS
rs57812663	rs7797172	chr7:35256220	0.957523	0.982743	AC009531.2	Heart - Left Ventricle	0.327223	8.11e-10	SAS
rs57812663	rs7797315	chr7:35256265	0.957523	0.982743	AC009531.2	Heart - Left Ventricle	0.340419	1.47e-10	SAS
rs57812663	rs73099202	chr7:35256695	0.936671	0.982514	AC009531.2	Heart - Left Ventricle	0.327223	8.11e-10	SAS
rs57812663	rs10280159	chr7:35257027	0.936671	0.982514	AC009531.2	Heart - Left Ventricle	0.327223	8.11e-10	SAS
rs57812663	rs10264435	chr7:35257052	0.936671	0.982514	AC009531.2	Heart - Left Ventricle	0.327223	8.11e-10	SAS
rs57812663	rs10264933	chr7:35257408	0.936671	0.982514	AC009531.2	Heart - Left Ventricle	0.327223	8.11e-10	SAS
rs57812663	rs10371267	chr7:35257504	0.940813	0.98256	AC009531.2	Heart - Left Ventricle	0.327223	8.11e-10	SAS
rs57812663	rs2024345	chr7:35257629	0.940813	0.98256	AC009531.2	Heart - Left Ventricle	0.327223	8.11e-10	SAS
rs57812663	rs2024344	chr7:35257954	0.932482	0.9782	AC009531.2	Heart - Left Ventricle	0.327223	8.11e-10	SAS
rs57812663	rs2024343	chr7:35258009	0.932482	0.9782	AC009531.2	Heart - Left Ventricle	0.327223	8.11e-10	SAS
rs57812663	rs12538541	chr7:35258321	0.936671	0.982514	AC009531.2	Heart - Left Ventricle	0.327223	8.11e-10	SAS
rs57812663	rs12538515	chr7:35258347	0.936671	0.982514	AC009531.2	Heart - Left Ventricle	0.333555	1.02e-09	SAS
rs57812663	rs79109461	chr7:35259403	0.911977	0.977907	AC009531.2	Heart - Left Ventricle	0.327223	8.11e-10	SAS
rs57812663	rs78661208	chr7:35259405	0.916051	0.977967	AC009531.2	Heart - Left Ventricle	0.327223	8.11e-10	SAS
rs57812663	rs1584364680	chr7:35260038	0.936671	0.982514	AC009531.2	Heart - Left Ventricle	0.327223	8.11e-10	SAS
rs57812663	rs77553582	chr7:35260046	0.936671	0.982514	AC009531.2	Heart - Left Ventricle	0.327223	8.11e-10	SAS
rs57812663	rs7790713	chr7:35260230	0.936671	0.982514	AC009531.2	Heart - Left Ventricle	0.327223	8.11e-10	SAS
rs57812663	rs7790964	chr7:35260273	0.936671	0.982514	AC009531.2	Heart - Left Ventricle	0.333555	1.02e-09	SAS
rs57812663	rs7790968	chr7:35260285	0.936671	0.982514	AC009531.2	Heart - Left Ventricle	0.327223	8.11e-10	SAS
rs57812663	rs7790990	chr7:35260313	0.936671	0.982514	AC009531.2	Heart - Left Ventricle	0.327223	8.11e-10	SAS
rs57812663	rs6415264	chr7:35260765	0.936868	0.991163	AC009531.2	Heart - Left Ventricle	0.328302	7.3e-10	SAS
rs57812663	rs988271	chr7:35260766	0.932766	0.991139	AC009531.2	Heart - Left Ventricle	0.333361	9.95e-10	SAS
rs57812663	rs988270	chr7:35260950	0.928427	0.98242	AC009531.2	Heart - Left Ventricle	0.328302	7.3e-10	SAS
rs57812663	rs2075125	chr7:35261931	0.891452	0.964746	AC009531.2	Heart - Left Ventricle	0.319882	4.02e-09	SAS
rs9904177	rs58937473	chr17:4852129	1	1	AC012146.7	Heart - Left Ventricle	-0.270711	5.81e-05	SAS
rs9904177	rs9893197	chr17:4854303	1	1	AC012146.7	Heart - Left Ventricle	-0.276139	4.3e-05	SAS
rs9904177	rs2302320	chr17:4893361	0.82733	0.950481	AC012146.7	Heart - Left Ventricle	-0.308403	5.27e-06	SAS
rs2706383	rs1016988	chr5:132408882	0.812542	0.903304	AC034220.3	Heart - Left Ventricle	-0.515017	7.67e-20	SAS
rs2706383	rs7704457	chr5:132409098	0.812542	0.903304	AC034220.3	Heart - Left Ventricle	-0.507441	3.57e-19	SAS
rs2706383	rs56607170	chr5:132419959	0.859544	0.948675	AC034220.3	Heart - Left Ventricle	-0.500365	1.72e-19	SAS
rs2706383	rs1981524	chr5:132420814	0.863301	0.948767	AC034220.3	Heart - Left Ventricle	-0.500365	1.72e-19	SAS
rs2706383	rs10900807	chr5:132421788	0.863301	0.948767	AC034220.3	Heart - Left Ventricle	-0.505612	3.7e-19	SAS
rs2706383	rs17715205	chr5:132433482	0.891368	0.974151	AC034220.3	Heart - Left Ventricle	-0.49787	3.97e-19	SAS
rs2706383	rs62385693	chr5:132437982	0.891368	0.974151	AC034220.3	Heart - Left Ventricle	-0.49787	3.97e-19	SAS
rs2706383	rs11242113	chr5:132441542	0.895469	0.97842	AC034220.3	Heart - Left Ventricle	-0.489428	1.31e-18	SAS
rs2706383	rs386605667	chr5:132443024	0.895469	0.97842	AC034220.3	Heart - Left Ventricle	-0.496739	3.53e-19	SAS
rs2706383	rs17715259	chr5:132445596	0.895469	0.97842	AC034220.3	Heart - Left Ventricle	-0.496739	3.53e-19	SAS
rs2706383	rs17715271	chr5:132445653	0.895469	0.97842	AC034220.3	Heart - Left Ventricle	-0.496739	3.53e-19	SAS
rs2706383	rs7718024	chr5:132450187	0.966754	0.99153	AC034220.3	Heart - Left Ventricle	-0.500266	8.65e-20	SAS
rs2706383	rs2706383	chr5:132456710	1	1	AC034220.3	Heart - Left Ventricle	-0.50395	2.55e-20	SAS
rs2706383	rs2405528	chr5:132458606	0.942146	0.970642	AC034220.3	Heart - Left Ventricle	-0.483123	2.81e-19	SAS
rs2706383	rs61089345	chr5:132459905	0.942146	0.970642	AC034220.3	Heart - Left Ventricle	-0.483123	2.81e-19	SAS
rs2706383	rs59081798	chr5:132459971	0.942146	0.970642	AC034220.3	Heart - Left Ventricle	-0.483123	2.81e-19	SAS
rs2706383	rs2522047	chr5:132460190	0.942146	0.970642	AC034220.3	Heart - Left Ventricle	-0.483123	2.81e-19	SAS
rs2706383	rs57635243	chr5:132460375	0.942146	0.970642	AC034220.3	Heart - Left Ventricle	-0.483123	2.81e-19	SAS
rs2706383	rs60559073	chr5:132460917	0.942146	0.970642	AC034220.3	Heart - Left Ventricle	-0.483123	2.81e-19	SAS
rs2706383	rs2706395	chr5:132461111	0.942146	0.970642	AC034220.3	Heart - Left Ventricle	-0.483123	2.81e-19	SAS
rs2706383	rs2522054	chr5:132463834	0.971001	1	AC034220.3	Heart - Left Ventricle	-0.497392	5.4e-20	SAS
rs2706383	rs58696747	chr5:132464413	0.971001	1	AC034220.3	Heart - Left Ventricle	-0.505531	1.9e-20	SAS
rs2706383	rs56540555	chr5:132466034	0.966916	1	AC034220.3	Heart - Left Ventricle	-0.505531	1.9e-20	SAS
rs2706383	rs3857441	chr5:132468333	0.962733	0.995734	AC034220.3	Heart - Left Ventricle	-0.496558	4.05e-20	SAS
rs2706383	rs3857442	chr5:132468353	0.958663	0.995723	AC034220.3	Heart - Left Ventricle	-0.496558	4.05e-20	SAS
rs2706383	rs57781206	chr5:132468564	0.966916	1	AC034220.3	Heart - Left Ventricle	-0.495961	5.38e-20	SAS
rs2706383	rs17772152	chr5:132469724	0.950717	1	AC034220.3	Heart - Left Ventricle	-0.496558	4.05e-20	SAS
rs2706383	rs59955278	chr5:132469899	0.966916	1	AC034220.3	Heart - Left Ventricle	-0.496558	4.05e-20	SAS
rs2706383	rs59549813	chr5:132470043	0.966916	1	AC034220.3	Heart - Left Ventricle	-0.496558	4.05e-20	SAS
rs2706383	rs17715415	chr5:132470796	0.966916	1	AC034220.3	Heart - Left Ventricle	-0.496558	4.05e-20	SAS
rs2706383	rs17715441	chr5:132471932	0.962845	1	AC034220.3	Heart - Left Ventricle	-0.495961	5.38e-20	SAS
rs2706383	rs117122786	chr5:132474927	0.934741	1	AC034220.3	Heart - Left Ventricle	-0.492289	1.68e-19	SAS
rs2706383	rs1016988	chr5:132408882	0.812542	0.903304	AC034220.3	Heart - Atrial Appendage	-0.394805	5.92474e-11	SAS
rs2706383	rs7704457	chr5:132409098	0.812542	0.903304	AC034220.3	Heart - Atrial Appendage	-0.395431	6.57432e-11	SAS
rs2706383	rs56607170	chr5:132419959	0.859544	0.948675	AC034220.3	Heart - Atrial Appendage	-0.403377	1.05282e-11	SAS
rs2706383	rs1981524	chr5:132420814	0.863301	0.948767	AC034220.3	Heart - Atrial Appendage	-0.403377	1.05282e-11	SAS
rs2706383	rs10900807	chr5:132421788	0.863301	0.948767	AC034220.3	Heart - Atrial Appendage	-0.392254	6.55328e-11	SAS
rs2706383	rs17715205	chr5:132433482	0.891368	0.974151	AC034220.3	Heart - Atrial Appendage	-0.427233	4.94364e-13	SAS
rs2706383	rs62385693	chr5:132437982	0.891368	0.974151	AC034220.3	Heart - Atrial Appendage	-0.427233	4.94364e-13	SAS
rs2706383	rs11242113	chr5:132441542	0.895469	0.97842	AC034220.3	Heart - Atrial Appendage	-0.413396	9.59794e-13	SAS
rs2706383	rs386605667	chr5:132443024	0.895469	0.97842	AC034220.3	Heart - Atrial Appendage	-0.41249	1.18212e-12	SAS
rs2706383	rs17715259	chr5:132445596	0.895469	0.97842	AC034220.3	Heart - Atrial Appendage	-0.41249	1.18212e-12	SAS
rs2706383	rs17715271	chr5:132445653	0.895469	0.97842	AC034220.3	Heart - Atrial Appendage	-0.41249	1.18212e-12	SAS
rs2706383	rs7718024	chr5:132450187	0.966754	0.99153	AC034220.3	Heart - Atrial Appendage	-0.405673	1.91564e-12	SAS
rs2706383	rs2706383	chr5:132456710	1	1	AC034220.3	Heart - Atrial Appendage	-0.387792	4.75592e-12	SAS
rs2706383	rs2405528	chr5:132458606	0.942146	0.970642	AC034220.3	Heart - Atrial Appendage	-0.402406	2.91416e-13	SAS
rs2706383	rs61089345	chr5:132459905	0.942146	0.970642	AC034220.3	Heart - Atrial Appendage	-0.406641	1.493e-13	SAS
rs2706383	rs59081798	chr5:132459971	0.942146	0.970642	AC034220.3	Heart - Atrial Appendage	-0.402406	2.91416e-13	SAS
rs2706383	rs2522047	chr5:132460190	0.942146	0.970642	AC034220.3	Heart - Atrial Appendage	-0.406641	1.493e-13	SAS
rs2706383	rs57635243	chr5:132460375	0.942146	0.970642	AC034220.3	Heart - Atrial Appendage	-0.406641	1.493e-13	SAS
rs2706383	rs60559073	chr5:132460917	0.942146	0.970642	AC034220.3	Heart - Atrial Appendage	-0.402406	2.91416e-13	SAS
rs2706383	rs2706395	chr5:132461111	0.942146	0.970642	AC034220.3	Heart - Atrial Appendage	-0.406641	1.493e-13	SAS
rs2706383	rs2522054	chr5:132463834	0.971001	1	AC034220.3	Heart - Atrial Appendage	-0.369536	4.21035e-11	SAS
rs2706383	rs58696747	chr5:132464413	0.971001	1	AC034220.3	Heart - Atrial Appendage	-0.387792	4.75592e-12	SAS
rs2706383	rs56540555	chr5:132466034	0.966916	1	AC034220.3	Heart - Atrial Appendage	-0.392008	2.54479e-12	SAS
rs2706383	rs3857441	chr5:132468333	0.962733	0.995734	AC034220.3	Heart - Atrial Appendage	-0.359727	1.0896e-10	SAS
rs2706383	rs3857442	chr5:132468353	0.958663	0.995723	AC034220.3	Heart - Atrial Appendage	-0.359727	1.0896e-10	SAS
rs2706383	rs57781206	chr5:132468564	0.966916	1	AC034220.3	Heart - Atrial Appendage	-0.359727	1.0896e-10	SAS
rs2706383	rs17772152	chr5:132469724	0.950717	1	AC034220.3	Heart - Atrial Appendage	-0.359727	1.0896e-10	SAS
rs2706383	rs59955278	chr5:132469899	0.966916	1	AC034220.3	Heart - Atrial Appendage	-0.359727	1.0896e-10	SAS
rs2706383	rs59549813	chr5:132470043	0.966916	1	AC034220.3	Heart - Atrial Appendage	-0.359727	1.0896e-10	SAS
rs2706383	rs17715415	chr5:132470796	0.966916	1	AC034220.3	Heart - Atrial Appendage	-0.359727	1.0896e-10	SAS
rs2706383	rs17715441	chr5:132471932	0.962845	1	AC034220.3	Heart - Atrial Appendage	-0.359727	1.0896e-10	SAS
rs2706383	rs117122786	chr5:132474927	0.934741	1	AC034220.3	Heart - Atrial Appendage	-0.373175	2.73512e-11	SAS
rs2422088	rs60958341	chr2:75004676	0.900112	0.952804	AC104135.2	Heart - Atrial Appendage	0.427009	7.88453e-12	SAS
rs2422088	rs58567110	chr2:75024234	1	1	AC104135.2	Heart - Atrial Appendage	0.440657	2.15812e-12	SAS
rs2238151	rs847892	chr12:111703766	0.919862	0.961405	ACAD10	Heart - Left Ventricle	0.0950712	5.78e-05	SAS
rs2238151	rs847890	chr12:111707296	0.957361	0.985511	ACAD10	Heart - Left Ventricle	0.0951019	5.51e-05	SAS
rs2238151	rs17219007	chr12:111774029	1	1	ACAD10	Heart - Left Ventricle	0.0951019	5.51e-05	SAS
rs2238151	rs61645944	chr12:111795214	0.901592	0.989806	ACAD10	Heart - Left Ventricle	0.0920426	9.05e-05	SAS
rs2238151	rs11066085	chr12:111918145	0.815543	0.943733	ACAD10	Heart - Left Ventricle	0.0944739	7.1e-05	SAS
rs72832859	rs72832859	chr17:45111523	1	1	ACBD4	Heart - Left Ventricle	-0.111992	2.64e-05	SAS
rs72832859	rs72832859	chr17:45111523	1	1	ACBD4	Heart - Atrial Appendage	-0.201007	1.62059e-09	SAS
rs2568569	rs10084297	chr2:236869355	0.815546	0.959632	ACKR3	Heart - Left Ventricle	-0.180872	1.97e-05	SAS
rs2568569	rs6712794	chr2:236869516	0.815546	0.959632	ACKR3	Heart - Left Ventricle	-0.180872	1.97e-05	SAS
rs2568569	rs10176744	chr2:236870187	0.815546	0.959632	ACKR3	Heart - Left Ventricle	-0.180872	1.97e-05	SAS
rs2568569	rs10177150	chr2:236870592	0.815546	0.959632	ACKR3	Heart - Left Ventricle	-0.180872	1.97e-05	SAS
rs2568569	rs60442032	chr2:236877170	0.85259	0.991897	ACKR3	Heart - Left Ventricle	-0.187936	2.07e-05	SAS
rs2568569	rs4663675	chr2:236877264	0.85259	0.991897	ACKR3	Heart - Left Ventricle	-0.187936	2.07e-05	SAS
rs2568569	rs1098866	chr2:236882898	0.860386	1	ACKR3	Heart - Left Ventricle	-0.184446	2.91e-05	SAS
rs2568569	rs30104	chr2:236885169	0.860386	1	ACKR3	Heart - Left Ventricle	-0.17261	7.53e-05	SAS
rs2568569	rs57493698	chr2:236885902	0.860386	1	ACKR3	Heart - Left Ventricle	-0.17261	7.53e-05	SAS
rs2568569	rs59312864	chr2:236887749	1	1	ACKR3	Heart - Left Ventricle	-0.187322	1.97e-05	SAS
rs2697920	rs2697920	chr11:47349056	1	1	ACP2	Heart - Atrial Appendage	0.119288	8.29741e-05	SAS
rs4659701	rs12724121	chr1:236688982	1	1	ACTN2	Heart - Atrial Appendage	0.11921	9.2049e-09	SAS
rs4659701	rs4659701	chr1:236689867	1	1	ACTN2	Heart - Atrial Appendage	0.11921	9.2049e-09	SAS
rs979971	rs2303040	chr19:38647968	0.842556	0.928746	ACTN4	Heart - Left Ventricle	0.160783	1.39e-10	SAS
rs979971	rs13344413	chr19:38652649	0.886085	0.994909	ACTN4	Heart - Left Ventricle	0.167537	1.07e-11	SAS
rs979971	rs17543523	chr19:38653244	0.9953	1	ACTN4	Heart - Left Ventricle	0.166746	1.83e-11	SAS
rs979971	rs979972	chr19:38653527	0.911404	1	ACTN4	Heart - Left Ventricle	0.157065	1.23e-10	SAS
rs979971	rs979971	chr19:38653604	1	1	ACTN4	Heart - Left Ventricle	0.164387	2.98e-11	SAS
rs979971	rs55876653	chr19:38656140	0.985991	1	ACTN4	Heart - Left Ventricle	0.168646	7.14e-12	SAS
rs979971	rs57449530	chr19:38657463	0.911404	1	ACTN4	Heart - Left Ventricle	0.157006	1.03e-10	SAS
rs979971	rs59413256	chr19:38659595	0.915579	1	ACTN4	Heart - Left Ventricle	0.164298	2.68e-11	SAS
rs979971	rs59830445	chr19:38662404	0.990631	1	ACTN4	Heart - Left Ventricle	0.163356	3.05e-11	SAS
rs979971	rs3786835	chr19:38665240	0.915579	1	ACTN4	Heart - Left Ventricle	0.156844	1.11e-10	SAS
rs979971	rs532654526	chr19:38668743	0.911404	1	ACTN4	Heart - Left Ventricle	0.157134	5.24e-11	SAS
rs979971	rs62121814	chr19:38669089	0.915085	0.995162	ACTN4	Heart - Left Ventricle	0.167259	7.04e-12	SAS
rs979971	rs62121818	chr19:38677120	0.990631	1	ACTN4	Heart - Left Ventricle	0.16881	3.43e-12	SAS
rs979971	rs1555827361	chr19:38677370	0.981381	1	ACTN4	Heart - Left Ventricle	0.171608	1.65e-12	SAS
rs979971	rs10406778	chr19:38679833	0.990631	1	ACTN4	Heart - Left Ventricle	0.16969	3.01e-12	SAS
rs979971	rs7252589	chr19:38680268	0.990631	1	ACTN4	Heart - Left Ventricle	0.167369	9.65e-12	SAS
rs979971	rs3786837	chr19:38681402	0.838136	0.989489	ACTN4	Heart - Left Ventricle	0.168313	8.67e-12	SAS
rs979971	rs57699975	chr19:38682846	0.990631	1	ACTN4	Heart - Left Ventricle	0.162532	3.35e-11	SAS
rs979971	rs13343794	chr19:38688631	0.919779	1	ACTN4	Heart - Left Ventricle	0.161026	1.32e-11	SAS
rs979971	rs13344342	chr19:38689818	0.919779	1	ACTN4	Heart - Left Ventricle	0.161026	1.32e-11	SAS
rs979971	rs74258655	chr19:38691925	0.878058	0.956987	ACTN4	Heart - Left Ventricle	0.171243	1.62e-12	SAS
rs979971	rs62121833	chr19:38693526	0.896457	0.975958	ACTN4	Heart - Left Ventricle	0.171136	1.63e-12	SAS
rs979971	rs7251903	chr19:38694171	0.82419	0.914309	ACTN4	Heart - Left Ventricle	0.168642	3.46e-12	SAS
rs979971	rs10421560	chr19:38695973	0.896457	0.975958	ACTN4	Heart - Left Ventricle	0.173676	5.44e-13	SAS
rs979971	rs11083475	chr19:38697472	0.896457	0.975958	ACTN4	Heart - Left Ventricle	0.161223	1.47e-11	SAS
rs979971	rs3786845	chr19:38704443	0.896457	0.975958	ACTN4	Heart - Left Ventricle	0.161846	5.6e-12	SAS
rs979971	rs1555833964	chr19:38704662	0.887229	0.966444	ACTN4	Heart - Left Ventricle	0.170736	1.36e-12	SAS
rs979971	rs2287729	chr19:38704674	0.891836	0.971194	ACTN4	Heart - Left Ventricle	0.160658	1.22e-11	SAS
rs979971	rs17589492	chr19:38706105	0.896457	0.975958	ACTN4	Heart - Left Ventricle	0.160658	1.22e-11	SAS
rs979971	rs12462270	chr19:38710848	0.896457	0.975958	ACTN4	Heart - Left Ventricle	0.160658	1.22e-11	SAS
rs979971	rs58930967	chr19:38711141	0.896457	0.975958	ACTN4	Heart - Left Ventricle	0.160658	1.22e-11	SAS
rs979971	rs28488032	chr19:38712248	0.896457	0.975958	ACTN4	Heart - Left Ventricle	0.159062	1.89e-11	SAS
rs979971	rs28624276	chr19:38712257	0.896457	0.975958	ACTN4	Heart - Left Ventricle	0.171064	1.49e-12	SAS
rs979971	rs10403540	chr19:38714206	0.896457	0.975958	ACTN4	Heart - Left Ventricle	0.160954	1.17e-11	SAS
rs979971	rs60220452	chr19:38714973	0.828604	0.914586	ACTN4	Heart - Left Ventricle	0.168364	2.83e-12	SAS
rs979971	rs883433	chr19:38715648	0.896457	0.975958	ACTN4	Heart - Left Ventricle	0.160954	1.17e-11	SAS
rs979971	rs8109510	chr19:38716689	0.896457	0.975958	ACTN4	Heart - Left Ventricle	0.160954	1.17e-11	SAS
rs979971	rs57166830	chr19:38722219	0.896457	0.975958	ACTN4	Heart - Left Ventricle	0.160954	1.17e-11	SAS
rs979971	rs1403973347	chr19:38722477	0.828604	0.914586	ACTN4	Heart - Left Ventricle	0.168368	2.96e-12	SAS
rs979971	rs17543836	chr19:38724693	0.896457	0.975958	ACTN4	Heart - Left Ventricle	0.160954	1.17e-11	SAS
rs979971	rs55945853	chr19:38739406	0.873493	0.952281	ACTN4	Heart - Left Ventricle	0.169357	2.38e-12	SAS
rs979971	rs62120083	chr19:38741341	0.869309	0.952208	ACTN4	Heart - Left Ventricle	0.166805	3.78e-12	SAS
rs979971	rs8107416	chr19:38747310	0.856072	0.942737	ACTN4	Heart - Left Ventricle	0.166825	5.1e-12	SAS
rs979971	rs10416718	chr19:38756336	0.803011	0.900351	ACTN4	Heart - Left Ventricle	0.15505	2.41e-10	SAS
rs979971	rs2303040	chr19:38647968	0.842556	0.928746	ACTN4	Heart - Atrial Appendage	0.191776	1.22936e-11	SAS
rs979971	rs13344413	chr19:38652649	0.886085	0.994909	ACTN4	Heart - Atrial Appendage	0.180743	2.0235e-10	SAS
rs979971	rs17543523	chr19:38653244	0.9953	1	ACTN4	Heart - Atrial Appendage	0.189448	1.72194e-11	SAS
rs979971	rs979972	chr19:38653527	0.911404	1	ACTN4	Heart - Atrial Appendage	0.159181	6.85868e-09	SAS
rs979971	rs979971	chr19:38653604	1	1	ACTN4	Heart - Atrial Appendage	0.180665	1.32482e-10	SAS
rs979971	rs55876653	chr19:38656140	0.985991	1	ACTN4	Heart - Atrial Appendage	0.190057	1.20014e-11	SAS
rs979971	rs57449530	chr19:38657463	0.911404	1	ACTN4	Heart - Atrial Appendage	0.166684	1.37526e-09	SAS
rs979971	rs59413256	chr19:38659595	0.915579	1	ACTN4	Heart - Atrial Appendage	0.185927	2.04854e-11	SAS
rs979971	rs59830445	chr19:38662404	0.990631	1	ACTN4	Heart - Atrial Appendage	0.180774	8.11429e-11	SAS
rs979971	rs3786835	chr19:38665240	0.915579	1	ACTN4	Heart - Atrial Appendage	0.164177	1.74748e-09	SAS
rs979971	rs532654526	chr19:38668743	0.911404	1	ACTN4	Heart - Atrial Appendage	0.171954	2.35983e-10	SAS
rs979971	rs62121814	chr19:38669089	0.915085	0.995162	ACTN4	Heart - Atrial Appendage	0.197995	8.54881e-13	SAS
rs979971	rs62121818	chr19:38677120	0.990631	1	ACTN4	Heart - Atrial Appendage	0.192003	7.9418e-12	SAS
rs979971	rs1555827361	chr19:38677370	0.981381	1	ACTN4	Heart - Atrial Appendage	0.195604	3.07259e-12	SAS
rs979971	rs10406778	chr19:38679833	0.990631	1	ACTN4	Heart - Atrial Appendage	0.191522	8.90095e-12	SAS
rs979971	rs7252589	chr19:38680268	0.990631	1	ACTN4	Heart - Atrial Appendage	0.191353	1.11176e-11	SAS
rs979971	rs3786837	chr19:38681402	0.838136	0.989489	ACTN4	Heart - Atrial Appendage	0.184382	1.24105e-10	SAS
rs979971	rs57699975	chr19:38682846	0.990631	1	ACTN4	Heart - Atrial Appendage	0.184989	2.79294e-11	SAS
rs979971	rs13343794	chr19:38688631	0.919779	1	ACTN4	Heart - Atrial Appendage	0.163776	2.45952e-09	SAS
rs979971	rs13344342	chr19:38689818	0.919779	1	ACTN4	Heart - Atrial Appendage	0.163776	2.45952e-09	SAS
rs979971	rs74258655	chr19:38691925	0.878058	0.956987	ACTN4	Heart - Atrial Appendage	0.195323	4.7784e-12	SAS
rs979971	rs62121833	chr19:38693526	0.896457	0.975958	ACTN4	Heart - Atrial Appendage	0.190687	1.22635e-11	SAS
rs979971	rs7251903	chr19:38694171	0.82419	0.914309	ACTN4	Heart - Atrial Appendage	0.193462	5.20327e-12	SAS
rs979971	rs10421560	chr19:38695973	0.896457	0.975958	ACTN4	Heart - Atrial Appendage	0.191832	1.11184e-11	SAS
rs979971	rs11083475	chr19:38697472	0.896457	0.975958	ACTN4	Heart - Atrial Appendage	0.164579	2.56443e-09	SAS
rs979971	rs3786845	chr19:38704443	0.896457	0.975958	ACTN4	Heart - Atrial Appendage	0.166058	1.62093e-09	SAS
rs979971	rs1555833964	chr19:38704662	0.887229	0.966444	ACTN4	Heart - Atrial Appendage	0.190715	1.0384e-11	SAS
rs979971	rs2287729	chr19:38704674	0.891836	0.971194	ACTN4	Heart - Atrial Appendage	0.166058	1.62093e-09	SAS
rs979971	rs17589492	chr19:38706105	0.896457	0.975958	ACTN4	Heart - Atrial Appendage	0.166058	1.62093e-09	SAS
rs979971	rs12462270	chr19:38710848	0.896457	0.975958	ACTN4	Heart - Atrial Appendage	0.166058	1.62093e-09	SAS
rs979971	rs58930967	chr19:38711141	0.896457	0.975958	ACTN4	Heart - Atrial Appendage	0.166058	1.62093e-09	SAS
rs979971	rs28488032	chr19:38712248	0.896457	0.975958	ACTN4	Heart - Atrial Appendage	0.166441	1.5043e-09	SAS
rs979971	rs28624276	chr19:38712257	0.896457	0.975958	ACTN4	Heart - Atrial Appendage	0.192418	9.74969e-12	SAS
rs979971	rs10403540	chr19:38714206	0.896457	0.975958	ACTN4	Heart - Atrial Appendage	0.164729	1.97949e-09	SAS
rs979971	rs60220452	chr19:38714973	0.828604	0.914586	ACTN4	Heart - Atrial Appendage	0.193359	4.47095e-12	SAS
rs979971	rs883433	chr19:38715648	0.896457	0.975958	ACTN4	Heart - Atrial Appendage	0.164729	1.97949e-09	SAS
rs979971	rs8109510	chr19:38716689	0.896457	0.975958	ACTN4	Heart - Atrial Appendage	0.164729	1.97949e-09	SAS
rs979971	rs57166830	chr19:38722219	0.896457	0.975958	ACTN4	Heart - Atrial Appendage	0.164729	1.97949e-09	SAS
rs979971	rs1403973347	chr19:38722477	0.828604	0.914586	ACTN4	Heart - Atrial Appendage	0.193359	4.47095e-12	SAS
rs979971	rs17543836	chr19:38724693	0.896457	0.975958	ACTN4	Heart - Atrial Appendage	0.164729	1.97949e-09	SAS
rs979971	rs55945853	chr19:38739406	0.873493	0.952281	ACTN4	Heart - Atrial Appendage	0.192418	9.74969e-12	SAS
rs979971	rs62120083	chr19:38741341	0.869309	0.952208	ACTN4	Heart - Atrial Appendage	0.191017	9.63847e-12	SAS
rs979971	rs8107416	chr19:38747310	0.856072	0.942737	ACTN4	Heart - Atrial Appendage	0.193143	4.30013e-12	SAS
rs979971	rs10416718	chr19:38756336	0.803011	0.900351	ACTN4	Heart - Atrial Appendage	0.193763	2.08036e-12	SAS
rs10137475	rs59295644	chr14:58327283	1	1	ACTR10	Heart - Left Ventricle	0.100278	1.44e-05	SAS
rs10137475	rs58231973	chr14:58330929	0.986478	0.995466	ACTR10	Heart - Left Ventricle	0.0983648	2.27e-05	SAS
rs10137475	rs59019008	chr14:58331235	1	1	ACTR10	Heart - Left Ventricle	0.100278	1.44e-05	SAS
rs10137475	rs17832951	chr14:58371950	0.973063	0.995425	ACTR10	Heart - Left Ventricle	0.09423	5.64e-05	SAS
rs10137475	rs1051861	chr14:58371983	0.973063	0.995425	ACTR10	Heart - Left Ventricle	0.0964108	3.56e-05	SAS
rs10137475	rs72716970	chr14:58377801	0.942011	0.981644	ACTR10	Heart - Left Ventricle	0.101923	1.23e-05	SAS
rs10137475	rs10312171	chr14:58379033	0.933224	0.977055	ACTR10	Heart - Left Ventricle	0.101319	1.49e-05	SAS
rs10137475	rs2147609	chr14:58380261	0.933224	0.977055	ACTR10	Heart - Left Ventricle	0.0993335	1.97e-05	SAS
rs10137475	rs2147610	chr14:58380269	0.933224	0.977055	ACTR10	Heart - Left Ventricle	0.101319	1.49e-05	SAS
rs10137475	rs4471593	chr14:58386422	0.937623	0.981589	ACTR10	Heart - Left Ventricle	0.0997459	1.5e-05	SAS
rs10137475	rs61974515	chr14:58387357	0.933248	0.981533	ACTR10	Heart - Left Ventricle	0.0934094	4.45e-05	SAS
rs10137475	rs59295644	chr14:58327283	1	1	ACTR10	Heart - Atrial Appendage	0.134961	1.42375e-07	SAS
rs10137475	rs58231973	chr14:58330929	0.986478	0.995466	ACTR10	Heart - Atrial Appendage	0.13239	2.59095e-07	SAS
rs10137475	rs59019008	chr14:58331235	1	1	ACTR10	Heart - Atrial Appendage	0.134961	1.42375e-07	SAS
rs10137475	rs17832951	chr14:58371950	0.973063	0.995425	ACTR10	Heart - Atrial Appendage	0.125415	1.22497e-06	SAS
rs10137475	rs1051861	chr14:58371983	0.973063	0.995425	ACTR10	Heart - Atrial Appendage	0.127815	7.10614e-07	SAS
rs10137475	rs72716970	chr14:58377801	0.942011	0.981644	ACTR10	Heart - Atrial Appendage	0.1307	4.94214e-07	SAS
rs10137475	rs10312171	chr14:58379033	0.933224	0.977055	ACTR10	Heart - Atrial Appendage	0.132049	2.99932e-07	SAS
rs10137475	rs2147609	chr14:58380261	0.933224	0.977055	ACTR10	Heart - Atrial Appendage	0.131615	3.43736e-07	SAS
rs10137475	rs2147610	chr14:58380269	0.933224	0.977055	ACTR10	Heart - Atrial Appendage	0.132049	2.99932e-07	SAS
rs10137475	rs4471593	chr14:58386422	0.937623	0.981589	ACTR10	Heart - Atrial Appendage	0.131937	2.85309e-07	SAS
rs10137475	rs61974515	chr14:58387357	0.933248	0.981533	ACTR10	Heart - Atrial Appendage	0.13215	2.79422e-07	SAS
rs11134789	rs60175998	chr5:157499434	0.834986	0.940547	ADAM19	Heart - Left Ventricle	0.196083	3.84e-09	SAS
rs11134789	rs12522418	chr5:157499769	0.861374	0.949388	ADAM19	Heart - Left Ventricle	0.197326	1.13e-07	SAS
rs11134789	rs60171743	chr5:157501815	0.861374	0.949388	ADAM19	Heart - Left Ventricle	0.198752	2.16e-09	SAS
rs11134789	.	chr5:157504843	0.927735	0.987318	ADAM19	Heart - Left Ventricle	0.209507	1.22e-10	SAS
rs11134789	rs57670189	chr5:157505368	0.935884	0.995753	ADAM19	Heart - Left Ventricle	0.209507	1.22e-10	SAS
rs11134789	rs10078178	chr5:157505976	0.935884	0.995753	ADAM19	Heart - Left Ventricle	0.209507	1.22e-10	SAS
rs11134789	rs58103459	chr5:157506450	0.935884	0.995753	ADAM19	Heart - Left Ventricle	0.209507	1.22e-10	SAS
rs11134789	rs7728609	chr5:157508516	0.935884	0.995753	ADAM19	Heart - Left Ventricle	0.216942	2.09e-11	SAS
rs11134789	rs7729274	chr5:157508900	0.935884	0.995753	ADAM19	Heart - Left Ventricle	0.209507	1.22e-10	SAS
rs11134789	rs60215604	chr5:157509356	0.935884	0.995753	ADAM19	Heart - Left Ventricle	0.216942	2.09e-11	SAS
rs11134789	rs11134779	chr5:157509758	0.935884	0.995753	ADAM19	Heart - Left Ventricle	0.209507	1.22e-10	SAS
rs11134789	rs56569732	chr5:157510035	0.935884	0.995753	ADAM19	Heart - Left Ventricle	0.209507	1.22e-10	SAS
rs11134789	rs11134780	chr5:157510334	0.909003	0.995684	ADAM19	Heart - Left Ventricle	0.184978	1.18e-07	SAS
rs11134789	rs56880289	chr5:157512490	0.935884	0.995753	ADAM19	Heart - Left Ventricle	0.209507	1.22e-10	SAS
rs11134789	rs58775547	chr5:157512872	0.935884	0.995753	ADAM19	Heart - Left Ventricle	0.209507	1.22e-10	SAS
rs11134789	rs6899205	chr5:157516277	0.967574	1	ADAM19	Heart - Left Ventricle	0.18721	7.43e-08	SAS
rs11134789	rs58258367	chr5:157517191	1	1	ADAM19	Heart - Left Ventricle	0.216252	2.58e-11	SAS
rs11134789	rs56917356	chr5:157517467	1	1	ADAM19	Heart - Left Ventricle	0.208732	1.51e-10	SAS
rs11134789	rs58384472	chr5:157517663	0.951721	1	ADAM19	Heart - Left Ventricle	0.177785	6.23e-07	SAS
rs11134789	rs60175998	chr5:157499434	0.834986	0.940547	ADAM19	Heart - Atrial Appendage	0.192078	1.45014e-08	SAS
rs11134789	rs12522418	chr5:157499769	0.861374	0.949388	ADAM19	Heart - Atrial Appendage	0.159236	3.1254e-05	SAS
rs11134789	rs60171743	chr5:157501815	0.861374	0.949388	ADAM19	Heart - Atrial Appendage	0.197267	4.88588e-09	SAS
rs11134789	.	chr5:157504843	0.927735	0.987318	ADAM19	Heart - Atrial Appendage	0.195497	6.30116e-09	SAS
rs11134789	rs57670189	chr5:157505368	0.935884	0.995753	ADAM19	Heart - Atrial Appendage	0.195497	6.30116e-09	SAS
rs11134789	rs10078178	chr5:157505976	0.935884	0.995753	ADAM19	Heart - Atrial Appendage	0.195497	6.30116e-09	SAS
rs11134789	rs58103459	chr5:157506450	0.935884	0.995753	ADAM19	Heart - Atrial Appendage	0.195497	6.30116e-09	SAS
rs11134789	rs7728609	chr5:157508516	0.935884	0.995753	ADAM19	Heart - Atrial Appendage	0.195767	5.11095e-09	SAS
rs11134789	rs7729274	chr5:157508900	0.935884	0.995753	ADAM19	Heart - Atrial Appendage	0.195497	6.30116e-09	SAS
rs11134789	rs60215604	chr5:157509356	0.935884	0.995753	ADAM19	Heart - Atrial Appendage	0.195767	5.11095e-09	SAS
rs11134789	rs11134779	chr5:157509758	0.935884	0.995753	ADAM19	Heart - Atrial Appendage	0.195497	6.30116e-09	SAS
rs11134789	rs56569732	chr5:157510035	0.935884	0.995753	ADAM19	Heart - Atrial Appendage	0.195497	6.30116e-09	SAS
rs11134789	rs56880289	chr5:157512490	0.935884	0.995753	ADAM19	Heart - Atrial Appendage	0.200802	2.48177e-09	SAS
rs11134789	rs58775547	chr5:157512872	0.935884	0.995753	ADAM19	Heart - Atrial Appendage	0.200802	2.48177e-09	SAS
rs11134789	rs6899205	chr5:157516277	0.967574	1	ADAM19	Heart - Atrial Appendage	0.145162	5.33704e-05	SAS
rs11134789	rs58258367	chr5:157517191	1	1	ADAM19	Heart - Atrial Appendage	0.201084	1.99753e-09	SAS
rs11134789	rs56917356	chr5:157517467	1	1	ADAM19	Heart - Atrial Appendage	0.195497	6.30116e-09	SAS
rs11134789	rs58384472	chr5:157517663	0.951721	1	ADAM19	Heart - Atrial Appendage	0.156983	2.69954e-05	SAS
rs2238151	rs847890	chr12:111707296	0.957361	0.985511	ADAM1B	Heart - Atrial Appendage	0.242275	0.000277313	SAS
rs2238151	rs17219007	chr12:111774029	1	1	ADAM1B	Heart - Atrial Appendage	0.245663	0.000197803	SAS
rs7178051	rs12907065	chr15:78815013	0.8711	0.966554	ADAMTS7	Heart - Left Ventricle	0.178559	5.2e-07	SAS
rs7178051	rs11638020	chr15:78815382	0.937401	0.994494	ADAMTS7	Heart - Left Ventricle	0.178659	6.33e-07	SAS
rs7178051	rs3890715	chr15:78815520	1	1	ADAMTS7	Heart - Left Ventricle	-0.162518	4.55e-06	SAS
rs7178051	rs5020905	chr15:78816710	1	1	ADAMTS7	Heart - Left Ventricle	-0.165151	3.35e-06	SAS
rs7178051	rs61625616	chr15:78817172	1	1	ADAMTS7	Heart - Left Ventricle	0.16789	2.57e-06	SAS
rs7178051	rs28513584	chr15:78817514	1	1	ADAMTS7	Heart - Left Ventricle	-0.160244	5.63e-06	SAS
rs7178051	rs9806363	chr15:78817960	1	1	ADAMTS7	Heart - Left Ventricle	0.180204	3.72e-07	SAS
rs7178051	rs34372090	chr15:78818393	1	1	ADAMTS7	Heart - Left Ventricle	0.177369	6.7e-07	SAS
rs7178051	rs59638790	chr15:78818751	1	1	ADAMTS7	Heart - Left Ventricle	0.180204	3.72e-07	SAS
rs7178051	rs60956938	chr15:78819175	1	1	ADAMTS7	Heart - Left Ventricle	-0.179898	3.95e-07	SAS
rs7178051	rs7403593	chr15:78819620	1	1	ADAMTS7	Heart - Left Ventricle	0.180204	3.72e-07	SAS
rs7178051	rs61101557	chr15:78819674	1	1	ADAMTS7	Heart - Left Ventricle	0.180204	3.72e-07	SAS
rs7178051	rs12898392	chr15:78820090	1	1	ADAMTS7	Heart - Left Ventricle	-0.175715	5.88e-07	SAS
rs7178051	rs56683682	chr15:78820182	0.922842	0.973359	ADAMTS7	Heart - Left Ventricle	0.177369	6.7e-07	SAS
rs7178051	rs12899452	chr15:78820208	0.91313	0.973285	ADAMTS7	Heart - Left Ventricle	-0.176869	4.28e-07	SAS
rs7178051	rs1491098453	chr15:78820213	0.91313	0.973285	ADAMTS7	Heart - Left Ventricle	-0.180232	7.42e-07	SAS
rs7178051	rs12898293	chr15:78820226	0.917968	0.973322	ADAMTS7	Heart - Left Ventricle	-0.175715	5.88e-07	SAS
rs7178051	rs12898578	chr15:78820232	0.917968	0.973322	ADAMTS7	Heart - Left Ventricle	-0.175715	5.88e-07	SAS
rs7178051	rs12898292	chr15:78820261	0.979027	0.994694	ADAMTS7	Heart - Left Ventricle	-0.175715	5.88e-07	SAS
rs7178051	rs12898712	chr15:78820280	0.979027	0.994694	ADAMTS7	Heart - Left Ventricle	-0.175715	5.88e-07	SAS
rs7178051	rs12898452	chr15:78820286	0.979027	0.994694	ADAMTS7	Heart - Left Ventricle	-0.175497	6.33e-07	SAS
rs7178051	rs59173191	chr15:78820495	1	1	ADAMTS7	Heart - Left Ventricle	-0.175715	5.88e-07	SAS
rs7178051	rs8026598	chr15:78820596	1	1	ADAMTS7	Heart - Left Ventricle	-0.175715	5.88e-07	SAS
rs7178051	rs57147975	chr15:78820873	1	1	ADAMTS7	Heart - Left Ventricle	-0.175715	5.88e-07	SAS
rs7178051	rs7166340	chr15:78820951	0.994729	1	ADAMTS7	Heart - Left Ventricle	-0.175715	5.88e-07	SAS
rs7178051	rs7167853	chr15:78820976	0.994729	1	ADAMTS7	Heart - Left Ventricle	-0.175715	5.88e-07	SAS
rs7178051	rs7167056	chr15:78821142	1	1	ADAMTS7	Heart - Left Ventricle	-0.175715	5.88e-07	SAS
rs7178051	rs7167242	chr15:78821199	0.989445	0.994709	ADAMTS7	Heart - Left Ventricle	-0.175715	5.88e-07	SAS
rs7178051	rs7166770	chr15:78821226	0.989445	0.994709	ADAMTS7	Heart - Left Ventricle	-0.175715	5.88e-07	SAS
rs7178051	rs7402376	chr15:78821228	0.989445	0.994709	ADAMTS7	Heart - Left Ventricle	0.180204	3.72e-07	SAS
rs7178051	rs9920493	chr15:78821504	1	1	ADAMTS7	Heart - Left Ventricle	-0.175715	5.88e-07	SAS
rs7178051	rs12909317	chr15:78822077	1	1	ADAMTS7	Heart - Left Ventricle	0.180204	3.72e-07	SAS
rs7178051	rs56076311	chr15:78822778	0.989499	1	ADAMTS7	Heart - Left Ventricle	0.18414	1.68e-07	SAS
rs7178051	rs8041064	chr15:78823046	1	1	ADAMTS7	Heart - Left Ventricle	-0.175715	5.88e-07	SAS
rs7178051	rs66925868	chr15:78823064	0.94781	1	ADAMTS7	Heart - Left Ventricle	0.178659	6.33e-07	SAS
rs7178051	rs7403608	chr15:78823228	1	1	ADAMTS7	Heart - Left Ventricle	0.180204	3.72e-07	SAS
rs7178051	rs12915192	chr15:78823243	1	1	ADAMTS7	Heart - Left Ventricle	-0.175715	5.88e-07	SAS
rs7178051	rs7165902	chr15:78823530	1	1	ADAMTS7	Heart - Left Ventricle	-0.175715	5.88e-07	SAS
rs7178051	rs7165075	chr15:78823623	1	1	ADAMTS7	Heart - Left Ventricle	-0.175715	5.88e-07	SAS
rs7178051	rs6495335	chr15:78824791	1	1	ADAMTS7	Heart - Left Ventricle	-0.175715	5.88e-07	SAS
rs7178051	rs11856953	chr15:78824960	0.94781	1	ADAMTS7	Heart - Left Ventricle	0.178659	6.33e-07	SAS
rs7178051	rs12442476	chr15:78825514	1	1	ADAMTS7	Heart - Left Ventricle	-0.175715	5.88e-07	SAS
rs7178051	rs55870734	chr15:78825575	1	1	ADAMTS7	Heart - Left Ventricle	0.180204	3.72e-07	SAS
rs7178051	rs7178051	chr15:78825954	1	1	ADAMTS7	Heart - Left Ventricle	0.180204	3.72e-07	SAS
rs7178051	rs7403714	chr15:78826308	1	1	ADAMTS7	Heart - Left Ventricle	0.177369	6.7e-07	SAS
rs7178051	rs58021857	chr15:78826887	1	1	ADAMTS7	Heart - Left Ventricle	0.180204	3.72e-07	SAS
rs7178051	rs61043060	chr15:78827935	0.994729	1	ADAMTS7	Heart - Left Ventricle	0.180204	3.72e-07	SAS
rs7178051	rs62011002	chr15:78828236	1	1	ADAMTS7	Heart - Left Ventricle	-0.175715	5.88e-07	SAS
rs7178051	rs8035093	chr15:78828328	1	1	ADAMTS7	Heart - Left Ventricle	-0.175715	5.88e-07	SAS
rs7178051	rs7176187	chr15:78829031	0.994716	1	ADAMTS7	Heart - Left Ventricle	-0.175715	5.88e-07	SAS
rs7178051	rs4389113	chr15:78829397	1	1	ADAMTS7	Heart - Left Ventricle	0.177369	6.7e-07	SAS
rs7178051	rs4433781	chr15:78829493	1	1	ADAMTS7	Heart - Left Ventricle	0.180204	3.72e-07	SAS
rs7178051	rs4389112	chr15:78829757	0.94781	1	ADAMTS7	Heart - Left Ventricle	0.178659	6.33e-07	SAS
rs7178051	rs4384579	chr15:78830199	1	1	ADAMTS7	Heart - Left Ventricle	-0.175715	5.88e-07	SAS
rs7178051	rs72749206	chr15:78830606	0.94781	1	ADAMTS7	Heart - Left Ventricle	0.178659	6.33e-07	SAS
rs7178051	rs57064737	chr15:78831543	1	1	ADAMTS7	Heart - Left Ventricle	0.180204	3.72e-07	SAS
rs7178051	rs52790672	chr15:78831674	1	1	ADAMTS7	Heart - Left Ventricle	0.180204	3.72e-07	SAS
rs7178051	rs10083697	chr15:78831697	1	1	ADAMTS7	Heart - Left Ventricle	0.180204	3.72e-07	SAS
rs7178051	rs67745770	chr15:78832490	0.973725	1	ADAMTS7	Heart - Left Ventricle	0.185441	1.32e-07	SAS
rs7165042	rs28455815	chr15:78822111	1	1	ADAMTS7	Heart - Left Ventricle	-0.17344	5.25e-07	SAS
rs7165042	rs61500048	chr15:78829434	1	1	ADAMTS7	Heart - Left Ventricle	-0.17344	5.25e-07	SAS
rs7165042	rs7164479	chr15:78830712	1	1	ADAMTS7	Heart - Left Ventricle	-0.17344	5.25e-07	SAS
rs7165042	rs7165042	chr15:78830996	1	1	ADAMTS7	Heart - Left Ventricle	-0.17344	5.25e-07	SAS
rs7165042	rs7165081	chr15:78831054	0.995259	1	ADAMTS7	Heart - Left Ventricle	-0.17344	5.25e-07	SAS
rs7165042	rs7165733	chr15:78831163	0.995251	1	ADAMTS7	Heart - Left Ventricle	-0.17344	5.25e-07	SAS
rs7165042	rs7166764	chr15:78831167	0.995251	1	ADAMTS7	Heart - Left Ventricle	-0.173362	6.09e-07	SAS
rs7165042	rs11398961	chr15:78831219	0.995259	1	ADAMTS7	Heart - Left Ventricle	-0.17344	5.25e-07	SAS
rs7165042	rs7182529	chr15:78831289	1	1	ADAMTS7	Heart - Left Ventricle	-0.17344	5.25e-07	SAS
rs7165042	rs52831014	chr15:78831411	1	1	ADAMTS7	Heart - Left Ventricle	-0.17344	5.25e-07	SAS
rs7165042	rs52793427	chr15:78831437	1	1	ADAMTS7	Heart - Left Ventricle	-0.17344	5.25e-07	SAS
rs7165042	rs52831644	chr15:78831604	1	1	ADAMTS7	Heart - Left Ventricle	-0.17344	5.25e-07	SAS
rs7165042	rs4468572	chr15:78832133	1	1	ADAMTS7	Heart - Left Ventricle	-0.172252	6.17e-07	SAS
rs7165081	rs28455815	chr15:78822111	0.995259	1	ADAMTS7	Heart - Left Ventricle	-0.17344	5.25e-07	SAS
rs7165081	rs61500048	chr15:78829434	0.995259	1	ADAMTS7	Heart - Left Ventricle	-0.17344	5.25e-07	SAS
rs7165081	rs7164479	chr15:78830712	0.995259	1	ADAMTS7	Heart - Left Ventricle	-0.17344	5.25e-07	SAS
rs7165081	rs7165042	chr15:78830996	0.995259	1	ADAMTS7	Heart - Left Ventricle	-0.17344	5.25e-07	SAS
rs7165081	rs7165081	chr15:78831054	1	1	ADAMTS7	Heart - Left Ventricle	-0.17344	5.25e-07	SAS
rs7165081	rs7165733	chr15:78831163	0.990533	1	ADAMTS7	Heart - Left Ventricle	-0.17344	5.25e-07	SAS
rs7165081	rs7166764	chr15:78831167	0.990533	1	ADAMTS7	Heart - Left Ventricle	-0.173362	6.09e-07	SAS
rs7165081	rs11398961	chr15:78831219	1	1	ADAMTS7	Heart - Left Ventricle	-0.17344	5.25e-07	SAS
rs7165081	rs7182529	chr15:78831289	0.995259	1	ADAMTS7	Heart - Left Ventricle	-0.17344	5.25e-07	SAS
rs7165081	rs52831014	chr15:78831411	0.995259	1	ADAMTS7	Heart - Left Ventricle	-0.17344	5.25e-07	SAS
rs7165081	rs52793427	chr15:78831437	0.995259	1	ADAMTS7	Heart - Left Ventricle	-0.17344	5.25e-07	SAS
rs7165081	rs52831644	chr15:78831604	0.995259	1	ADAMTS7	Heart - Left Ventricle	-0.17344	5.25e-07	SAS
rs7165081	rs4468572	chr15:78832133	0.995259	1	ADAMTS7	Heart - Left Ventricle	-0.172252	6.17e-07	SAS
rs7165733	rs28455815	chr15:78822111	0.995251	1	ADAMTS7	Heart - Left Ventricle	-0.17344	5.25e-07	SAS
rs7165733	rs61500048	chr15:78829434	0.995251	1	ADAMTS7	Heart - Left Ventricle	-0.17344	5.25e-07	SAS
rs7165733	rs7164479	chr15:78830712	0.995251	1	ADAMTS7	Heart - Left Ventricle	-0.17344	5.25e-07	SAS
rs7165733	rs7165042	chr15:78830996	0.995251	1	ADAMTS7	Heart - Left Ventricle	-0.17344	5.25e-07	SAS
rs7165733	rs7165081	chr15:78831054	0.990533	1	ADAMTS7	Heart - Left Ventricle	-0.17344	5.25e-07	SAS
rs7165733	rs7165733	chr15:78831163	1	1	ADAMTS7	Heart - Left Ventricle	-0.17344	5.25e-07	SAS
rs7165733	rs7166764	chr15:78831167	1	1	ADAMTS7	Heart - Left Ventricle	-0.173362	6.09e-07	SAS
rs7165733	rs11398961	chr15:78831219	0.990533	1	ADAMTS7	Heart - Left Ventricle	-0.17344	5.25e-07	SAS
rs7165733	rs7182529	chr15:78831289	0.995251	1	ADAMTS7	Heart - Left Ventricle	-0.17344	5.25e-07	SAS
rs7165733	rs52831014	chr15:78831411	0.995251	1	ADAMTS7	Heart - Left Ventricle	-0.17344	5.25e-07	SAS
rs7165733	rs52793427	chr15:78831437	0.995251	1	ADAMTS7	Heart - Left Ventricle	-0.17344	5.25e-07	SAS
rs7165733	rs52831644	chr15:78831604	0.995251	1	ADAMTS7	Heart - Left Ventricle	-0.17344	5.25e-07	SAS
rs7165733	rs4468572	chr15:78832133	0.995251	1	ADAMTS7	Heart - Left Ventricle	-0.172252	6.17e-07	SAS
rs7166764	rs28455815	chr15:78822111	0.995251	1	ADAMTS7	Heart - Left Ventricle	-0.17344	5.25e-07	SAS
rs7166764	rs61500048	chr15:78829434	0.995251	1	ADAMTS7	Heart - Left Ventricle	-0.17344	5.25e-07	SAS
rs7166764	rs7164479	chr15:78830712	0.995251	1	ADAMTS7	Heart - Left Ventricle	-0.17344	5.25e-07	SAS
rs7166764	rs7165042	chr15:78830996	0.995251	1	ADAMTS7	Heart - Left Ventricle	-0.17344	5.25e-07	SAS
rs7166764	rs7165081	chr15:78831054	0.990533	1	ADAMTS7	Heart - Left Ventricle	-0.17344	5.25e-07	SAS
rs7166764	rs7165733	chr15:78831163	1	1	ADAMTS7	Heart - Left Ventricle	-0.17344	5.25e-07	SAS
rs7166764	rs7166764	chr15:78831167	1	1	ADAMTS7	Heart - Left Ventricle	-0.173362	6.09e-07	SAS
rs7166764	rs11398961	chr15:78831219	0.990533	1	ADAMTS7	Heart - Left Ventricle	-0.17344	5.25e-07	SAS
rs7166764	rs7182529	chr15:78831289	0.995251	1	ADAMTS7	Heart - Left Ventricle	-0.17344	5.25e-07	SAS
rs7166764	rs52831014	chr15:78831411	0.995251	1	ADAMTS7	Heart - Left Ventricle	-0.17344	5.25e-07	SAS
rs7166764	rs52793427	chr15:78831437	0.995251	1	ADAMTS7	Heart - Left Ventricle	-0.17344	5.25e-07	SAS
rs7166764	rs52831644	chr15:78831604	0.995251	1	ADAMTS7	Heart - Left Ventricle	-0.17344	5.25e-07	SAS
rs7166764	rs4468572	chr15:78832133	0.995251	1	ADAMTS7	Heart - Left Ventricle	-0.172252	6.17e-07	SAS
rs7178051	rs12907065	chr15:78815013	0.8711	0.966554	ADAMTS7	Heart - Atrial Appendage	0.134556	1.48446e-05	SAS
rs7178051	rs11638020	chr15:78815382	0.937401	0.994494	ADAMTS7	Heart - Atrial Appendage	0.128058	5.26775e-05	SAS
rs7178051	rs9806363	chr15:78817960	1	1	ADAMTS7	Heart - Atrial Appendage	0.130566	2.58137e-05	SAS
rs7178051	rs34372090	chr15:78818393	1	1	ADAMTS7	Heart - Atrial Appendage	0.1309	3.33888e-05	SAS
rs7178051	rs59638790	chr15:78818751	1	1	ADAMTS7	Heart - Atrial Appendage	0.130566	2.58137e-05	SAS
rs7178051	rs60956938	chr15:78819175	1	1	ADAMTS7	Heart - Atrial Appendage	-0.128785	3.2388e-05	SAS
rs7178051	rs7403593	chr15:78819620	1	1	ADAMTS7	Heart - Atrial Appendage	0.130566	2.58137e-05	SAS
rs7178051	rs61101557	chr15:78819674	1	1	ADAMTS7	Heart - Atrial Appendage	0.130566	2.58137e-05	SAS
rs7178051	rs12898392	chr15:78820090	1	1	ADAMTS7	Heart - Atrial Appendage	-0.129695	2.4393e-05	SAS
rs7178051	rs56683682	chr15:78820182	0.922842	0.973359	ADAMTS7	Heart - Atrial Appendage	0.1309	3.33888e-05	SAS
rs7178051	rs12899452	chr15:78820208	0.91313	0.973285	ADAMTS7	Heart - Atrial Appendage	-0.129695	2.4393e-05	SAS
rs7178051	rs12898293	chr15:78820226	0.917968	0.973322	ADAMTS7	Heart - Atrial Appendage	-0.129695	2.4393e-05	SAS
rs7178051	rs12898578	chr15:78820232	0.917968	0.973322	ADAMTS7	Heart - Atrial Appendage	-0.129695	2.4393e-05	SAS
rs7178051	rs12898292	chr15:78820261	0.979027	0.994694	ADAMTS7	Heart - Atrial Appendage	-0.129695	2.4393e-05	SAS
rs7178051	rs12898712	chr15:78820280	0.979027	0.994694	ADAMTS7	Heart - Atrial Appendage	-0.129695	2.4393e-05	SAS
rs7178051	rs12898452	chr15:78820286	0.979027	0.994694	ADAMTS7	Heart - Atrial Appendage	-0.130293	2.40527e-05	SAS
rs7178051	rs59173191	chr15:78820495	1	1	ADAMTS7	Heart - Atrial Appendage	-0.129695	2.4393e-05	SAS
rs7178051	rs8026598	chr15:78820596	1	1	ADAMTS7	Heart - Atrial Appendage	-0.129695	2.4393e-05	SAS
rs7178051	rs57147975	chr15:78820873	1	1	ADAMTS7	Heart - Atrial Appendage	-0.129695	2.4393e-05	SAS
rs7178051	rs7166340	chr15:78820951	0.994729	1	ADAMTS7	Heart - Atrial Appendage	-0.129695	2.4393e-05	SAS
rs7178051	rs7167853	chr15:78820976	0.994729	1	ADAMTS7	Heart - Atrial Appendage	-0.129695	2.4393e-05	SAS
rs7178051	rs7167056	chr15:78821142	1	1	ADAMTS7	Heart - Atrial Appendage	-0.129695	2.4393e-05	SAS
rs7178051	rs7167242	chr15:78821199	0.989445	0.994709	ADAMTS7	Heart - Atrial Appendage	-0.129695	2.4393e-05	SAS
rs7178051	rs7166770	chr15:78821226	0.989445	0.994709	ADAMTS7	Heart - Atrial Appendage	-0.129695	2.4393e-05	SAS
rs7178051	rs7402376	chr15:78821228	0.989445	0.994709	ADAMTS7	Heart - Atrial Appendage	0.130566	2.58137e-05	SAS
rs7178051	rs9920493	chr15:78821504	1	1	ADAMTS7	Heart - Atrial Appendage	-0.129695	2.4393e-05	SAS
rs7178051	rs12909317	chr15:78822077	1	1	ADAMTS7	Heart - Atrial Appendage	0.130566	2.58137e-05	SAS
rs7178051	rs56076311	chr15:78822778	0.989499	1	ADAMTS7	Heart - Atrial Appendage	0.1263	4.28884e-05	SAS
rs7178051	rs8041064	chr15:78823046	1	1	ADAMTS7	Heart - Atrial Appendage	-0.129695	2.4393e-05	SAS
rs7178051	rs66925868	chr15:78823064	0.94781	1	ADAMTS7	Heart - Atrial Appendage	0.128058	5.26775e-05	SAS
rs7178051	rs7403608	chr15:78823228	1	1	ADAMTS7	Heart - Atrial Appendage	0.130566	2.58137e-05	SAS
rs7178051	rs12915192	chr15:78823243	1	1	ADAMTS7	Heart - Atrial Appendage	-0.129695	2.4393e-05	SAS
rs7178051	rs7165902	chr15:78823530	1	1	ADAMTS7	Heart - Atrial Appendage	-0.129695	2.4393e-05	SAS
rs7178051	rs7165075	chr15:78823623	1	1	ADAMTS7	Heart - Atrial Appendage	-0.129695	2.4393e-05	SAS
rs7178051	rs6495335	chr15:78824791	1	1	ADAMTS7	Heart - Atrial Appendage	-0.129695	2.4393e-05	SAS
rs7178051	rs11856953	chr15:78824960	0.94781	1	ADAMTS7	Heart - Atrial Appendage	0.128058	5.26775e-05	SAS
rs7178051	rs12442476	chr15:78825514	1	1	ADAMTS7	Heart - Atrial Appendage	-0.129695	2.4393e-05	SAS
rs7178051	rs55870734	chr15:78825575	1	1	ADAMTS7	Heart - Atrial Appendage	0.130566	2.58137e-05	SAS
rs7178051	rs7178051	chr15:78825954	1	1	ADAMTS7	Heart - Atrial Appendage	0.130566	2.58137e-05	SAS
rs7178051	rs7403714	chr15:78826308	1	1	ADAMTS7	Heart - Atrial Appendage	0.1309	3.33888e-05	SAS
rs7178051	rs58021857	chr15:78826887	1	1	ADAMTS7	Heart - Atrial Appendage	0.130566	2.58137e-05	SAS
rs7178051	rs61043060	chr15:78827935	0.994729	1	ADAMTS7	Heart - Atrial Appendage	0.124501	5.32934e-05	SAS
rs7178051	rs62011002	chr15:78828236	1	1	ADAMTS7	Heart - Atrial Appendage	-0.123643	5.04981e-05	SAS
rs7178051	rs8035093	chr15:78828328	1	1	ADAMTS7	Heart - Atrial Appendage	-0.123643	5.04981e-05	SAS
rs7178051	rs7176187	chr15:78829031	0.994716	1	ADAMTS7	Heart - Atrial Appendage	-0.125433	4.23443e-05	SAS
rs7178051	rs4389113	chr15:78829397	1	1	ADAMTS7	Heart - Atrial Appendage	0.12639	5.83176e-05	SAS
rs7178051	rs4433781	chr15:78829493	1	1	ADAMTS7	Heart - Atrial Appendage	0.126312	4.46784e-05	SAS
rs7178051	rs4384579	chr15:78830199	1	1	ADAMTS7	Heart - Atrial Appendage	-0.125433	4.23443e-05	SAS
rs7178051	rs57064737	chr15:78831543	1	1	ADAMTS7	Heart - Atrial Appendage	0.126312	4.46784e-05	SAS
rs7178051	rs52790672	chr15:78831674	1	1	ADAMTS7	Heart - Atrial Appendage	0.126312	4.46784e-05	SAS
rs7178051	rs10083697	chr15:78831697	1	1	ADAMTS7	Heart - Atrial Appendage	0.126312	4.46784e-05	SAS
rs7178051	rs67745770	chr15:78832490	0.973725	1	ADAMTS7	Heart - Atrial Appendage	0.135226	9.64901e-06	SAS
rs7178051	rs12907065	chr15:78815013	0.8711	0.966554	ADAMTS7P3	Heart - Atrial Appendage	0.203952	5.87294e-05	SAS
rs6693567	rs59833183	chr1:150538184	1	1	ADAMTSL4	Heart - Atrial Appendage	-0.311586	1.81788e-13	SAS
rs59107033	rs62265772	chr3:123379891	0.878352	1	ADCY5	Heart - Left Ventricle	-0.199882	9.14e-13	SAS
rs59107033	rs76311404	chr3:123380282	0.878352	1	ADCY5	Heart - Left Ventricle	-0.202402	6.91e-13	SAS
rs59107033	rs79431137	chr3:123380671	0.878352	1	ADCY5	Heart - Left Ventricle	-0.199882	9.14e-13	SAS
rs59107033	rs140635224	chr3:123382035	0.878352	1	ADCY5	Heart - Left Ventricle	-0.198884	1.22e-12	SAS
rs59107033	rs386432191	chr3:123386796	1	1	ADCY5	Heart - Left Ventricle	-0.194254	2.78e-12	SAS
rs59107033	rs17295246	chr3:123386874	1	1	ADCY5	Heart - Left Ventricle	-0.194254	2.78e-12	SAS
rs59107033	rs55968914	chr3:123391734	1	1	ADCY5	Heart - Left Ventricle	-0.185472	1.64e-11	SAS
rs59107033	rs62262399	chr3:123391929	1	1	ADCY5	Heart - Left Ventricle	-0.192057	3.5e-12	SAS
rs17295246	rs62265772	chr3:123379891	0.878352	1	ADCY5	Heart - Left Ventricle	-0.199882	9.14e-13	SAS
rs17295246	rs76311404	chr3:123380282	0.878352	1	ADCY5	Heart - Left Ventricle	-0.202402	6.91e-13	SAS
rs17295246	rs79431137	chr3:123380671	0.878352	1	ADCY5	Heart - Left Ventricle	-0.199882	9.14e-13	SAS
rs17295246	rs140635224	chr3:123382035	0.878352	1	ADCY5	Heart - Left Ventricle	-0.198884	1.22e-12	SAS
rs17295246	rs386432191	chr3:123386796	1	1	ADCY5	Heart - Left Ventricle	-0.194254	2.78e-12	SAS
rs17295246	rs17295246	chr3:123386874	1	1	ADCY5	Heart - Left Ventricle	-0.194254	2.78e-12	SAS
rs17295246	rs55968914	chr3:123391734	1	1	ADCY5	Heart - Left Ventricle	-0.185472	1.64e-11	SAS
rs17295246	rs62262399	chr3:123391929	1	1	ADCY5	Heart - Left Ventricle	-0.192057	3.5e-12	SAS
rs59107033	rs62265772	chr3:123379891	0.878352	1	ADCY5	Heart - Atrial Appendage	-0.143282	4.13226e-06	SAS
rs59107033	rs76311404	chr3:123380282	0.878352	1	ADCY5	Heart - Atrial Appendage	-0.145625	3.37272e-06	SAS
rs59107033	rs79431137	chr3:123380671	0.878352	1	ADCY5	Heart - Atrial Appendage	-0.143282	4.13226e-06	SAS
rs59107033	rs140635224	chr3:123382035	0.878352	1	ADCY5	Heart - Atrial Appendage	-0.14412	3.71954e-06	SAS
rs59107033	rs386432191	chr3:123386796	1	1	ADCY5	Heart - Atrial Appendage	-0.146108	2.85132e-06	SAS
rs59107033	rs17295246	chr3:123386874	1	1	ADCY5	Heart - Atrial Appendage	-0.146108	2.85132e-06	SAS
rs59107033	rs55968914	chr3:123391734	1	1	ADCY5	Heart - Atrial Appendage	-0.145969	2.34848e-06	SAS
rs59107033	rs62262399	chr3:123391929	1	1	ADCY5	Heart - Atrial Appendage	-0.143868	3.47222e-06	SAS
rs17295246	rs62265772	chr3:123379891	0.878352	1	ADCY5	Heart - Atrial Appendage	-0.143282	4.13226e-06	SAS
rs17295246	rs76311404	chr3:123380282	0.878352	1	ADCY5	Heart - Atrial Appendage	-0.145625	3.37272e-06	SAS
rs17295246	rs79431137	chr3:123380671	0.878352	1	ADCY5	Heart - Atrial Appendage	-0.143282	4.13226e-06	SAS
rs17295246	rs140635224	chr3:123382035	0.878352	1	ADCY5	Heart - Atrial Appendage	-0.14412	3.71954e-06	SAS
rs17295246	rs386432191	chr3:123386796	1	1	ADCY5	Heart - Atrial Appendage	-0.146108	2.85132e-06	SAS
rs17295246	rs17295246	chr3:123386874	1	1	ADCY5	Heart - Atrial Appendage	-0.146108	2.85132e-06	SAS
rs17295246	rs55968914	chr3:123391734	1	1	ADCY5	Heart - Atrial Appendage	-0.145969	2.34848e-06	SAS
rs17295246	rs62262399	chr3:123391929	1	1	ADCY5	Heart - Atrial Appendage	-0.143868	3.47222e-06	SAS
rs3775067	rs59511699	chr4:2886714	0.808136	1	ADD1	Heart - Left Ventricle	-0.189781	6.31e-15	SAS
rs3775067	rs3775067	chr4:2886895	1	1	ADD1	Heart - Left Ventricle	0.177477	3.69e-12	SAS
rs3775067	rs59511699	chr4:2886714	0.808136	1	ADD1	Heart - Atrial Appendage	-0.114421	1.66135e-06	SAS
rs10509912	rs113511609	chr10:110210161	0.882609	0.963046	ADD3	Heart - Left Ventricle	0.166484	5.09e-05	SAS
rs9309718	rs9309718	chr2:3493890	1	1	ADI1	Heart - Left Ventricle	0.226673	3.58e-14	SAS
rs9309718	rs9309718	chr2:3493890	1	1	ADI1	Heart - Atrial Appendage	0.244722	3.21841e-12	SAS
rs7058	rs58214799	chr2:96189561	0.836743	0.949048	ADRA2B	Heart - Left Ventricle	0.146468	0.000214889	SAS
rs6001834	rs201690877	chr22:40149793	0.972687	0.99444	ADSL	Heart - Atrial Appendage	0.0841704	8.96961e-05	SAS
rs6001834	rs1601842840	chr22:40149994	0.989048	0.994509	ADSL	Heart - Atrial Appendage	0.0841704	8.96961e-05	SAS
rs6001834	rs146172301	chr22:40150037	0.983625	0.994502	ADSL	Heart - Atrial Appendage	0.0841704	8.96961e-05	SAS
rs6001834	rs4585125	chr22:40152488	0.978246	0.994494	ADSL	Heart - Atrial Appendage	0.085221	7.33818e-05	SAS
rs6001834	rs8137853	chr22:40152699	0.989048	0.994509	ADSL	Heart - Atrial Appendage	0.0850055	7.34493e-05	SAS
rs6001834	rs59475229	chr22:40154101	0.983625	0.994502	ADSL	Heart - Atrial Appendage	0.0850055	7.34493e-05	SAS
rs6001834	rs3950173	chr22:40154103	0.983625	0.994502	ADSL	Heart - Atrial Appendage	0.0850055	7.34493e-05	SAS
rs6001834	rs1012241	chr22:40155763	0.978246	0.994494	ADSL	Heart - Atrial Appendage	0.0850055	7.34493e-05	SAS
rs6001834	rs2899334	chr22:40155846	0.978246	0.994494	ADSL	Heart - Atrial Appendage	0.0850055	7.34493e-05	SAS
rs6001834	rs11369915	chr22:40157306	0.978246	0.994494	ADSL	Heart - Atrial Appendage	0.0850055	7.34493e-05	SAS
rs6001834	rs6001807	chr22:40158004	0.989048	0.994509	ADSL	Heart - Atrial Appendage	0.0850055	7.34493e-05	SAS
rs6001834	rs8139500	chr22:40158296	0.978126	0.994463	ADSL	Heart - Atrial Appendage	0.0850055	7.34493e-05	SAS
rs6001834	rs5015397	chr22:40158321	0.978126	0.994463	ADSL	Heart - Atrial Appendage	0.0850055	7.34493e-05	SAS
rs6001834	rs6001808	chr22:40158523	0.989048	0.994509	ADSL	Heart - Atrial Appendage	0.0850055	7.34493e-05	SAS
rs6001834	rs58483983	chr22:40158578	0.989048	0.994509	ADSL	Heart - Atrial Appendage	0.0850055	7.34493e-05	SAS
rs6001834	rs12484633	chr22:40159634	0.989048	0.994509	ADSL	Heart - Atrial Appendage	0.0853309	6.45042e-05	SAS
rs6001834	rs6001810	chr22:40159677	0.989048	0.994509	ADSL	Heart - Atrial Appendage	0.0850055	7.34493e-05	SAS
rs6001834	rs7286486	chr22:40159875	0.989048	0.994509	ADSL	Heart - Atrial Appendage	0.0850055	7.34493e-05	SAS
rs6001834	rs11705370	chr22:40159989	0.962154	0.988973	ADSL	Heart - Atrial Appendage	0.0868459	4.76185e-05	SAS
rs6001834	rs58697064	chr22:40160097	0.96762	0.994479	ADSL	Heart - Atrial Appendage	0.0850055	7.34493e-05	SAS
rs6001834	rs57636590	chr22:40160430	0.98358	0.994486	ADSL	Heart - Atrial Appendage	0.0850055	7.34493e-05	SAS
rs6001834	rs4820405	chr22:40160443	0.98358	0.994486	ADSL	Heart - Atrial Appendage	0.0850055	7.34493e-05	SAS
rs6001834	rs8137693	chr22:40161808	0.989048	0.994509	ADSL	Heart - Atrial Appendage	0.0850055	7.34493e-05	SAS
rs6001834	rs57347226	chr22:40162012	0.989048	0.994509	ADSL	Heart - Atrial Appendage	0.0850055	7.34493e-05	SAS
rs6001834	rs4820406	chr22:40162160	0.989048	0.994509	ADSL	Heart - Atrial Appendage	0.0850055	7.34493e-05	SAS
rs6001834	rs4821929	chr22:40162448	0.989048	0.994509	ADSL	Heart - Atrial Appendage	0.0850055	7.34493e-05	SAS
rs6001834	rs58176233	chr22:40162591	0.989048	0.994509	ADSL	Heart - Atrial Appendage	0.0850055	7.34493e-05	SAS
rs6001834	rs13053550	chr22:40164596	0.989048	0.994509	ADSL	Heart - Atrial Appendage	0.0825865	0.000105164	SAS
rs6001834	rs34305613	chr22:40164806	0.989048	0.994509	ADSL	Heart - Atrial Appendage	0.0860981	5.09476e-05	SAS
rs6001834	rs60371950	chr22:40166238	0.989048	0.994509	ADSL	Heart - Atrial Appendage	0.0825865	0.000105164	SAS
rs6001834	rs7289946	chr22:40167016	0.989048	0.994509	ADSL	Heart - Atrial Appendage	0.0825865	0.000105164	SAS
rs6001834	rs60854727	chr22:40167800	0.989048	0.994509	ADSL	Heart - Atrial Appendage	0.0825865	0.000105164	SAS
rs6001834	rs6519219	chr22:40170114	0.96762	0.994479	ADSL	Heart - Atrial Appendage	0.0825865	0.000105164	SAS
rs6001834	rs57711808	chr22:40171890	0.989048	0.994509	ADSL	Heart - Atrial Appendage	0.0825865	0.000105164	SAS
rs6001834	rs62236837	chr22:40172508	0.989048	0.994509	ADSL	Heart - Atrial Appendage	0.0825865	0.000105164	SAS
rs6001834	rs6001823	chr22:40173153	0.989048	0.994509	ADSL	Heart - Atrial Appendage	0.0825865	0.000105164	SAS
rs6001834	rs6001826	chr22:40175495	0.989048	0.994509	ADSL	Heart - Atrial Appendage	0.0825865	0.000105164	SAS
rs6001834	rs7291076	chr22:40176419	0.989048	0.994509	ADSL	Heart - Atrial Appendage	0.0825865	0.000105164	SAS
rs6001834	rs6001827	chr22:40178166	0.989048	0.994509	ADSL	Heart - Atrial Appendage	0.0825865	0.000105164	SAS
rs6001834	rs10222225	chr22:40182760	0.96762	0.994479	ADSL	Heart - Atrial Appendage	0.0825865	0.000105164	SAS
rs6001834	rs35482309	chr22:40183071	0.989048	0.994509	ADSL	Heart - Atrial Appendage	0.0825865	0.000105164	SAS
rs6001834	rs7290804	chr22:40183419	0.989048	0.994509	ADSL	Heart - Atrial Appendage	0.0825865	0.000105164	SAS
rs6001834	rs8142495	chr22:40185818	1	1	ADSL	Heart - Atrial Appendage	0.0819332	0.000114622	SAS
rs6001834	rs6001829	chr22:40188387	0.978393	1	ADSL	Heart - Atrial Appendage	0.0819332	0.000114622	SAS
rs6001834	rs59692649	chr22:40189740	1	1	ADSL	Heart - Atrial Appendage	0.0819332	0.000114622	SAS
rs6001834	rs3985940	chr22:40191240	1	1	ADSL	Heart - Atrial Appendage	0.0819332	0.000114622	SAS
rs6001834	rs6001831	chr22:40195254	0.972911	0.994487	ADSL	Heart - Atrial Appendage	0.080528	0.000149372	SAS
rs6001834	rs4999528	chr22:40195751	0.952001	0.994456	ADSL	Heart - Atrial Appendage	0.0830756	9.50725e-05	SAS
rs6001834	.	chr22:40196624	0.902549	0.994379	ADSL	Heart - Atrial Appendage	0.080414	0.000143333	SAS
rs6001834	rs8137636	chr22:40203627	1	1	ADSL	Heart - Atrial Appendage	0.080528	0.000149372	SAS
rs6001834	rs8137796	chr22:40203875	0.978393	1	ADSL	Heart - Atrial Appendage	0.080528	0.000149372	SAS
rs6001834	rs59081037	chr22:40204483	1	1	ADSL	Heart - Atrial Appendage	0.080528	0.000149372	SAS
rs6001834	rs4821932	chr22:40205635	1	1	ADSL	Heart - Atrial Appendage	0.080528	0.000149372	SAS
rs6001834	rs57502790	chr22:40206068	1	1	ADSL	Heart - Atrial Appendage	0.080528	0.000149372	SAS
rs6001834	rs5995836	chr22:40206811	1	1	ADSL	Heart - Atrial Appendage	0.0824449	0.000111974	SAS
rs6001834	rs57930663	chr22:40207576	1	1	ADSL	Heart - Atrial Appendage	0.0831031	0.000102693	SAS
rs6001834	rs6001838	chr22:40207975	1	1	ADSL	Heart - Atrial Appendage	0.0819112	0.000133152	SAS
rs6001834	rs4239893	chr22:40208712	1	1	ADSL	Heart - Atrial Appendage	0.0829692	0.000114381	SAS
rs6001834	rs4820408	chr22:40208941	1	1	ADSL	Heart - Atrial Appendage	0.0829692	0.000114381	SAS
rs6001834	rs8140306	chr22:40209159	1	1	ADSL	Heart - Atrial Appendage	0.0829692	0.000114381	SAS
rs6001834	.	chr22:40209263	1	1	ADSL	Heart - Atrial Appendage	0.0829692	0.000114381	SAS
rs6001834	rs9623149	chr22:40209677	1	1	ADSL	Heart - Atrial Appendage	0.0829692	0.000114381	SAS
rs6001834	rs7285370	chr22:40209997	1	1	ADSL	Heart - Atrial Appendage	0.0829692	0.000114381	SAS
rs6001834	rs56802784	chr22:40210289	1	1	ADSL	Heart - Atrial Appendage	0.0829692	0.000114381	SAS
rs6001834	rs55893882	chr22:40211113	0.994532	1	ADSL	Heart - Atrial Appendage	0.0829692	0.000114381	SAS
rs6001834	rs951681341	chr22:40211383	1	1	ADSL	Heart - Atrial Appendage	0.0829692	0.000114381	SAS
rs6001834	rs61557802	chr22:40212892	1	1	ADSL	Heart - Atrial Appendage	0.0828943	0.000113526	SAS
rs6001834	rs6001842	chr22:40213147	1	1	ADSL	Heart - Atrial Appendage	0.0828943	0.000113526	SAS
rs6001834	rs6001843	chr22:40214596	1	1	ADSL	Heart - Atrial Appendage	0.0828943	0.000113526	SAS
rs6001834	rs548008513	chr22:40215010	0.989048	0.994509	ADSL	Heart - Atrial Appendage	-0.0828943	0.000113526	SAS
rs6001834	rs138024	chr22:40217278	1	1	ADSL	Heart - Atrial Appendage	-0.0829692	0.000114381	SAS
rs6001834	rs5750905	chr22:40222807	0.989048	1	ADSL	Heart - Atrial Appendage	-0.0828943	0.000113526	SAS
rs6001834	rs13053327	chr22:40223005	1	1	ADSL	Heart - Atrial Appendage	-0.0828943	0.000113526	SAS
rs6001834	rs138032	chr22:40223074	0.989048	1	ADSL	Heart - Atrial Appendage	-0.0828943	0.000113526	SAS
rs6001834	.	chr22:40223451	0.994532	1	ADSL	Heart - Atrial Appendage	-0.0828943	0.000113526	SAS
rs6001834	rs13054453	chr22:40223704	1	1	ADSL	Heart - Atrial Appendage	-0.0828943	0.000113526	SAS
rs6001834	rs56774324	chr22:40223775	0.989048	1	ADSL	Heart - Atrial Appendage	-0.0828943	0.000113526	SAS
rs6001834	rs13054968	chr22:40224463	0.989048	1	ADSL	Heart - Atrial Appendage	-0.0830371	0.000101843	SAS
rs6001834	rs57979192	chr22:40224561	0.989048	1	ADSL	Heart - Atrial Appendage	-0.0828943	0.000113526	SAS
rs6001834	rs138039	chr22:40225284	1	1	ADSL	Heart - Atrial Appendage	-0.0828943	0.000113526	SAS
rs6001834	rs138040	chr22:40225400	1	1	ADSL	Heart - Atrial Appendage	-0.0828943	0.000113526	SAS
rs6001834	rs9623152	chr22:40225641	1	1	ADSL	Heart - Atrial Appendage	-0.0828943	0.000113526	SAS
rs6001834	rs138042	chr22:40227245	0.994532	1	ADSL	Heart - Atrial Appendage	-0.0832398	9.81121e-05	SAS
rs6001834	rs5757878	chr22:40227426	0.956545	1	ADSL	Heart - Atrial Appendage	-0.0828943	0.000113526	SAS
rs6001834	rs138044	chr22:40227427	0.956545	1	ADSL	Heart - Atrial Appendage	-0.0828943	0.000113526	SAS
rs6001834	rs373798060	chr22:40229573	0.994532	1	ADSL	Heart - Atrial Appendage	-0.0828943	0.000113526	SAS
rs6001834	rs5757879	chr22:40229905	1	1	ADSL	Heart - Atrial Appendage	-0.0828943	0.000113526	SAS
rs6001834	rs17571560	chr22:40229947	1	1	ADSL	Heart - Atrial Appendage	-0.0828943	0.000113526	SAS
rs6001834	rs4642037	chr22:40231315	1	1	ADSL	Heart - Atrial Appendage	-0.0828943	0.000113526	SAS
rs6001834	rs201820197	chr22:40231525	0.994517	1	ADSL	Heart - Atrial Appendage	-0.0828943	0.000113526	SAS
rs6001834	rs8141081	chr22:40232750	0.989048	1	ADSL	Heart - Atrial Appendage	-0.087638	3.35409e-05	SAS
rs6001834	rs12169010	chr22:40233134	0.967444	0.988988	ADSL	Heart - Atrial Appendage	-0.0830371	0.000101843	SAS
rs6001834	rs1018807	chr22:40233801	1	1	ADSL	Heart - Atrial Appendage	-0.0830371	0.000101843	SAS
rs6001834	rs61412748	chr22:40235029	1	1	ADSL	Heart - Atrial Appendage	-0.0830371	0.000101843	SAS
rs6001834	rs56523745	chr22:40235106	0.989048	1	ADSL	Heart - Atrial Appendage	-0.0830371	0.000101843	SAS
rs6001834	rs5757883	chr22:40235335	1	1	ADSL	Heart - Atrial Appendage	-0.0830371	0.000101843	SAS
rs6001834	rs5757884	chr22:40235433	0.989048	1	ADSL	Heart - Atrial Appendage	-0.0830371	0.000101843	SAS
rs6001834	rs5757885	chr22:40235613	0.978393	1	ADSL	Heart - Atrial Appendage	-0.0830371	0.000101843	SAS
rs6001834	rs9611299	chr22:40235735	1	1	ADSL	Heart - Atrial Appendage	-0.0830371	0.000101843	SAS
rs6001834	rs7292310	chr22:40236079	0.989048	1	ADSL	Heart - Atrial Appendage	-0.0830371	0.000101843	SAS
rs6001834	rs57655225	chr22:40236768	1	1	ADSL	Heart - Atrial Appendage	-0.0830371	0.000101843	SAS
rs6001834	.	chr22:40237829	1	1	ADSL	Heart - Atrial Appendage	-0.0830371	0.000101843	SAS
rs6001834	rs62237983	chr22:40238503	0.978393	1	ADSL	Heart - Atrial Appendage	-0.0830371	0.000101843	SAS
rs6001834	rs8141661	chr22:40239717	0.978393	1	ADSL	Heart - Atrial Appendage	-0.0830371	0.000101843	SAS
rs6001834	rs5757887	chr22:40240611	0.989048	1	ADSL	Heart - Atrial Appendage	-0.0830371	0.000101843	SAS
rs6001834	rs9306342	chr22:40241800	1	1	ADSL	Heart - Atrial Appendage	-0.0825523	0.000121154	SAS
rs6001834	rs9611300	chr22:40242219	0.989048	1	ADSL	Heart - Atrial Appendage	-0.0825523	0.000121154	SAS
rs6001834	rs5757889	chr22:40242930	0.989048	1	ADSL	Heart - Atrial Appendage	-0.0825523	0.000121154	SAS
rs6001834	rs17001753	chr22:40243419	0.967444	0.988988	ADSL	Heart - Atrial Appendage	-0.0825523	0.000121154	SAS
rs6001834	rs5750914	chr22:40245160	0.989048	1	ADSL	Heart - Atrial Appendage	-0.0825523	0.000121154	SAS
rs6001834	rs59666023	chr22:40245976	0.989048	1	ADSL	Heart - Atrial Appendage	-0.0825523	0.000121154	SAS
rs6001834	rs5750915	chr22:40246364	0.989048	1	ADSL	Heart - Atrial Appendage	-0.0825523	0.000121154	SAS
rs6001834	rs5757892	chr22:40246448	0.989048	1	ADSL	Heart - Atrial Appendage	-0.0825523	0.000121154	SAS
rs6001834	rs60000180	chr22:40246648	0.967444	0.988988	ADSL	Heart - Atrial Appendage	-0.0825523	0.000121154	SAS
rs6001834	rs9941957	chr22:40247835	0.989048	1	ADSL	Heart - Atrial Appendage	-0.0825523	0.000121154	SAS
rs6001834	rs111172508	chr22:40263569	0.903267	1	ADSL	Heart - Atrial Appendage	0.080646	0.000129599	SAS
rs6001834	rs5757899	chr22:40263777	1	1	ADSL	Heart - Atrial Appendage	-0.0818052	0.000145213	SAS
rs6001834	rs5750927	chr22:40278589	0.994517	1	ADSL	Heart - Atrial Appendage	-0.0825523	0.000121154	SAS
rs6001834	rs5750929	chr22:40280982	0.919281	1	ADSL	Heart - Atrial Appendage	-0.0821635	0.000133039	SAS
rs6001834	rs6001861	chr22:40283195	0.919281	1	ADSL	Heart - Atrial Appendage	-0.0818239	0.000146842	SAS
rs6001834	rs56942646	chr22:40283229	0.919281	1	ADSL	Heart - Atrial Appendage	-0.0842074	9.54332e-05	SAS
rs6001834	rs386599858	chr22:40292913	0.994532	1	ADSL	Heart - Atrial Appendage	-0.0833489	0.000105352	SAS
rs6001834	rs13055871	chr22:40293375	0.994532	1	ADSL	Heart - Atrial Appendage	-0.0833489	0.000105352	SAS
rs6001834	rs139913	chr22:40317857	0.983625	0.994502	ADSL	Heart - Atrial Appendage	0.0832183	0.000117329	SAS
rs6001834	rs139914	chr22:40319299	0.972911	0.994487	ADSL	Heart - Atrial Appendage	0.0833489	0.000105352	SAS
rs55896564	rs56907265	chr8:11582510	0.934678	0.979247	AF131215.2	Heart - Left Ventricle	-0.33914	1.18e-07	SAS
rs55896564	rs10097870	chr8:11587007	0.886554	1	AF131215.2	Heart - Left Ventricle	0.306089	1.59e-06	SAS
rs55896564	rs57046271	chr8:11589584	1	1	AF131215.2	Heart - Left Ventricle	-0.335938	2.18e-07	SAS
rs7823651	rs34153059	chr8:11588912	0.843084	1	AF131215.2	Heart - Left Ventricle	-0.337123	3.5e-07	SAS
rs7823651	rs11250150	chr8:11589128	0.949567	1	AF131215.2	Heart - Left Ventricle	-0.301769	5.04e-06	SAS
rs7823651	rs35131643	chr8:11589171	0.949567	1	AF131215.2	Heart - Left Ventricle	-0.301769	5.04e-06	SAS
rs7823651	rs11774572	chr8:11589291	0.949567	1	AF131215.2	Heart - Left Ventricle	-0.301769	5.04e-06	SAS
rs7823651	rs11778830	chr8:11589359	0.953396	0.986967	AF131215.2	Heart - Left Ventricle	-0.301769	5.04e-06	SAS
rs7823651	rs17153498	chr8:11589446	0.843084	1	AF131215.2	Heart - Left Ventricle	-0.307586	3.32e-06	SAS
rs7823651	rs61335824	chr8:11589610	0.949567	1	AF131215.2	Heart - Left Ventricle	-0.301769	5.04e-06	SAS
rs7823651	rs7823651	chr8:11590170	1	1	AF131215.2	Heart - Left Ventricle	-0.27232	2.31e-05	SAS
rs804280	rs60091647	chr8:11748643	0.882965	0.972956	AF131215.2	Heart - Left Ventricle	0.329015	5.24e-07	SAS
rs804280	rs61236347	chr8:11754356	1	1	AF131215.2	Heart - Left Ventricle	0.299074	4.62e-06	SAS
rs804280	rs56538482	chr8:11755189	1	1	AF131215.2	Heart - Left Ventricle	0.289431	5.35e-06	SAS
rs13260325	rs13265989	chr8:11922131	0.962643	0.992345	AF131215.2	Heart - Left Ventricle	-0.279098	5e-05	SAS
rs13260325	rs13253351	chr8:11929643	0.947849	0.984691	AF131215.2	Heart - Left Ventricle	-0.2756	6.66e-05	SAS
rs13260325	rs12114323	chr8:11932020	0.962643	0.992345	AF131215.2	Heart - Left Ventricle	-0.283398	3.6e-05	SAS
rs13260325	rs12114505	chr8:11932112	0.984805	0.992373	AF131215.2	Heart - Left Ventricle	-0.283707	3.09e-05	SAS
rs13260325	rs71518552	chr8:11933595	0.977206	0.992324	AF131215.2	Heart - Left Ventricle	-0.278704	4.83e-05	SAS
rs13260325	rs35090530	chr8:11933606	0.977206	0.992324	AF131215.2	Heart - Left Ventricle	-0.283398	3.6e-05	SAS
rs13260325	rs28893272	chr8:11933902	0.984805	0.992373	AF131215.2	Heart - Left Ventricle	-0.279458	3.87e-05	SAS
rs13260325	rs35030155	chr8:11941582	0.962643	0.992345	AF131215.2	Heart - Left Ventricle	-0.276443	6.35e-05	SAS
rs13260325	rs57961039	chr8:11942145	1	1	AF131215.2	Heart - Left Ventricle	-0.276443	6.35e-05	SAS
rs55896564	rs56907265	chr8:11582510	0.934678	0.979247	AF131215.2	Heart - Atrial Appendage	-0.497978	8.228e-18	SAS
rs55896564	rs10097870	chr8:11587007	0.886554	1	AF131215.2	Heart - Atrial Appendage	0.451728	9.82988e-16	SAS
rs55896564	rs57046271	chr8:11589584	1	1	AF131215.2	Heart - Atrial Appendage	-0.467274	8.49553e-16	SAS
rs7823651	rs34153059	chr8:11588912	0.843084	1	AF131215.2	Heart - Atrial Appendage	-0.429817	3.82185e-12	SAS
rs7823651	rs11250150	chr8:11589128	0.949567	1	AF131215.2	Heart - Atrial Appendage	-0.377567	9.82589e-10	SAS
rs7823651	rs35131643	chr8:11589171	0.949567	1	AF131215.2	Heart - Atrial Appendage	-0.377567	9.82589e-10	SAS
rs7823651	rs11774572	chr8:11589291	0.949567	1	AF131215.2	Heart - Atrial Appendage	-0.377567	9.82589e-10	SAS
rs7823651	rs11778830	chr8:11589359	0.953396	0.986967	AF131215.2	Heart - Atrial Appendage	-0.377567	9.82589e-10	SAS
rs7823651	rs17153498	chr8:11589446	0.843084	1	AF131215.2	Heart - Atrial Appendage	-0.381882	6.52534e-10	SAS
rs7823651	rs61335824	chr8:11589610	0.949567	1	AF131215.2	Heart - Atrial Appendage	-0.377567	9.82589e-10	SAS
rs7823651	rs7823651	chr8:11590170	1	1	AF131215.2	Heart - Atrial Appendage	-0.374157	1.17787e-09	SAS
rs11784455	rs61313869	chr8:11683215	1	1	AF131215.2	Heart - Atrial Appendage	-0.336577	7.54003e-08	SAS
rs6983129	rs56456742	chr8:11733627	1	1	AF131215.2	Heart - Atrial Appendage	-0.267964	3.97152e-06	SAS
rs6983129	rs62489348	chr8:11734367	0.990264	1	AF131215.2	Heart - Atrial Appendage	-0.334844	7.8894e-09	SAS
rs6983129	rs62489349	chr8:11734407	0.985445	1	AF131215.2	Heart - Atrial Appendage	-0.334076	6.24849e-09	SAS
rs6983129	rs7838131	chr8:11738654	0.932707	0.970504	AF131215.2	Heart - Atrial Appendage	-0.374826	6.73349e-11	SAS
rs804280	rs60091647	chr8:11748643	0.882965	0.972956	AF131215.2	Heart - Atrial Appendage	0.437458	7.04742e-13	SAS
rs804280	rs61236347	chr8:11754356	1	1	AF131215.2	Heart - Atrial Appendage	0.408672	9.41834e-12	SAS
rs804280	rs56538482	chr8:11755189	1	1	AF131215.2	Heart - Atrial Appendage	0.398805	1.60379e-11	SAS
rs17810889	rs17810889	chr8:11765727	1	1	AF131215.2	Heart - Atrial Appendage	-0.268442	3.56017e-05	SAS
rs1908814	rs1908814	chr8:11897546	1	1	AF131215.2	Heart - Atrial Appendage	0.357397	1.45372e-09	SAS
rs13260325	rs13265989	chr8:11922131	0.962643	0.992345	AF131215.2	Heart - Atrial Appendage	-0.34537	2.60043e-07	SAS
rs13260325	rs13253351	chr8:11929643	0.947849	0.984691	AF131215.2	Heart - Atrial Appendage	-0.356595	1.87613e-07	SAS
rs13260325	rs12114323	chr8:11932020	0.962643	0.992345	AF131215.2	Heart - Atrial Appendage	-0.352613	1.38162e-07	SAS
rs13260325	rs12114505	chr8:11932112	0.984805	0.992373	AF131215.2	Heart - Atrial Appendage	-0.341464	2.47802e-07	SAS
rs13260325	rs71518552	chr8:11933595	0.977206	0.992324	AF131215.2	Heart - Atrial Appendage	-0.352613	1.38162e-07	SAS
rs13260325	rs35090530	chr8:11933606	0.977206	0.992324	AF131215.2	Heart - Atrial Appendage	-0.352613	1.38162e-07	SAS
rs13260325	rs28893272	chr8:11933902	0.984805	0.992373	AF131215.2	Heart - Atrial Appendage	-0.350155	1.08021e-07	SAS
rs13260325	rs35030155	chr8:11941582	0.962643	0.992345	AF131215.2	Heart - Atrial Appendage	-0.369697	7.35207e-08	SAS
rs13260325	rs57961039	chr8:11942145	1	1	AF131215.2	Heart - Atrial Appendage	-0.369697	7.35207e-08	SAS
rs13260325	rs34603591	chr8:11946129	0.940276	0.977064	AF131215.2	Heart - Atrial Appendage	-0.342642	5.5128e-07	SAS
rs13260325	rs73195040	chr8:11950572	0.821458	0.974135	AF131215.2	Heart - Atrial Appendage	-0.341588	6.31554e-07	SAS
rs55896564	rs56907265	chr8:11582510	0.934678	0.979247	AF131215.9	Heart - Left Ventricle	-0.275957	4.36e-08	SAS
rs55896564	rs10097870	chr8:11587007	0.886554	1	AF131215.9	Heart - Left Ventricle	0.263622	1.41e-07	SAS
rs55896564	rs57046271	chr8:11589584	1	1	AF131215.9	Heart - Left Ventricle	-0.268816	1.4e-07	SAS
rs7823651	rs34153059	chr8:11588912	0.843084	1	AF131215.9	Heart - Left Ventricle	-0.24514	2.81e-06	SAS
rs7823651	rs11250150	chr8:11589128	0.949567	1	AF131215.9	Heart - Left Ventricle	-0.232559	8.27e-06	SAS
rs7823651	rs35131643	chr8:11589171	0.949567	1	AF131215.9	Heart - Left Ventricle	-0.232559	8.27e-06	SAS
rs7823651	rs11774572	chr8:11589291	0.949567	1	AF131215.9	Heart - Left Ventricle	-0.232559	8.27e-06	SAS
rs7823651	rs11778830	chr8:11589359	0.953396	0.986967	AF131215.9	Heart - Left Ventricle	-0.232559	8.27e-06	SAS
rs7823651	rs17153498	chr8:11589446	0.843084	1	AF131215.9	Heart - Left Ventricle	-0.23763	5.26e-06	SAS
rs7823651	rs61335824	chr8:11589610	0.949567	1	AF131215.9	Heart - Left Ventricle	-0.232559	8.27e-06	SAS
rs7823651	rs7823651	chr8:11590170	1	1	AF131215.9	Heart - Left Ventricle	-0.217131	1.84e-05	SAS
rs11784455	rs61313869	chr8:11683215	1	1	AF131215.9	Heart - Left Ventricle	-0.24171	3.71e-06	SAS
rs6983129	rs62489348	chr8:11734367	0.990264	1	AF131215.9	Heart - Left Ventricle	-0.227025	4.51e-06	SAS
rs6983129	rs62489349	chr8:11734407	0.985445	1	AF131215.9	Heart - Left Ventricle	-0.226794	3.74e-06	SAS
rs6983129	rs7838131	chr8:11738654	0.932707	0.970504	AF131215.9	Heart - Left Ventricle	-0.229265	5.07e-06	SAS
rs804280	rs60091647	chr8:11748643	0.882965	0.972956	AF131215.9	Heart - Left Ventricle	0.307456	1.99e-09	SAS
rs804280	rs61236347	chr8:11754356	1	1	AF131215.9	Heart - Left Ventricle	0.277357	5.78e-08	SAS
rs804280	rs56538482	chr8:11755189	1	1	AF131215.9	Heart - Left Ventricle	0.255042	3.25e-07	SAS
rs1908814	rs1908814	chr8:11897546	1	1	AF131215.9	Heart - Left Ventricle	0.207943	3.58e-05	SAS
rs55896564	rs56907265	chr8:11582510	0.934678	0.979247	AF131215.9	Heart - Atrial Appendage	-0.451644	2.9326e-17	SAS
rs55896564	rs10097870	chr8:11587007	0.886554	1	AF131215.9	Heart - Atrial Appendage	0.413218	1.59769e-15	SAS
rs55896564	rs57046271	chr8:11589584	1	1	AF131215.9	Heart - Atrial Appendage	-0.448676	3.37373e-17	SAS
rs7823651	rs34153059	chr8:11588912	0.843084	1	AF131215.9	Heart - Atrial Appendage	-0.454672	6.12337e-16	SAS
rs7823651	rs11250150	chr8:11589128	0.949567	1	AF131215.9	Heart - Atrial Appendage	-0.446368	1.06739e-15	SAS
rs7823651	rs35131643	chr8:11589171	0.949567	1	AF131215.9	Heart - Atrial Appendage	-0.446368	1.06739e-15	SAS
rs7823651	rs11774572	chr8:11589291	0.949567	1	AF131215.9	Heart - Atrial Appendage	-0.446368	1.06739e-15	SAS
rs7823651	rs11778830	chr8:11589359	0.953396	0.986967	AF131215.9	Heart - Atrial Appendage	-0.446368	1.06739e-15	SAS
rs7823651	rs17153498	chr8:11589446	0.843084	1	AF131215.9	Heart - Atrial Appendage	-0.44317	1.98632e-15	SAS
rs7823651	rs61335824	chr8:11589610	0.949567	1	AF131215.9	Heart - Atrial Appendage	-0.446368	1.06739e-15	SAS
rs7823651	rs7823651	chr8:11590170	1	1	AF131215.9	Heart - Atrial Appendage	-0.423512	2.87669e-14	SAS
rs11784455	rs61313869	chr8:11683215	1	1	AF131215.9	Heart - Atrial Appendage	-0.343645	2.01547e-09	SAS
rs6983129	rs56456742	chr8:11733627	1	1	AF131215.9	Heart - Atrial Appendage	-0.278922	1.60321e-07	SAS
rs6983129	rs62489348	chr8:11734367	0.990264	1	AF131215.9	Heart - Atrial Appendage	-0.324547	1.11093e-09	SAS
rs6983129	rs62489349	chr8:11734407	0.985445	1	AF131215.9	Heart - Atrial Appendage	-0.343681	6.24038e-11	SAS
rs6983129	rs7838131	chr8:11738654	0.932707	0.970504	AF131215.9	Heart - Atrial Appendage	-0.344922	6.97393e-11	SAS
rs804280	rs60091647	chr8:11748643	0.882965	0.972956	AF131215.9	Heart - Atrial Appendage	0.384612	8.72413e-12	SAS
rs804280	rs61236347	chr8:11754356	1	1	AF131215.9	Heart - Atrial Appendage	0.38237	4.11355e-12	SAS
rs804280	rs56538482	chr8:11755189	1	1	AF131215.9	Heart - Atrial Appendage	0.368563	1.34301e-11	SAS
rs17810889	rs17810889	chr8:11765727	1	1	AF131215.9	Heart - Atrial Appendage	-0.252155	2.44878e-05	SAS
rs1908814	rs1908814	chr8:11897546	1	1	AF131215.9	Heart - Atrial Appendage	0.366074	1.20417e-11	SAS
rs13260325	rs13265989	chr8:11922131	0.962643	0.992345	AF131215.9	Heart - Atrial Appendage	-0.371232	1.34702e-09	SAS
rs13260325	rs13253351	chr8:11929643	0.947849	0.984691	AF131215.9	Heart - Atrial Appendage	-0.37104	3.0977e-09	SAS
rs13260325	rs12114323	chr8:11932020	0.962643	0.992345	AF131215.9	Heart - Atrial Appendage	-0.380232	4.86184e-10	SAS
rs13260325	rs12114505	chr8:11932112	0.984805	0.992373	AF131215.9	Heart - Atrial Appendage	-0.367921	1.14225e-09	SAS
rs13260325	rs71518552	chr8:11933595	0.977206	0.992324	AF131215.9	Heart - Atrial Appendage	-0.380232	4.86184e-10	SAS
rs13260325	rs35090530	chr8:11933606	0.977206	0.992324	AF131215.9	Heart - Atrial Appendage	-0.380232	4.86184e-10	SAS
rs13260325	rs28893272	chr8:11933902	0.984805	0.992373	AF131215.9	Heart - Atrial Appendage	-0.374101	5.10219e-10	SAS
rs13260325	rs35030155	chr8:11941582	0.962643	0.992345	AF131215.9	Heart - Atrial Appendage	-0.383406	1.04576e-09	SAS
rs13260325	rs57961039	chr8:11942145	1	1	AF131215.9	Heart - Atrial Appendage	-0.383406	1.04576e-09	SAS
rs13260325	rs34603591	chr8:11946129	0.940276	0.977064	AF131215.9	Heart - Atrial Appendage	-0.37848	1.32891e-09	SAS
rs13260325	rs73195040	chr8:11950572	0.821458	0.974135	AF131215.9	Heart - Atrial Appendage	-0.364287	6.21584e-09	SAS
rs880695	rs11658674	chr17:78245707	0.922497	0.99173	AFMID	Heart - Left Ventricle	0.231681	2.22e-06	SAS
rs880695	rs72901750	chr17:78247372	0.907267	0.975533	AFMID	Heart - Left Ventricle	0.230708	3.5e-06	SAS
rs880695	rs72901751	chr17:78247651	0.914829	0.983575	AFMID	Heart - Left Ventricle	0.233606	2.26e-06	SAS
rs880695	rs72901753	chr17:78248202	0.899616	0.975363	AFMID	Heart - Left Ventricle	0.212191	4.25e-06	SAS
rs880695	rs72901754	chr17:78248317	0.854539	1	AFMID	Heart - Left Ventricle	0.22929	3.4e-06	SAS
rs880695	rs61740716	chr17:78248567	0.907475	0.967821	AFMID	Heart - Left Ventricle	0.235645	1.68e-06	SAS
rs880695	rs72901762	chr17:78248845	0.984398	0.992168	AFMID	Heart - Left Ventricle	0.22738	2.04e-06	SAS
rs880695	rs72901766	chr17:78249122	0.937947	1	AFMID	Heart - Left Ventricle	0.232432	2.88e-06	SAS
rs880695	rs11659046	chr17:78249637	0.937947	1	AFMID	Heart - Left Ventricle	0.219025	1.06e-05	SAS
rs880695	rs59452466	chr17:78250213	0.984374	1	AFMID	Heart - Left Ventricle	0.210255	1.15e-05	SAS
rs880695	rs880695	chr17:78251077	1	1	AFMID	Heart - Left Ventricle	0.207058	9.32e-06	SAS
rs880695	rs73999695	chr17:78253370	0.97672	0.992159	AFMID	Heart - Left Ventricle	0.216857	5.91e-06	SAS
rs880695	rs52817405	chr17:78253601	0.953562	0.976505	AFMID	Heart - Left Ventricle	0.216857	5.91e-06	SAS
rs880695	rs994475558	chr17:78253688	0.946088	0.976476	AFMID	Heart - Left Ventricle	0.216857	5.91e-06	SAS
rs880695	rs56326958	chr17:78254358	0.899809	0.9676	AFMID	Heart - Left Ventricle	0.213587	1.72e-05	SAS
rs880695	rs55782477	chr17:78254622	0.907267	0.975533	AFMID	Heart - Left Ventricle	0.217148	1.24e-05	SAS
rs880695	rs55730737	chr17:78254696	0.907267	0.975533	AFMID	Heart - Left Ventricle	0.21654	1.47e-05	SAS
rs880695	rs11650263	chr17:78255006	0.907267	0.975533	AFMID	Heart - Left Ventricle	0.218462	1.11e-05	SAS
rs880695	rs11650317	chr17:78255225	0.899809	0.9676	AFMID	Heart - Left Ventricle	0.217148	1.24e-05	SAS
rs880695	rs11655421	chr17:78255437	0.899809	0.9676	AFMID	Heart - Left Ventricle	0.217148	1.24e-05	SAS
rs880695	rs76962230	chr17:78255839	0.892451	0.959776	AFMID	Heart - Left Ventricle	0.209708	2.75e-05	SAS
rs880695	rs55834800	chr17:78256180	0.892451	0.959776	AFMID	Heart - Left Ventricle	0.213734	1.89e-05	SAS
rs3740293	rs11000728	chr10:73644542	0.928253	0.973122	AGAP5	Heart - Atrial Appendage	0.244507	9.68334e-06	SAS
rs3740293	rs41280404	chr10:73645877	0.986656	0.993306	AGAP5	Heart - Atrial Appendage	0.240117	1.27971e-05	SAS
rs3740293	rs3740293	chr10:73646383	1	1	AGAP5	Heart - Atrial Appendage	0.23076	7.23225e-06	SAS
rs3740293	rs34163229	chr10:73647154	0.993314	1	AGAP5	Heart - Atrial Appendage	0.244507	9.68334e-06	SAS
rs3740293	rs3812629	chr10:73647532	1	1	AGAP5	Heart - Atrial Appendage	0.244507	9.68334e-06	SAS
rs3740293	rs4746139	chr10:73647891	0.993342	1	AGAP5	Heart - Atrial Appendage	0.259623	4.00616e-06	SAS
rs3740293	rs60212594	chr10:73654586	0.940387	0.979584	AGAP5	Heart - Atrial Appendage	0.254816	4.44661e-06	SAS
rs3740293	rs60632610	chr10:73655919	0.933803	0.979471	AGAP5	Heart - Atrial Appendage	0.251271	6.42655e-06	SAS
rs3740293	rs7915134	chr10:73660422	0.921283	0.959835	AGAP5	Heart - Atrial Appendage	0.244885	6.54581e-06	SAS
rs3740293	rs7900932	chr10:73660812	0.879039	0.959477	AGAP5	Heart - Atrial Appendage	0.228942	1.84246e-05	SAS
rs3740293	rs61057415	chr10:73661688	0.884883	0.959529	AGAP5	Heart - Atrial Appendage	0.228752	2.46046e-05	SAS
rs3740293	rs58165775	chr10:73661822	0.884883	0.959529	AGAP5	Heart - Atrial Appendage	0.224508	3.19608e-05	SAS
rs3740293	rs78249997	chr10:73662556	0.915052	0.959784	AGAP5	Heart - Atrial Appendage	0.231425	2.4278e-05	SAS
rs3740293	rs148321568	chr10:73668538	0.921283	0.959835	AGAP5	Heart - Atrial Appendage	0.246044	9.28425e-06	SAS
rs3740293	rs3878005	chr10:73671320	0.837502	0.943692	AGAP5	Heart - Atrial Appendage	0.254149	4.45355e-06	SAS
rs3740293	rs147790633	chr10:73687824	0.837502	0.943692	AGAP5	Heart - Atrial Appendage	0.251945	2.7788e-06	SAS
rs3740293	rs76443711	chr10:73690031	0.837502	0.943692	AGAP5	Heart - Atrial Appendage	0.253196	3.42295e-06	SAS
rs3740293	rs76522838	chr10:73691143	0.837502	0.943692	AGAP5	Heart - Atrial Appendage	0.270702	7.00744e-07	SAS
rs3740293	rs76192127	chr10:73702752	0.818684	0.936289	AGAP5	Heart - Atrial Appendage	0.25521	4.61504e-06	SAS
rs3740293	rs4745721	chr10:73704829	0.818684	0.936289	AGAP5	Heart - Atrial Appendage	0.25521	4.61504e-06	SAS
rs60820984	rs60820984	chr10:73879820	1	1	AGAP5	Heart - Atrial Appendage	0.187763	0.000244725	SAS
rs7041363	rs4979373	chr9:114382224	0.86264	1	AKNA	Heart - Left Ventricle	-0.130516	2.63e-05	SAS
rs7041363	rs7041363	chr9:114383763	1	1	AKNA	Heart - Left Ventricle	-0.131114	2.49e-05	SAS
rs7041363	rs60393289	chr9:114367312	0.943293	0.983313	AKNA	Heart - Atrial Appendage	-0.199444	1.02974e-08	SAS
rs7041363	rs7043196	chr9:114371911	0.839899	0.986731	AKNA	Heart - Atrial Appendage	-0.186395	1.36704e-07	SAS
rs7041363	rs7032795	chr9:114372665	0.97543	0.991719	AKNA	Heart - Atrial Appendage	-0.217424	8.93664e-10	SAS
rs7041363	rs4979371	chr9:114375998	0.852118	1	AKNA	Heart - Atrial Appendage	-0.219165	6.9694e-10	SAS
rs7041363	rs4979373	chr9:114382224	0.86264	1	AKNA	Heart - Atrial Appendage	-0.225053	1.41571e-10	SAS
rs7041363	rs7041363	chr9:114383763	1	1	AKNA	Heart - Atrial Appendage	-0.225053	1.41571e-10	SAS
rs7041363	rs10733608	chr9:114386150	0.89418	0.991379	AKNA	Heart - Atrial Appendage	-0.177767	4.58462e-07	SAS
rs2238151	rs847892	chr12:111703766	0.919862	0.961405	ALDH2	Heart - Atrial Appendage	-0.15482	7.67983e-05	SAS
rs2238151	rs847890	chr12:111707296	0.957361	0.985511	ALDH2	Heart - Atrial Appendage	-0.156164	6.43456e-05	SAS
rs2238151	rs17219007	chr12:111774029	1	1	ALDH2	Heart - Atrial Appendage	-0.151306	9.43288e-05	SAS
rs2238151	rs61645944	chr12:111795214	0.901592	0.989806	ALDH2	Heart - Atrial Appendage	-0.151117	8.48437e-05	SAS
rs7603584	rs10931946	chr2:201425394	0.942602	0.990791	ALS2CR12	Heart - Left Ventricle	-0.207058	4.33e-07	SAS
rs7603584	rs34174535	chr2:201425728	0.959685	0.986315	ALS2CR12	Heart - Left Ventricle	-0.19421	2.38e-05	SAS
rs7603584	rs74267241	chr2:201426272	0.942602	0.990791	ALS2CR12	Heart - Left Ventricle	-0.207058	4.33e-07	SAS
rs7603584	rs6755428	chr2:201431043	0.977448	0.990905	ALS2CR12	Heart - Left Ventricle	-0.196271	4.92e-06	SAS
rs7603584	rs10427215	chr2:201438126	0.946869	0.990805	ALS2CR12	Heart - Left Ventricle	-0.207058	4.33e-07	SAS
rs7603584	rs7603584	chr2:201440422	1	1	ALS2CR12	Heart - Left Ventricle	-0.188505	1.33e-05	SAS
rs7603584	rs4129010	chr2:201443602	0.977448	0.990905	ALS2CR12	Heart - Left Ventricle	-0.188172	1.17e-05	SAS
rs7603584	rs74267243	chr2:201443863	0.977448	0.990905	ALS2CR12	Heart - Left Ventricle	-0.188172	1.17e-05	SAS
rs7603584	rs62189254	chr2:201450110	0.951384	0.995395	ALS2CR12	Heart - Left Ventricle	-0.207058	4.33e-07	SAS
rs7603584	rs74267245	chr2:201450484	0.981967	0.995446	ALS2CR12	Heart - Left Ventricle	-0.188172	1.17e-05	SAS
rs7603584	.	chr2:201455432	0.908922	0.986054	ALS2CR12	Heart - Left Ventricle	-0.191037	7.51e-06	SAS
rs7603584	.	chr2:201455434	0.908922	0.986054	ALS2CR12	Heart - Left Ventricle	-0.191037	7.51e-06	SAS
rs7603584	rs10931949	chr2:201459730	0.968706	0.995424	ALS2CR12	Heart - Left Ventricle	-0.191037	7.51e-06	SAS
rs7603584	.	chr2:201459882	0.959994	0.99541	ALS2CR12	Heart - Left Ventricle	-0.191037	7.51e-06	SAS
rs7603584	rs7605375	chr2:201465907	0.929644	0.986164	ALS2CR12	Heart - Left Ventricle	-0.197275	2.66e-06	SAS
rs7603584	rs7573536	chr2:201469676	0.959685	0.986315	ALS2CR12	Heart - Left Ventricle	-0.198806	3.16e-06	SAS
rs7603584	rs12991600	chr2:201472513	0.946659	0.986251	ALS2CR12	Heart - Left Ventricle	-0.198578	3.36e-06	SAS
rs7603584	rs17383957	chr2:201476024	0.93446	0.995366	ALS2CR12	Heart - Left Ventricle	-0.213841	1.74e-07	SAS
rs7603584	rs10460403	chr2:201478014	0.959685	0.986315	ALS2CR12	Heart - Left Ventricle	-0.198806	3.16e-06	SAS
rs7603584	rs2714493	chr2:201481604	0.925452	0.986142	ALS2CR12	Heart - Left Ventricle	0.203278	5.9e-07	SAS
rs7603584	rs17575075	chr2:201483580	0.92516	0.981581	ALS2CR12	Heart - Left Ventricle	0.21309	1.83e-07	SAS
rs7603584	rs57111439	chr2:201487926	0.886074	0.954169	ALS2CR12	Heart - Left Ventricle	0.203926	7.37e-07	SAS
rs7603584	rs60748821	chr2:201488010	0.881456	0.945261	ALS2CR12	Heart - Left Ventricle	0.203926	7.37e-07	SAS
rs7603584	rs58294282	chr2:201488144	0.881456	0.945261	ALS2CR12	Heart - Left Ventricle	0.203926	7.37e-07	SAS
rs7603584	rs57965228	chr2:201497427	0.920969	0.981552	ALS2CR12	Heart - Left Ventricle	0.213331	2.32e-07	SAS
rs7603584	rs2714483	chr2:201498232	0.917512	0.990703	ALS2CR12	Heart - Left Ventricle	0.209964	2.58e-07	SAS
rs7603584	rs2714491	chr2:201508437	0.90854	0.981464	ALS2CR12	Heart - Left Ventricle	0.199691	1.43e-06	SAS
rs7603584	rs58625911	chr2:201512607	0.904075	0.976867	ALS2CR12	Heart - Left Ventricle	0.209569	3.42e-07	SAS
rs7603584	rs10931946	chr2:201425394	0.942602	0.990791	ALS2CR12	Heart - Atrial Appendage	-0.251966	1.39378e-07	SAS
rs7603584	rs34174535	chr2:201425728	0.959685	0.986315	ALS2CR12	Heart - Atrial Appendage	-0.231705	1.09249e-05	SAS
rs7603584	rs74267241	chr2:201426272	0.942602	0.990791	ALS2CR12	Heart - Atrial Appendage	-0.251966	1.39378e-07	SAS
rs7603584	rs6755428	chr2:201431043	0.977448	0.990905	ALS2CR12	Heart - Atrial Appendage	-0.225716	3.52908e-06	SAS
rs7603584	rs10427215	chr2:201438126	0.946869	0.990805	ALS2CR12	Heart - Atrial Appendage	-0.254587	1.16349e-07	SAS
rs7603584	rs7603584	chr2:201440422	1	1	ALS2CR12	Heart - Atrial Appendage	-0.21478	1.10098e-05	SAS
rs7603584	rs4129010	chr2:201443602	0.977448	0.990905	ALS2CR12	Heart - Atrial Appendage	-0.215522	1.05565e-05	SAS
rs7603584	rs74267243	chr2:201443863	0.977448	0.990905	ALS2CR12	Heart - Atrial Appendage	-0.215522	1.05565e-05	SAS
rs7603584	rs62189254	chr2:201450110	0.951384	0.995395	ALS2CR12	Heart - Atrial Appendage	-0.254587	1.16349e-07	SAS
rs7603584	rs74267245	chr2:201450484	0.981967	0.995446	ALS2CR12	Heart - Atrial Appendage	-0.215522	1.05565e-05	SAS
rs7603584	.	chr2:201455432	0.908922	0.986054	ALS2CR12	Heart - Atrial Appendage	-0.206783	2.31333e-05	SAS
rs7603584	.	chr2:201455434	0.908922	0.986054	ALS2CR12	Heart - Atrial Appendage	-0.206783	2.31333e-05	SAS
rs7603584	rs10931949	chr2:201459730	0.968706	0.995424	ALS2CR12	Heart - Atrial Appendage	-0.206783	2.31333e-05	SAS
rs7603584	.	chr2:201459882	0.959994	0.99541	ALS2CR12	Heart - Atrial Appendage	-0.206783	2.31333e-05	SAS
rs7603584	rs7605375	chr2:201465907	0.929644	0.986164	ALS2CR12	Heart - Atrial Appendage	-0.199888	3.05084e-05	SAS
rs7603584	rs7573536	chr2:201469676	0.959685	0.986315	ALS2CR12	Heart - Atrial Appendage	-0.214461	9.33348e-06	SAS
rs7603584	rs12991600	chr2:201472513	0.946659	0.986251	ALS2CR12	Heart - Atrial Appendage	-0.219455	7.03567e-06	SAS
rs7603584	rs17383957	chr2:201476024	0.93446	0.995366	ALS2CR12	Heart - Atrial Appendage	-0.245419	3.18465e-07	SAS
rs7603584	rs10460403	chr2:201478014	0.959685	0.986315	ALS2CR12	Heart - Atrial Appendage	-0.214461	9.33348e-06	SAS
rs7603584	rs2714493	chr2:201481604	0.925452	0.986142	ALS2CR12	Heart - Atrial Appendage	0.25829	6.75356e-08	SAS
rs7603584	rs17575075	chr2:201483580	0.92516	0.981581	ALS2CR12	Heart - Atrial Appendage	0.254121	1.04885e-07	SAS
rs7603584	rs57111439	chr2:201487926	0.886074	0.954169	ALS2CR12	Heart - Atrial Appendage	0.243461	6.55389e-07	SAS
rs7603584	rs60748821	chr2:201488010	0.881456	0.945261	ALS2CR12	Heart - Atrial Appendage	0.243461	6.55389e-07	SAS
rs7603584	rs58294282	chr2:201488144	0.881456	0.945261	ALS2CR12	Heart - Atrial Appendage	0.243461	6.55389e-07	SAS
rs7603584	rs57965228	chr2:201497427	0.920969	0.981552	ALS2CR12	Heart - Atrial Appendage	0.245566	3.75571e-07	SAS
rs7603584	rs2714483	chr2:201498232	0.917512	0.990703	ALS2CR12	Heart - Atrial Appendage	0.247006	2.57187e-07	SAS
rs7603584	rs2714491	chr2:201508437	0.90854	0.981464	ALS2CR12	Heart - Atrial Appendage	0.245617	4.10008e-07	SAS
rs7603584	rs58625911	chr2:201512607	0.904075	0.976867	ALS2CR12	Heart - Atrial Appendage	0.246182	3.52646e-07	SAS
rs13157326	rs17587034	chr5:34503247	0.98777	0.995901	AMACR	Heart - Atrial Appendage	-0.22421	6.59298e-07	SAS
rs13157326	rs1371809	chr5:34503441	0.991835	0.995909	AMACR	Heart - Atrial Appendage	-0.22421	6.59298e-07	SAS
rs13157326	rs4146607	chr5:34503676	0.959758	0.99584	AMACR	Heart - Atrial Appendage	0.213212	1.76611e-06	SAS
rs13157326	rs13157326	chr5:34504172	1	1	AMACR	Heart - Atrial Appendage	-0.220193	9.31643e-07	SAS
rs13157326	rs57876932	chr5:34504277	0.967793	1	AMACR	Heart - Atrial Appendage	0.212121	1.75135e-06	SAS
rs13157326	rs17587125	chr5:34504563	0.987803	1	AMACR	Heart - Atrial Appendage	-0.220193	9.31643e-07	SAS
rs13157326	rs1440440	chr5:34505433	1	1	AMACR	Heart - Atrial Appendage	-0.221934	7.00473e-07	SAS
rs13157326	rs386425252	chr5:34506071	1	1	AMACR	Heart - Atrial Appendage	-0.221934	7.00473e-07	SAS
rs13157326	rs11747360	chr5:34506738	1	1	AMACR	Heart - Atrial Appendage	-0.221934	7.00473e-07	SAS
rs13157326	rs6897430	chr5:34507070	0.877028	1	AMACR	Heart - Atrial Appendage	0.212121	1.75135e-06	SAS
rs13157326	rs1542069	chr5:34507355	0.913824	1	AMACR	Heart - Atrial Appendage	-0.221934	7.00473e-07	SAS
rs13157326	rs972762	chr5:34507403	0.913824	1	AMACR	Heart - Atrial Appendage	-0.221934	7.00473e-07	SAS
rs13157326	rs972761	chr5:34507680	0.913824	1	AMACR	Heart - Atrial Appendage	-0.221934	7.00473e-07	SAS
rs2266925	rs59739965	chr7:2823257	1	1	AMZ1	Heart - Atrial Appendage	-0.228664	3.71176e-05	SAS
rs880749	rs2035501594	chr17:29626372	0.831351	0.955436	ANKRD13B	Heart - Atrial Appendage	0.109125	0.000100974	SAS
rs880749	rs201660748	chr17:29628079	0.853952	0.928001	ANKRD13B	Heart - Atrial Appendage	0.111403	6.87025e-05	SAS
rs880749	rs61670033	chr17:29628522	0.846113	0.927642	ANKRD13B	Heart - Atrial Appendage	0.10974	8.31701e-05	SAS
rs880749	rs1598696062	chr17:29640356	0.874198	0.973469	ANKRD13B	Heart - Atrial Appendage	-0.111184	6.56706e-05	SAS
rs880749	rs3098948	chr17:29643504	0.934841	0.99568	ANKRD13B	Heart - Atrial Appendage	-0.102552	0.000207976	SAS
rs880749	rs3098947	chr17:29644667	0.934841	0.99568	ANKRD13B	Heart - Atrial Appendage	-0.102552	0.000207976	SAS
rs880749	rs3110494	chr17:29649579	0.836914	0.981647	ANKRD13B	Heart - Atrial Appendage	-0.107541	0.00010074	SAS
rs880749	rs3097118	chr17:29651448	0.889493	0.945118	ANKRD13B	Heart - Atrial Appendage	-0.105357	0.000157355	SAS
rs880749	rs3098949	chr17:29651676	0.854685	0.940164	ANKRD13B	Heart - Atrial Appendage	-0.107298	0.000134074	SAS
rs880749	rs1808923	chr17:29653867	0.942492	0.991422	ANKRD13B	Heart - Atrial Appendage	-0.102552	0.000207976	SAS
rs880749	rs9915626	chr17:29670591	0.937923	0.98707	ANKRD13B	Heart - Atrial Appendage	-0.108602	8.16431e-05	SAS
rs880749	rs6505141	chr17:29671169	0.92557	0.974334	ANKRD13B	Heart - Atrial Appendage	-0.106658	0.00011971	SAS
rs880749	rs3098950	chr17:29671367	0.92557	0.974334	ANKRD13B	Heart - Atrial Appendage	-0.108785	8.49912e-05	SAS
rs880749	rs62068583	chr17:29674464	0.94668	0.995703	ANKRD13B	Heart - Atrial Appendage	-0.112747	5.38061e-05	SAS
rs880749	rs57899477	chr17:29680424	0.937923	0.98707	ANKRD13B	Heart - Atrial Appendage	-0.108602	8.16431e-05	SAS
rs880749	rs7501472	chr17:29683610	0.983243	0.995771	ANKRD13B	Heart - Atrial Appendage	-0.11239	5.23116e-05	SAS
rs880749	rs1986555	chr17:29687430	0.918688	0.98704	ANKRD13B	Heart - Atrial Appendage	-0.110143	8.11386e-05	SAS
rs880749	rs8077464	chr17:29692073	0.938769	0.995688	ANKRD13B	Heart - Atrial Appendage	-0.109688	8.98163e-05	SAS
rs880749	rs8064665	chr17:29692134	0.89352	0.949251	ANKRD13B	Heart - Atrial Appendage	-0.107808	0.000103378	SAS
rs880749	rs3115099	chr17:29692275	0.938769	0.995688	ANKRD13B	Heart - Atrial Appendage	-0.109688	8.98163e-05	SAS
rs880749	rs58606097	chr17:29693361	0.938769	0.995688	ANKRD13B	Heart - Atrial Appendage	-0.109688	8.98163e-05	SAS
rs880749	rs3102558	chr17:29696124	0.930409	0.98711	ANKRD13B	Heart - Atrial Appendage	-0.107081	0.000133833	SAS
rs880749	rs2321331	chr17:29698510	0.926483	0.987087	ANKRD13B	Heart - Atrial Appendage	-0.107081	0.000133833	SAS
rs880749	rs59383892	chr17:29702705	0.974979	0.995756	ANKRD13B	Heart - Atrial Appendage	-0.109688	8.98163e-05	SAS
rs880749	rs57781054	chr17:29702920	0.929667	0.978558	ANKRD13B	Heart - Atrial Appendage	-0.107808	0.000103378	SAS
rs880749	rs60689901	chr17:29703249	0.974979	0.995756	ANKRD13B	Heart - Atrial Appendage	-0.119497	1.89818e-05	SAS
rs880749	.	chr17:29703653	0.929667	0.978558	ANKRD13B	Heart - Atrial Appendage	-0.107808	0.000103378	SAS
rs880749	rs3115088	chr17:29704257	0.929667	0.978558	ANKRD13B	Heart - Atrial Appendage	-0.107808	0.000103378	SAS
rs880749	rs3115089	chr17:29704863	0.938769	0.995688	ANKRD13B	Heart - Atrial Appendage	-0.119497	1.89818e-05	SAS
rs880749	rs3115090	chr17:29707996	0.929667	0.978558	ANKRD13B	Heart - Atrial Appendage	-0.107085	0.000126997	SAS
rs880749	rs3115092	chr17:29709332	0.929667	0.978558	ANKRD13B	Heart - Atrial Appendage	-0.107085	0.000126997	SAS
rs880749	rs58483710	chr17:29710905	0.929667	0.978558	ANKRD13B	Heart - Atrial Appendage	-0.107808	0.000103378	SAS
rs880749	rs3102561	chr17:29712768	0.929667	0.978558	ANKRD13B	Heart - Atrial Appendage	-0.107808	0.000103378	SAS
rs880749	rs3102562	chr17:29713385	0.89352	0.949251	ANKRD13B	Heart - Atrial Appendage	-0.107808	0.000103378	SAS
rs880749	rs3115101	chr17:29714609	0.938769	0.995688	ANKRD13B	Heart - Atrial Appendage	-0.109688	8.98163e-05	SAS
rs880749	.	chr17:29714648	0.89352	0.949251	ANKRD13B	Heart - Atrial Appendage	-0.107808	0.000103378	SAS
rs880749	rs3102557	chr17:29715491	0.929667	0.978558	ANKRD13B	Heart - Atrial Appendage	-0.107808	0.000103378	SAS
rs880749	rs3102556	chr17:29715524	0.938769	0.995688	ANKRD13B	Heart - Atrial Appendage	-0.109688	8.98163e-05	SAS
rs880749	rs3102555	chr17:29717083	0.89352	0.949251	ANKRD13B	Heart - Atrial Appendage	-0.107808	0.000103378	SAS
rs880749	.	chr17:29719646	0.929667	0.978558	ANKRD13B	Heart - Atrial Appendage	-0.107808	0.000103378	SAS
rs880749	.	chr17:29721322	0.974979	0.995756	ANKRD13B	Heart - Atrial Appendage	-0.119497	1.89818e-05	SAS
rs880749	rs60337935	chr17:29722381	0.89352	0.949251	ANKRD13B	Heart - Atrial Appendage	0.107808	0.000103378	SAS
rs880749	rs2617865	chr17:29722786	0.938769	0.995688	ANKRD13B	Heart - Atrial Appendage	0.109688	8.98163e-05	SAS
rs880749	rs2628191	chr17:29724122	0.89352	0.949251	ANKRD13B	Heart - Atrial Appendage	0.107808	0.000103378	SAS
rs880749	rs11654939	chr17:29728330	0.954515	1	ANKRD13B	Heart - Atrial Appendage	0.107808	0.000103378	SAS
rs880749	rs2628170	chr17:29729594	0.962896	1	ANKRD13B	Heart - Atrial Appendage	0.112504	4.02236e-05	SAS
rs880749	rs2264302	chr17:29730077	0.917447	0.961883	ANKRD13B	Heart - Atrial Appendage	0.107808	0.000103378	SAS
rs880749	rs2447935	chr17:29730506	0.917447	0.961883	ANKRD13B	Heart - Atrial Appendage	0.107808	0.000103378	SAS
rs880749	rs880749	chr17:29732952	1	1	ANKRD13B	Heart - Atrial Appendage	0.109688	8.98163e-05	SAS
rs880749	rs57295380	chr17:29734112	0.954515	1	ANKRD13B	Heart - Atrial Appendage	0.107808	0.000103378	SAS
rs880749	rs58841564	chr17:29736248	0.91343	0.957752	ANKRD13B	Heart - Atrial Appendage	0.107808	0.000103378	SAS
rs880749	rs2617881	chr17:29736257	0.958872	1	ANKRD13B	Heart - Atrial Appendage	0.112504	4.02236e-05	SAS
rs880749	rs11080108	chr17:29736585	0.917447	0.961883	ANKRD13B	Heart - Atrial Appendage	0.105977	0.000133868	SAS
rs880749	rs57246665	chr17:29737480	0.917447	0.961883	ANKRD13B	Heart - Atrial Appendage	0.107808	0.000103378	SAS
rs880749	rs80139281	chr17:29738261	1	1	ANKRD13B	Heart - Atrial Appendage	0.111596	6.72173e-05	SAS
rs880749	rs200047479	chr17:29738271	1	1	ANKRD13B	Heart - Atrial Appendage	0.110687	7.77232e-05	SAS
rs880749	rs1531553	chr17:29739734	0.917447	0.961883	ANKRD13B	Heart - Atrial Appendage	0.110365	6.6728e-05	SAS
rs880749	rs2628185	chr17:29743089	0.905353	0.961597	ANKRD13B	Heart - Atrial Appendage	0.110365	6.6728e-05	SAS
rs880749	rs139164447	chr17:29745830	0.954868	1	ANKRD13B	Heart - Atrial Appendage	0.112243	3.69164e-05	SAS
rs880749	rs61407239	chr17:29746229	0.942406	1	ANKRD13B	Heart - Atrial Appendage	0.110365	6.6728e-05	SAS
rs880749	rs2729450	chr17:29761441	0.958872	1	ANKRD13B	Heart - Atrial Appendage	0.110915	6.24112e-05	SAS
rs880749	rs2628189	chr17:29761795	0.91343	0.957752	ANKRD13B	Heart - Atrial Appendage	0.110365	6.6728e-05	SAS
rs880749	rs57250626	chr17:29762733	0.958872	1	ANKRD13B	Heart - Atrial Appendage	0.110915	6.24112e-05	SAS
rs880749	rs111191496	chr17:29763006	0.958872	1	ANKRD13B	Heart - Atrial Appendage	0.109968	7.91795e-05	SAS
rs880749	rs2628186	chr17:29764011	0.91343	0.957752	ANKRD13B	Heart - Atrial Appendage	0.110365	6.6728e-05	SAS
rs880749	rs2617876	chr17:29764144	0.91343	0.957752	ANKRD13B	Heart - Atrial Appendage	0.110365	6.6728e-05	SAS
rs880749	rs2729448	chr17:29764935	0.91343	0.957752	ANKRD13B	Heart - Atrial Appendage	0.110365	6.6728e-05	SAS
rs880749	rs2617877	chr17:29765785	0.91343	0.957752	ANKRD13B	Heart - Atrial Appendage	0.110365	6.6728e-05	SAS
rs880749	rs114853573	chr17:29766095	0.90136	0.953412	ANKRD13B	Heart - Atrial Appendage	0.108696	9.64669e-05	SAS
rs880749	rs2259857	chr17:29770762	0.909386	0.957647	ANKRD13B	Heart - Atrial Appendage	0.110365	6.6728e-05	SAS
rs880749	rs2259855	chr17:29770842	0.954668	0.995718	ANKRD13B	Heart - Atrial Appendage	0.109968	7.91795e-05	SAS
rs880749	rs2127001	chr17:29771201	0.91343	0.957752	ANKRD13B	Heart - Atrial Appendage	0.111618	5.80778e-05	SAS
rs880749	rs2729447	chr17:29771984	0.91343	0.957752	ANKRD13B	Heart - Atrial Appendage	0.110365	6.6728e-05	SAS
rs880749	rs2628180	chr17:29774705	0.91343	0.957752	ANKRD13B	Heart - Atrial Appendage	0.110365	6.6728e-05	SAS
rs880749	rs2729446	chr17:29775481	0.91343	0.957752	ANKRD13B	Heart - Atrial Appendage	0.110365	6.6728e-05	SAS
rs880749	rs2628173	chr17:29778742	0.909386	0.957647	ANKRD13B	Heart - Atrial Appendage	0.109354	7.38051e-05	SAS
rs880749	rs17825841	chr17:29779100	0.954868	1	ANKRD13B	Heart - Atrial Appendage	0.10601	0.000165145	SAS
rs880749	rs58934430	chr17:29779856	0.91343	0.957752	ANKRD13B	Heart - Atrial Appendage	0.110365	6.6728e-05	SAS
rs880749	rs2244247	chr17:29783156	0.91343	0.957752	ANKRD13B	Heart - Atrial Appendage	0.111257	5.85875e-05	SAS
rs880749	rs1382391	chr17:29784968	0.91343	0.957752	ANKRD13B	Heart - Atrial Appendage	0.110365	6.6728e-05	SAS
rs880749	rs2628166	chr17:29786105	0.954868	1	ANKRD13B	Heart - Atrial Appendage	0.108654	0.000102247	SAS
rs880749	rs58381162	chr17:29793412	0.893642	0.953316	ANKRD13B	Heart - Atrial Appendage	0.104946	0.000149318	SAS
rs880749	rs2617883	chr17:29793470	0.909434	0.953642	ANKRD13B	Heart - Atrial Appendage	0.110365	6.6728e-05	SAS
rs880749	rs60269172	chr17:29793652	0.909434	0.953642	ANKRD13B	Heart - Atrial Appendage	0.110365	6.6728e-05	SAS
rs880749	rs61130944	chr17:29793833	0.909434	0.953642	ANKRD13B	Heart - Atrial Appendage	0.110365	6.6728e-05	SAS
rs880749	rs61153302	chr17:29794148	0.958365	0.991445	ANKRD13B	Heart - Atrial Appendage	0.106161	0.000155549	SAS
rs880749	rs58730232	chr17:29794514	0.950883	1	ANKRD13B	Heart - Atrial Appendage	0.108654	0.000102247	SAS
rs880749	rs2250320	chr17:29801639	0.905456	0.953561	ANKRD13B	Heart - Atrial Appendage	0.110365	6.6728e-05	SAS
rs880749	rs17226151	chr17:29804316	0.946918	1	ANKRD13B	Heart - Atrial Appendage	0.107913	0.000126982	SAS
rs880749	rs2467334	chr17:29808490	0.905456	0.953561	ANKRD13B	Heart - Atrial Appendage	0.110365	6.6728e-05	SAS
rs880749	rs10655947	chr17:29810197	0.901413	0.949428	ANKRD13B	Heart - Atrial Appendage	0.110365	6.6728e-05	SAS
rs880749	rs2628176	chr17:29812274	0.946918	1	ANKRD13B	Heart - Atrial Appendage	0.110044	6.09382e-05	SAS
rs880749	rs62068617	chr17:29817710	0.950883	1	ANKRD13B	Heart - Atrial Appendage	-0.107913	0.000126982	SAS
rs880749	rs9915270	chr17:29819050	0.950883	1	ANKRD13B	Heart - Atrial Appendage	-0.110044	6.09382e-05	SAS
rs880749	rs58758756	chr17:29821099	0.950883	1	ANKRD13B	Heart - Atrial Appendage	-0.107913	0.000126982	SAS
rs880749	rs4795521	chr17:29822467	0.950883	1	ANKRD13B	Heart - Atrial Appendage	-0.107668	0.000128553	SAS
rs880749	rs6505143	chr17:29823567	0.909434	0.953642	ANKRD13B	Heart - Atrial Appendage	-0.109344	8.4553e-05	SAS
rs880749	rs12602426	chr17:29831797	0.950883	1	ANKRD13B	Heart - Atrial Appendage	-0.111027	9.29585e-05	SAS
rs880749	rs60483158	chr17:29834464	0.905456	0.953561	ANKRD13B	Heart - Atrial Appendage	-0.110365	6.6728e-05	SAS
rs880749	rs8078459	chr17:29837039	0.901499	0.95348	ANKRD13B	Heart - Atrial Appendage	-0.108179	0.000124467	SAS
rs880749	rs8073217	chr17:29837245	0.901413	0.949428	ANKRD13B	Heart - Atrial Appendage	-0.113957	6.03976e-05	SAS
rs880749	rs12601647	chr17:29837935	0.905456	0.953561	ANKRD13B	Heart - Atrial Appendage	-0.109344	8.4553e-05	SAS
rs880749	rs62068620	chr17:29840656	0.950883	1	ANKRD13B	Heart - Atrial Appendage	-0.111133	8.13645e-05	SAS
rs880749	rs56088359	chr17:29846641	0.950883	1	ANKRD13B	Heart - Atrial Appendage	-0.105196	0.000194548	SAS
rs880749	rs4795523	chr17:29849296	0.909434	0.953642	ANKRD13B	Heart - Atrial Appendage	-0.107148	0.000101274	SAS
rs880749	.	chr17:29855586	0.90136	0.953412	ANKRD13B	Heart - Atrial Appendage	-0.113688	4.63848e-05	SAS
rs880749	rs4794861	chr17:29856156	0.942492	0.991422	ANKRD13B	Heart - Atrial Appendage	-0.101889	0.00022288	SAS
rs880749	rs60415479	chr17:29861536	0.909434	0.953642	ANKRD13B	Heart - Atrial Appendage	-0.106838	0.000105411	SAS
rs880749	rs10853135	chr17:29861657	0.950883	1	ANKRD13B	Heart - Atrial Appendage	-0.106859	0.000160037	SAS
rs880749	rs67206808	chr17:29863078	0.930655	0.991376	ANKRD13B	Heart - Atrial Appendage	-0.10724	0.000140735	SAS
rs880749	rs7216948	chr17:29876155	0.909434	0.953642	ANKRD13B	Heart - Atrial Appendage	-0.106838	0.000105411	SAS
rs880749	rs7214458	chr17:29878155	0.909434	0.953642	ANKRD13B	Heart - Atrial Appendage	-0.109344	8.4553e-05	SAS
rs880749	rs8064689	chr17:29890035	0.946918	1	ANKRD13B	Heart - Atrial Appendage	-0.104754	0.000195172	SAS
rs880749	rs80292290	chr17:29897869	0.909434	0.953642	ANKRD13B	Heart - Atrial Appendage	-0.109344	8.4553e-05	SAS
rs880749	rs75204514	chr17:29899814	0.946918	1	ANKRD13B	Heart - Atrial Appendage	-0.106859	0.000160037	SAS
rs880749	rs62070264	chr17:29905031	0.950883	1	ANKRD13B	Heart - Atrial Appendage	-0.106859	0.000160037	SAS
rs880749	rs12051631	chr17:29908999	0.905456	0.953561	ANKRD13B	Heart - Atrial Appendage	-0.11024	7.31463e-05	SAS
rs880749	rs8077572	chr17:29910071	0.946918	1	ANKRD13B	Heart - Atrial Appendage	-0.106859	0.000160037	SAS
rs880749	rs58552713	chr17:29912484	0.909434	0.953642	ANKRD13B	Heart - Atrial Appendage	-0.109344	8.4553e-05	SAS
rs880749	rs59281956	chr17:29919995	0.930933	0.995672	ANKRD13B	Heart - Atrial Appendage	-0.111133	8.13645e-05	SAS
rs880749	rs59098520	chr17:29928809	0.893642	0.953316	ANKRD13B	Heart - Atrial Appendage	-0.105163	0.000159088	SAS
rs880749	rs7209622	chr17:29929789	0.885861	0.953152	ANKRD13B	Heart - Atrial Appendage	-0.11243	5.58212e-05	SAS
rs880749	rs201557604	chr17:29930608	0.885861	0.953152	ANKRD13B	Heart - Atrial Appendage	-0.109677	0.000110221	SAS
rs880749	rs3936006	chr17:29930642	0.885861	0.953152	ANKRD13B	Heart - Atrial Appendage	-0.108845	8.20125e-05	SAS
rs880749	rs62070270	chr17:29936962	0.843489	0.977764	ANKRD13B	Heart - Atrial Appendage	-0.105096	0.000155292	SAS
rs76832527	rs62187431	chr2:241212376	0.801568	0.988988	ANO7	Heart - Left Ventricle	0.607551	1.68e-11	SAS
rs76832527	rs111770284	chr2:241217672	0.981822	1	ANO7	Heart - Left Ventricle	0.678598	4.39e-15	SAS
rs76832527	rs76832527	chr2:241217826	1	1	ANO7	Heart - Left Ventricle	0.667285	1.55e-14	SAS
rs76832527	rs62186361	chr2:241229103	0.881739	1	ANO7	Heart - Left Ventricle	0.560522	3.33e-10	SAS
rs76832527	rs62187431	chr2:241212376	0.801568	0.988988	ANO7	Heart - Atrial Appendage	0.915246	9.28151e-29	SAS
rs76832527	rs111770284	chr2:241217672	0.981822	1	ANO7	Heart - Atrial Appendage	0.982231	2.544e-34	SAS
rs76832527	rs76832527	chr2:241217826	1	1	ANO7	Heart - Atrial Appendage	0.994914	3.46453e-34	SAS
rs76832527	rs62186361	chr2:241229103	0.881739	1	ANO7	Heart - Atrial Appendage	0.933073	9.10378e-28	SAS
rs645258	rs6589574	chr11:116859922	0.856832	0.938501	AP000892.6	Heart - Left Ventricle	0.409	7.8e-09	SAS
rs645258	rs61608455	chr11:116930485	1	1	AP000892.6	Heart - Left Ventricle	0.402707	9.18e-09	SAS
rs645258	rs59257548	chr11:116969045	0.988925	0.994447	AP000892.6	Heart - Left Ventricle	0.401976	5.36e-09	SAS
rs645258	rs607273	chr11:116992102	0.988925	0.994447	AP000892.6	Heart - Left Ventricle	0.422769	2.03e-09	SAS
rs645258	rs7115242	chr11:117037567	0.983441	0.994439	AP000892.6	Heart - Left Ventricle	0.422367	1.32e-09	SAS
rs645258	rs12790051	chr11:117050674	0.923455	0.97176	AP000892.6	Heart - Left Ventricle	0.477054	2.38e-10	SAS
rs645258	rs58290853	chr11:117087191	0.967082	0.988864	AP000892.6	Heart - Left Ventricle	0.477054	2.38e-10	SAS
rs236918	rs61278490	chr11:117107172	0.817897	0.946971	AP000892.6	Heart - Left Ventricle	0.453358	5.39e-11	SAS
rs236918	rs61305888	chr11:117108973	0.817897	0.946971	AP000892.6	Heart - Left Ventricle	0.453358	5.39e-11	SAS
rs236918	rs1955722827	chr11:117110063	0.822017	0.947139	AP000892.6	Heart - Left Ventricle	0.44882	2.26e-11	SAS
rs236918	rs60011609	chr11:117110864	0.919964	0.963512	AP000892.6	Heart - Left Ventricle	0.460728	4.22e-12	SAS
rs236918	rs142727120	chr11:117122203	0.920056	0.959196	AP000892.6	Heart - Left Ventricle	0.441424	1.05e-11	SAS
rs236918	rs6589596	chr11:117122465	0.928694	0.968073	AP000892.6	Heart - Left Ventricle	0.4611	3.42e-12	SAS
rs236918	rs6589597	chr11:117127082	0.946334	0.972797	AP000892.6	Heart - Left Ventricle	0.4611	3.42e-12	SAS
rs236918	rs58780007	chr11:117128343	0.920797	0.977045	AP000892.6	Heart - Left Ventricle	0.539805	1.51e-22	SAS
rs236918	rs7131536	chr11:117128730	0.950789	0.977296	AP000892.6	Heart - Left Ventricle	0.43555	1.29e-11	SAS
rs236918	rs7131686	chr11:117128843	0.950789	0.977296	AP000892.6	Heart - Left Ventricle	0.43555	1.29e-11	SAS
rs236918	rs1956086432	chr11:117149256	0.959741	0.986335	AP000892.6	Heart - Left Ventricle	0.46365	3.52e-12	SAS
rs236918	rs7950633	chr11:117153586	0.959741	0.986335	AP000892.6	Heart - Left Ventricle	0.46365	3.52e-12	SAS
rs236918	rs58345762	chr11:117153765	0.959741	0.986335	AP000892.6	Heart - Left Ventricle	0.437888	1.33e-11	SAS
rs236918	rs2127905	chr11:117155658	0.959741	0.986335	AP000892.6	Heart - Left Ventricle	0.463374	4.33e-12	SAS
rs236918	rs7112513	chr11:117166645	0.942251	0.981722	AP000892.6	Heart - Left Ventricle	0.437888	1.33e-11	SAS
rs236918	rs56568666	chr11:117168609	0.946732	0.98627	AP000892.6	Heart - Left Ventricle	0.437888	1.33e-11	SAS
rs236918	rs58422633	chr11:117171661	0.951043	0.986292	AP000892.6	Heart - Left Ventricle	0.46365	3.52e-12	SAS
rs236918	rs4604928	chr11:117173487	0.951043	0.986292	AP000892.6	Heart - Left Ventricle	0.46365	3.52e-12	SAS
rs236918	rs6589603	chr11:117185123	0.959741	0.986335	AP000892.6	Heart - Left Ventricle	0.46461	6.28e-12	SAS
rs236918	rs1242230	chr11:117191467	0.950897	0.98178	AP000892.6	Heart - Left Ventricle	0.46461	6.28e-12	SAS
rs236918	rs59721796	chr11:117191654	0.950897	0.98178	AP000892.6	Heart - Left Ventricle	0.46461	6.28e-12	SAS
rs236918	rs659955	chr11:117209663	0.98644	0.995453	AP000892.6	Heart - Left Ventricle	-0.436488	3.2e-11	SAS
rs236918	rs236911	chr11:117214554	0.982078	1	AP000892.6	Heart - Left Ventricle	-0.319888	2.3e-07	SAS
rs236918	rs517448	chr11:117220893	1	1	AP000892.6	Heart - Left Ventricle	-0.425133	1.62e-10	SAS
rs236918	rs2032448614	chr11:117226836	0.851456	0.931173	AP000892.6	Heart - Left Ventricle	-0.420042	6.65e-14	SAS
rs645258	rs6589574	chr11:116859922	0.856832	0.938501	AP000892.6	Heart - Atrial Appendage	0.549037	2.20521e-13	SAS
rs645258	rs61608455	chr11:116930485	1	1	AP000892.6	Heart - Atrial Appendage	0.584649	5.579e-15	SAS
rs645258	rs59257548	chr11:116969045	0.988925	0.994447	AP000892.6	Heart - Atrial Appendage	0.564158	3.00227e-14	SAS
rs645258	rs607273	chr11:116992102	0.988925	0.994447	AP000892.6	Heart - Atrial Appendage	0.584649	5.579e-15	SAS
rs645258	rs7115242	chr11:117037567	0.983441	0.994439	AP000892.6	Heart - Atrial Appendage	0.581863	4.35232e-15	SAS
rs645258	rs12790051	chr11:117050674	0.923455	0.97176	AP000892.6	Heart - Atrial Appendage	0.572685	6.96205e-14	SAS
rs645258	rs58290853	chr11:117087191	0.967082	0.988864	AP000892.6	Heart - Atrial Appendage	0.572685	6.96205e-14	SAS
rs236918	rs61278490	chr11:117107172	0.817897	0.946971	AP000892.6	Heart - Atrial Appendage	0.548418	2.42377e-14	SAS
rs236918	rs61305888	chr11:117108973	0.817897	0.946971	AP000892.6	Heart - Atrial Appendage	0.548418	2.42377e-14	SAS
rs236918	rs1955722827	chr11:117110063	0.822017	0.947139	AP000892.6	Heart - Atrial Appendage	0.560192	1.06912e-15	SAS
rs236918	rs60011609	chr11:117110864	0.919964	0.963512	AP000892.6	Heart - Atrial Appendage	0.573595	1.67694e-16	SAS
rs236918	rs142727120	chr11:117122203	0.920056	0.959196	AP000892.6	Heart - Atrial Appendage	0.555419	8.6042e-16	SAS
rs236918	rs6589596	chr11:117122465	0.928694	0.968073	AP000892.6	Heart - Atrial Appendage	0.58209	9.66111e-17	SAS
rs236918	rs6589597	chr11:117127082	0.946334	0.972797	AP000892.6	Heart - Atrial Appendage	0.58209	9.66111e-17	SAS
rs236918	rs58780007	chr11:117128343	0.920797	0.977045	AP000892.6	Heart - Atrial Appendage	0.588513	2.1194e-23	SAS
rs236918	rs7131536	chr11:117128730	0.950789	0.977296	AP000892.6	Heart - Atrial Appendage	0.594249	8.4208e-18	SAS
rs236918	rs7131686	chr11:117128843	0.950789	0.977296	AP000892.6	Heart - Atrial Appendage	0.594249	8.4208e-18	SAS
rs236918	rs1956086432	chr11:117149256	0.959741	0.986335	AP000892.6	Heart - Atrial Appendage	0.612745	3.05326e-18	SAS
rs236918	rs7950633	chr11:117153586	0.959741	0.986335	AP000892.6	Heart - Atrial Appendage	0.612745	3.05326e-18	SAS
rs236918	rs58345762	chr11:117153765	0.959741	0.986335	AP000892.6	Heart - Atrial Appendage	0.623947	2.42048e-19	SAS
rs236918	rs2127905	chr11:117155658	0.959741	0.986335	AP000892.6	Heart - Atrial Appendage	0.591913	1.63981e-17	SAS
rs236918	rs7112513	chr11:117166645	0.942251	0.981722	AP000892.6	Heart - Atrial Appendage	0.623947	2.42048e-19	SAS
rs236918	rs56568666	chr11:117168609	0.946732	0.98627	AP000892.6	Heart - Atrial Appendage	0.623947	2.42048e-19	SAS
rs236918	rs58422633	chr11:117171661	0.951043	0.986292	AP000892.6	Heart - Atrial Appendage	0.612745	3.05326e-18	SAS
rs236918	rs4604928	chr11:117173487	0.951043	0.986292	AP000892.6	Heart - Atrial Appendage	0.612745	3.05326e-18	SAS
rs236918	rs6589603	chr11:117185123	0.959741	0.986335	AP000892.6	Heart - Atrial Appendage	0.613147	5.47143e-18	SAS
rs236918	rs1242230	chr11:117191467	0.950897	0.98178	AP000892.6	Heart - Atrial Appendage	0.613147	5.47143e-18	SAS
rs236918	rs59721796	chr11:117191654	0.950897	0.98178	AP000892.6	Heart - Atrial Appendage	0.613147	5.47143e-18	SAS
rs236918	rs659955	chr11:117209663	0.98644	0.995453	AP000892.6	Heart - Atrial Appendage	-0.613147	5.47143e-18	SAS
rs236918	rs236911	chr11:117214554	0.982078	1	AP000892.6	Heart - Atrial Appendage	-0.480806	2.44442e-12	SAS
rs236918	rs517448	chr11:117220893	1	1	AP000892.6	Heart - Atrial Appendage	-0.607604	7.19331e-18	SAS
rs236918	rs2032448614	chr11:117226836	0.851456	0.931173	AP000892.6	Heart - Atrial Appendage	-0.402049	7.37603e-12	SAS
rs9611958	rs56997186	chr22:42902020	1	1	ARFGAP3	Heart - Atrial Appendage	0.197399	1.82631e-05	SAS
rs9972936	rs11656414	chr17:45260603	0.83145	0.928853	ARHGAP27	Heart - Left Ventricle	-0.133297	0.000143389	SAS
rs9895436	rs116978791	chr17:45378874	0.832485	0.943563	ARHGAP27	Heart - Left Ventricle	0.161285	6.11e-06	SAS
rs9895436	rs117129737	chr17:45379362	0.882526	0.953289	ARHGAP27	Heart - Left Ventricle	0.156632	1e-05	SAS
rs9895436	rs115065455	chr17:45379403	0.841272	0.968837	ARHGAP27	Heart - Left Ventricle	0.18504	1.46e-07	SAS
rs9895436	rs9895436	chr17:45380520	1	1	ARHGAP27	Heart - Left Ventricle	0.137928	5.43e-05	SAS
rs1971631	rs73984391	chr17:45407232	0.977212	1	ARHGAP27	Heart - Left Ventricle	-0.17561	9.36e-05	SAS
rs1971631	rs138845131	chr17:45407537	0.930747	0.976177	ARHGAP27	Heart - Left Ventricle	-0.17257	0.000126724	SAS
rs9895436	rs115065455	chr17:45379403	0.841272	0.968837	ARHGAP27	Heart - Atrial Appendage	0.129498	3.47211e-05	SAS
rs9895436	rs9895436	chr17:45380520	1	1	ARHGAP27	Heart - Atrial Appendage	0.120225	5.58067e-05	SAS
rs607562	rs2055449	chr11:100679599	0.828593	0.932896	ARHGAP42	Heart - Left Ventricle	0.165376	5.87e-05	SAS
rs607562	rs2055450	chr11:100679686	0.832406	0.936956	ARHGAP42	Heart - Left Ventricle	0.165376	5.87e-05	SAS
rs607562	rs386429672	chr11:100700229	0.865981	0.945935	ARHGAP42	Heart - Left Ventricle	-0.171169	3.4e-05	SAS
rs607562	rs670401	chr11:100701679	0.869852	0.949989	ARHGAP42	Heart - Left Ventricle	-0.171169	3.4e-05	SAS
rs607562	rs1216743	chr11:100702389	0.888875	0.954444	ARHGAP42	Heart - Left Ventricle	-0.172531	3.04e-05	SAS
rs607562	rs57392685	chr11:100710589	0.912106	0.962887	ARHGAP42	Heart - Left Ventricle	-0.171879	3.82e-05	SAS
rs607562	rs60462535	chr11:100722807	0.919935	0.96701	ARHGAP42	Heart - Left Ventricle	-0.158709	8.42e-05	SAS
rs607562	rs604723	chr11:100739815	0.927988	0.979211	ARHGAP42	Heart - Left Ventricle	-0.167966	6.08e-05	SAS
rs607562	rs607562	chr11:100753807	1	1	ARHGAP42	Heart - Left Ventricle	-0.169699	3.89e-05	SAS
rs607562	rs57331723	chr11:100767524	0.975673	0.995876	ARHGAP42	Heart - Left Ventricle	-0.18031	9.97e-06	SAS
rs607562	rs59703557	chr11:100772406	0.971608	0.991769	ARHGAP42	Heart - Left Ventricle	0.170077	2.76e-05	SAS
rs607562	rs2055449	chr11:100679599	0.828593	0.932896	ARHGAP42	Heart - Atrial Appendage	0.258429	1.3505e-07	SAS
rs607562	rs2055450	chr11:100679686	0.832406	0.936956	ARHGAP42	Heart - Atrial Appendage	0.258429	1.3505e-07	SAS
rs607562	rs4312035	chr11:100684383	0.832596	0.940909	ARHGAP42	Heart - Atrial Appendage	0.252127	3.3004e-07	SAS
rs607562	rs386429672	chr11:100700229	0.865981	0.945935	ARHGAP42	Heart - Atrial Appendage	-0.256605	1.59908e-07	SAS
rs607562	rs670401	chr11:100701679	0.869852	0.949989	ARHGAP42	Heart - Atrial Appendage	-0.256605	1.59908e-07	SAS
rs607562	rs1216743	chr11:100702389	0.888875	0.954444	ARHGAP42	Heart - Atrial Appendage	-0.263918	7.06359e-08	SAS
rs607562	rs57392685	chr11:100710589	0.912106	0.962887	ARHGAP42	Heart - Atrial Appendage	-0.257466	1.84658e-07	SAS
rs607562	rs60462535	chr11:100722807	0.919935	0.96701	ARHGAP42	Heart - Atrial Appendage	-0.249156	2.29563e-07	SAS
rs607562	rs604723	chr11:100739815	0.927988	0.979211	ARHGAP42	Heart - Atrial Appendage	-0.255657	3.44939e-07	SAS
rs607562	rs607562	chr11:100753807	1	1	ARHGAP42	Heart - Atrial Appendage	-0.229773	4.71805e-06	SAS
rs607562	rs57331723	chr11:100767524	0.975673	0.995876	ARHGAP42	Heart - Atrial Appendage	-0.222228	9.3933e-06	SAS
rs607562	rs59703557	chr11:100772406	0.971608	0.991769	ARHGAP42	Heart - Atrial Appendage	0.224913	5.11908e-06	SAS
rs7947761	rs11824393	chr11:100748071	0.813646	0.913147	ARHGAP42	Heart - Atrial Appendage	-0.180595	6.43827e-05	SAS
rs7947761	rs11824432	chr11:100748248	0.813646	0.913147	ARHGAP42	Heart - Atrial Appendage	-0.189213	2.73021e-05	SAS
rs7947761	rs61910508	chr11:100748595	0.993836	1	ARHGAP42	Heart - Atrial Appendage	-0.225004	3.16772e-07	SAS
rs7947761	rs4087602	chr11:100751095	0.993836	1	ARHGAP42	Heart - Atrial Appendage	-0.226992	2.27135e-07	SAS
rs7947761	rs1565555391	chr11:100751356	0.987688	1	ARHGAP42	Heart - Atrial Appendage	-0.230828	5.72344e-08	SAS
rs7947761	rs7117515	chr11:100751598	1	1	ARHGAP42	Heart - Atrial Appendage	-0.228488	1.74481e-07	SAS
rs7947761	rs4337001	chr11:100751660	1	1	ARHGAP42	Heart - Atrial Appendage	-0.228488	1.74481e-07	SAS
rs7947761	rs3937142	chr11:100752489	1	1	ARHGAP42	Heart - Atrial Appendage	-0.225004	3.16772e-07	SAS
rs7947761	rs2407750	chr11:100752720	1	1	ARHGAP42	Heart - Atrial Appendage	-0.228488	1.74481e-07	SAS
rs7947761	rs73005729	chr11:100753508	1	1	ARHGAP42	Heart - Atrial Appendage	-0.232501	8.8773e-08	SAS
rs7947761	rs61892334	chr11:100753645	1	1	ARHGAP42	Heart - Atrial Appendage	-0.225004	3.16772e-07	SAS
rs7947761	rs60363570	chr11:100753868	1	1	ARHGAP42	Heart - Atrial Appendage	-0.225004	3.16772e-07	SAS
rs7947761	rs7116153	chr11:100756275	0.987695	0.993828	ARHGAP42	Heart - Atrial Appendage	-0.219726	5.13447e-07	SAS
rs7947761	rs7130855	chr11:100756598	0.981613	0.99382	ARHGAP42	Heart - Atrial Appendage	-0.215819	9.32608e-07	SAS
rs7947761	rs17095405	chr11:100757609	0.987776	1	ARHGAP42	Heart - Atrial Appendage	-0.215819	9.32608e-07	SAS
rs7947761	rs61892352	chr11:100758716	0.993858	1	ARHGAP42	Heart - Atrial Appendage	-0.215819	9.32608e-07	SAS
rs7947761	rs61892354	chr11:100760017	0.987695	0.993828	ARHGAP42	Heart - Atrial Appendage	-0.219726	5.13447e-07	SAS
rs7947761	rs61892355	chr11:100760615	0.920933	0.993478	ARHGAP42	Heart - Atrial Appendage	-0.215661	9.28978e-07	SAS
rs7947761	rs61890760	chr11:100761876	0.987695	0.993828	ARHGAP42	Heart - Atrial Appendage	-0.215819	9.32608e-07	SAS
rs7947761	rs17095409	chr11:100762278	0.987695	0.993828	ARHGAP42	Heart - Atrial Appendage	-0.215819	9.32608e-07	SAS
rs7947761	rs7126324	chr11:100762572	0.987695	0.993828	ARHGAP42	Heart - Atrial Appendage	-0.215819	9.32608e-07	SAS
rs7947761	rs59967532	chr11:100762805	0.987695	0.993828	ARHGAP42	Heart - Atrial Appendage	-0.215819	9.32608e-07	SAS
rs7947761	rs60708905	chr11:100763104	0.987695	0.993828	ARHGAP42	Heart - Atrial Appendage	-0.215819	9.32608e-07	SAS
rs7947761	rs57991075	chr11:100763171	0.987695	0.993828	ARHGAP42	Heart - Atrial Appendage	-0.215819	9.32608e-07	SAS
rs7947761	rs7942588	chr11:100765133	0.987695	0.993828	ARHGAP42	Heart - Atrial Appendage	-0.215819	9.32608e-07	SAS
rs7947761	rs7927197	chr11:100765150	0.987695	0.993828	ARHGAP42	Heart - Atrial Appendage	-0.215819	9.32608e-07	SAS
rs7947761	rs201929684	chr11:100765367	0.987695	0.993828	ARHGAP42	Heart - Atrial Appendage	-0.215819	9.32608e-07	SAS
rs7947761	rs7105842	chr11:100766265	0.993858	1	ARHGAP42	Heart - Atrial Appendage	-0.215819	9.32608e-07	SAS
rs7947761	rs7120712	chr11:100767271	0.987776	1	ARHGAP42	Heart - Atrial Appendage	-0.21294	1.60391e-06	SAS
rs7947761	rs58608878	chr11:100767872	0.987776	1	ARHGAP42	Heart - Atrial Appendage	-0.214775	1.30179e-06	SAS
rs7947761	rs17095428	chr11:100767913	0.987776	1	ARHGAP42	Heart - Atrial Appendage	-0.212	1.50408e-06	SAS
rs7947761	rs140748271	chr11:100768315	0.981613	0.99382	ARHGAP42	Heart - Atrial Appendage	-0.214775	1.30179e-06	SAS
rs7947761	rs61890763	chr11:100768327	0.981613	0.99382	ARHGAP42	Heart - Atrial Appendage	-0.214775	1.30179e-06	SAS
rs7947761	rs61890764	chr11:100768500	0.987776	1	ARHGAP42	Heart - Atrial Appendage	-0.206138	2.4843e-06	SAS
rs7947761	rs17095429	chr11:100768571	0.987776	1	ARHGAP42	Heart - Atrial Appendage	-0.214775	1.30179e-06	SAS
rs7947761	rs3901516	chr11:100769143	0.987776	1	ARHGAP42	Heart - Atrial Appendage	-0.214775	1.30179e-06	SAS
rs7947761	rs7102634	chr11:100769856	0.969334	0.987596	ARHGAP42	Heart - Atrial Appendage	-0.220837	6.10502e-07	SAS
rs7947761	rs7944598	chr11:100770469	0.987776	1	ARHGAP42	Heart - Atrial Appendage	-0.223471	2.17319e-07	SAS
rs7947761	rs17095438	chr11:100771177	0.981613	0.99382	ARHGAP42	Heart - Atrial Appendage	-0.219821	7.42997e-07	SAS
rs7947761	rs17095439	chr11:100771246	0.981613	0.99382	ARHGAP42	Heart - Atrial Appendage	-0.223566	4.10376e-07	SAS
rs7947761	rs7110872	chr11:100771524	0.97559	0.993812	ARHGAP42	Heart - Atrial Appendage	-0.223566	4.10376e-07	SAS
rs7947761	rs7112228	chr11:100771846	0.981613	0.99382	ARHGAP42	Heart - Atrial Appendage	-0.223566	4.10376e-07	SAS
rs7947761	rs7112366	chr11:100771991	0.981613	0.99382	ARHGAP42	Heart - Atrial Appendage	-0.223566	4.10376e-07	SAS
rs7947761	rs61890765	chr11:100772231	0.981613	0.99382	ARHGAP42	Heart - Atrial Appendage	-0.223566	4.10376e-07	SAS
rs7947761	rs4121392	chr11:100772692	0.981613	0.99382	ARHGAP42	Heart - Atrial Appendage	-0.229584	1.0451e-07	SAS
rs7947761	rs896720957	chr11:100775386	0.852493	0.931847	ARHGAP42	Heart - Atrial Appendage	-0.181256	2.0721e-05	SAS
rs7947761	rs682847	chr11:100775925	0.825484	0.92536	ARHGAP42	Heart - Atrial Appendage	-0.190028	1.18464e-05	SAS
rs7947761	rs686056	chr11:100775958	0.825484	0.92536	ARHGAP42	Heart - Atrial Appendage	-0.190028	1.18464e-05	SAS
rs7947761	rs17572418	chr11:100776205	0.825484	0.92536	ARHGAP42	Heart - Atrial Appendage	-0.190028	1.18464e-05	SAS
rs4661721	rs4661721	chr1:16187874	1	1	ARHGEF19	Heart - Left Ventricle	0.36361	2.52e-09	SAS
rs4661721	rs4661721	chr1:16187874	1	1	ARHGEF19	Heart - Atrial Appendage	0.261607	8.63203e-06	SAS
rs35234337	rs56021343	chr9:35654265	0.916738	0.993592	ARHGEF39	Heart - Left Ventricle	0.260402	1.76e-06	SAS
rs35234337	rs71521283	chr9:35657744	0.975055	0.993675	ARHGEF39	Heart - Left Ventricle	0.261058	1.7e-06	SAS
rs35234337	rs35234337	chr9:35661246	1	1	ARHGEF39	Heart - Left Ventricle	0.262523	1.45e-06	SAS
rs35234337	rs56021343	chr9:35654265	0.916738	0.993592	ARHGEF39	Heart - Atrial Appendage	0.184306	2.06045e-05	SAS
rs35234337	rs71521283	chr9:35657744	0.975055	0.993675	ARHGEF39	Heart - Atrial Appendage	0.184306	2.06045e-05	SAS
rs35234337	rs35234337	chr9:35661246	1	1	ARHGEF39	Heart - Atrial Appendage	0.189983	1.16642e-05	SAS
rs1243872	rs200000757	chr9:35687776	0.975757	1	ARHGEF39	Heart - Atrial Appendage	-0.138609	0.000152184	SAS
rs242557	rs242557	chr17:45942346	1	1	ARL17A	Heart - Left Ventricle	-0.431422	3.9e-10	SAS
rs242557	rs242557	chr17:45942346	1	1	ARL17A	Heart - Atrial Appendage	-0.40395	9.09365e-09	SAS
rs3824756	rs17114534	chr10:102461772	0.859168	0.994212	ARL3	Heart - Left Ventricle	-0.156362	0.000122421	SAS
rs3824756	rs4919643	chr10:102462620	0.872804	0.994236	ARL3	Heart - Left Ventricle	-0.167132	2.38e-05	SAS
rs3824756	rs11191296	chr10:102478801	0.972456	0.994392	ARL3	Heart - Left Ventricle	-0.171912	0.000243841	SAS
rs3824756	rs10786674	chr10:102525329	0.994439	1	ARL3	Heart - Left Ventricle	-0.197656	8.99e-05	SAS
rs3824756	.	chr10:102556220	1	1	ARL3	Heart - Left Ventricle	-0.190589	0.000155475	SAS
rs3824756	rs60500361	chr10:102558028	1	1	ARL3	Heart - Left Ventricle	-0.190589	0.000155475	SAS
rs3824756	rs56791083	chr10:102561141	1	1	ARL3	Heart - Left Ventricle	-0.190589	0.000155475	SAS
rs3824756	rs77630251	chr10:102578613	1	1	ARL3	Heart - Left Ventricle	-0.190589	0.000155475	SAS
rs3824756	rs11191343	chr10:102585468	1	1	ARL3	Heart - Left Ventricle	-0.190589	0.000155475	SAS
rs3824756	rs3934495	chr10:102601954	0.994423	1	ARL3	Heart - Left Ventricle	-0.190589	0.000155475	SAS
rs3824756	.	chr10:102624454	0.972317	0.988815	ARL3	Heart - Left Ventricle	-0.202233	6.3e-05	SAS
rs3824756	rs74558061	chr10:102624580	0.972317	0.988815	ARL3	Heart - Left Ventricle	-0.21847	2.79e-05	SAS
rs3824756	rs12573474	chr10:102633749	0.90522	0.988615	ARL3	Heart - Left Ventricle	-0.202233	6.3e-05	SAS
rs3824756	rs11191359	chr10:102641729	0.955819	0.97766	ARL3	Heart - Left Ventricle	-0.253284	8.88e-07	SAS
rs3824756	rs61055519	chr10:102641875	0.955819	0.97766	ARL3	Heart - Left Ventricle	-0.235001	2.58e-06	SAS
rs3824756	rs4146428	chr10:102641964	0.955819	0.97766	ARL3	Heart - Left Ventricle	-0.235001	2.58e-06	SAS
rs3824756	rs10786701	chr10:102652551	0.955819	0.97766	ARL3	Heart - Left Ventricle	-0.238878	1.91e-06	SAS
rs3824756	.	chr10:102658860	0.820829	0.921173	ARL3	Heart - Left Ventricle	-0.248946	4.47e-07	SAS
rs3824756	rs10883760	chr10:102659708	0.820829	0.921173	ARL3	Heart - Left Ventricle	-0.193642	3.45e-05	SAS
rs3824756	rs4244354	chr10:102666420	0.847026	0.943464	ARL3	Heart - Left Ventricle	-0.248946	4.47e-07	SAS
rs3824756	rs59815067	chr10:102670494	0.847026	0.943464	ARL3	Heart - Left Ventricle	-0.248946	4.47e-07	SAS
rs3824756	rs200428110	chr10:102671905	0.847026	0.943464	ARL3	Heart - Left Ventricle	-0.248946	4.47e-07	SAS
rs3824756	rs4919644	chr10:102469831	0.905883	0.994292	ARL3	Heart - Atrial Appendage	-0.228183	1.82151e-06	SAS
rs3824756	rs3740416	chr10:102470680	0.905883	0.994292	ARL3	Heart - Atrial Appendage	-0.228183	1.82151e-06	SAS
rs3824756	rs45597333	chr10:102476215	0.899696	0.982946	ARL3	Heart - Atrial Appendage	-0.228183	1.82151e-06	SAS
rs3824756	rs3740409	chr10:102476888	0.926189	1	ARL3	Heart - Atrial Appendage	-0.239696	7.08514e-07	SAS
rs3824756	rs11191296	chr10:102478801	0.972456	0.994392	ARL3	Heart - Atrial Appendage	-0.229751	4.45182e-06	SAS
rs3824756	rs58999782	chr10:102501602	0.978032	1	ARL3	Heart - Atrial Appendage	-0.228183	1.82151e-06	SAS
rs3824756	rs12774693	chr10:102510248	0.978032	1	ARL3	Heart - Atrial Appendage	-0.224867	3.08748e-06	SAS
rs3824756	rs10786670	chr10:102511024	0.978032	1	ARL3	Heart - Atrial Appendage	-0.220885	3.04703e-06	SAS
rs3824756	rs4919649	chr10:102512579	0.978032	1	ARL3	Heart - Atrial Appendage	-0.224867	3.08748e-06	SAS
rs3824756	rs4919650	chr10:102514106	0.978032	1	ARL3	Heart - Atrial Appendage	-0.224867	3.08748e-06	SAS
rs3824756	rs4919652	chr10:102514400	0.972456	0.994392	ARL3	Heart - Atrial Appendage	-0.224867	3.08748e-06	SAS
rs3824756	rs4466760	chr10:102520907	0.978032	1	ARL3	Heart - Atrial Appendage	-0.224867	3.08748e-06	SAS
rs3824756	rs4919656	chr10:102523104	0.978032	1	ARL3	Heart - Atrial Appendage	-0.224867	3.08748e-06	SAS
rs3824756	rs10786674	chr10:102525329	0.994439	1	ARL3	Heart - Atrial Appendage	-0.240678	3.27265e-06	SAS
rs3824756	rs58658846	chr10:102527602	1	1	ARL3	Heart - Atrial Appendage	-0.239658	5.02715e-06	SAS
rs3824756	rs10883731	chr10:102533370	1	1	ARL3	Heart - Atrial Appendage	-0.235999	7.2019e-06	SAS
rs3824756	rs2031604	chr10:102538034	1	1	ARL3	Heart - Atrial Appendage	0.237858	5.21159e-06	SAS
rs3824756	rs9665626	chr10:102540881	1	1	ARL3	Heart - Atrial Appendage	0.237858	5.21159e-06	SAS
rs3824756	rs11191323	chr10:102542169	1	1	ARL3	Heart - Atrial Appendage	-0.239658	5.02715e-06	SAS
rs3824756	rs12220810	chr10:102545362	1	1	ARL3	Heart - Atrial Appendage	-0.235999	7.2019e-06	SAS
rs3824756	rs10883735	chr10:102548689	1	1	ARL3	Heart - Atrial Appendage	-0.235999	7.2019e-06	SAS
rs3824756	.	chr10:102553770	1	1	ARL3	Heart - Atrial Appendage	-0.235999	7.2019e-06	SAS
rs3824756	.	chr10:102556220	1	1	ARL3	Heart - Atrial Appendage	-0.229362	8.11681e-06	SAS
rs3824756	rs60500361	chr10:102558028	1	1	ARL3	Heart - Atrial Appendage	-0.229362	8.11681e-06	SAS
rs3824756	rs56791083	chr10:102561141	1	1	ARL3	Heart - Atrial Appendage	-0.233041	5.67436e-06	SAS
rs3824756	rs77630251	chr10:102578613	1	1	ARL3	Heart - Atrial Appendage	-0.233041	5.67436e-06	SAS
rs3824756	rs11191343	chr10:102585468	1	1	ARL3	Heart - Atrial Appendage	-0.233041	5.67436e-06	SAS
rs3824756	rs3934495	chr10:102601954	0.994423	1	ARL3	Heart - Atrial Appendage	-0.233041	5.67436e-06	SAS
rs3824756	.	chr10:102624454	0.972317	0.988815	ARL3	Heart - Atrial Appendage	-0.250215	1.07035e-06	SAS
rs3824756	rs74558061	chr10:102624580	0.972317	0.988815	ARL3	Heart - Atrial Appendage	-0.250897	3.75896e-06	SAS
rs3824756	rs12573474	chr10:102633749	0.90522	0.988615	ARL3	Heart - Atrial Appendage	-0.250215	1.07035e-06	SAS
rs3824756	rs57517138	chr10:102640376	0.955819	0.97766	ARL3	Heart - Atrial Appendage	-0.217277	8.19523e-06	SAS
rs3824756	rs11191359	chr10:102641729	0.955819	0.97766	ARL3	Heart - Atrial Appendage	-0.299444	2.2423e-08	SAS
rs3824756	rs61055519	chr10:102641875	0.955819	0.97766	ARL3	Heart - Atrial Appendage	-0.293157	6.86609e-09	SAS
rs3824756	rs4146428	chr10:102641964	0.955819	0.97766	ARL3	Heart - Atrial Appendage	-0.293157	6.86609e-09	SAS
rs3824756	rs10786701	chr10:102652551	0.955819	0.97766	ARL3	Heart - Atrial Appendage	-0.293157	6.86609e-09	SAS
rs3824756	.	chr10:102658860	0.820829	0.921173	ARL3	Heart - Atrial Appendage	-0.312938	3.2085e-10	SAS
rs3824756	rs10883760	chr10:102659708	0.820829	0.921173	ARL3	Heart - Atrial Appendage	-0.241538	5.83395e-07	SAS
rs3824756	rs4244354	chr10:102666420	0.847026	0.943464	ARL3	Heart - Atrial Appendage	-0.318378	1.61749e-10	SAS
rs3824756	rs59815067	chr10:102670494	0.847026	0.943464	ARL3	Heart - Atrial Appendage	-0.311285	5.44686e-10	SAS
rs3824756	rs200428110	chr10:102671905	0.847026	0.943464	ARL3	Heart - Atrial Appendage	-0.304646	1.09967e-09	SAS
rs1260294	rs4148856	chr12:122966218	0.819905	0.99343	ARL6IP4	Heart - Atrial Appendage	0.121531	3.28212e-06	SAS
rs1260294	rs12811109	chr12:122986547	0.939389	0.993626	ARL6IP4	Heart - Atrial Appendage	-0.126635	9.95687e-06	SAS
rs1260294	rs1463877	chr12:122988707	0.826084	1	ARL6IP4	Heart - Atrial Appendage	0.132777	5.13416e-07	SAS
rs1260294	rs57919480	chr12:122992764	0.8168	1	ARL6IP4	Heart - Atrial Appendage	0.133319	4.57726e-07	SAS
rs1260294	rs58518040	chr12:123000641	0.830786	1	ARL6IP4	Heart - Atrial Appendage	0.133319	4.57726e-07	SAS
rs1260294	rs12820906	chr12:123008576	0.812218	1	ARL6IP4	Heart - Atrial Appendage	-0.124509	7.04245e-06	SAS
rs1260294	rs641760	chr12:123034319	0.819905	0.99343	ARL6IP4	Heart - Atrial Appendage	0.136463	3.57942e-07	SAS
rs1260294	rs520088	chr12:123037603	0.826084	1	ARL6IP4	Heart - Atrial Appendage	0.134614	3.06733e-07	SAS
rs1260294	rs655293	chr12:123043858	0.826084	1	ARL6IP4	Heart - Atrial Appendage	0.133319	4.57726e-07	SAS
rs1260294	rs71444568	chr12:123048692	0.829338	0.993447	ARL6IP4	Heart - Atrial Appendage	-0.13244	3.0099e-06	SAS
rs1260294	rs1260294	chr12:123075742	1	1	ARL6IP4	Heart - Atrial Appendage	-0.126635	9.95687e-06	SAS
rs1260294	rs1617156	chr12:123105618	0.854925	1	ARL6IP4	Heart - Atrial Appendage	0.135972	2.3491e-07	SAS
rs1260294	rs7132277	chr12:123108835	0.900757	0.986573	ARL6IP4	Heart - Atrial Appendage	-0.140621	1.69411e-06	SAS
rs1260294	rs57139790	chr12:123163592	0.889299	0.949017	ARL6IP4	Heart - Atrial Appendage	0.123682	1.47544e-05	SAS
rs1260294	rs2682426	chr12:123169009	0.822728	0.929883	ARL6IP4	Heart - Atrial Appendage	0.132602	2.22439e-07	SAS
rs1260294	rs2950537	chr12:123170231	0.860988	0.936668	ARL6IP4	Heart - Atrial Appendage	0.131577	2.49269e-07	SAS
rs1260294	rs4759366	chr12:123170265	0.877804	0.936912	ARL6IP4	Heart - Atrial Appendage	0.131577	2.49269e-07	SAS
rs1260294	rs57096401	chr12:123170502	0.889299	0.949017	ARL6IP4	Heart - Atrial Appendage	0.120028	2.85769e-05	SAS
rs1260294	rs57107059	chr12:123170910	0.860988	0.936668	ARL6IP4	Heart - Atrial Appendage	0.131577	2.49269e-07	SAS
rs1260294	rs1716176	chr12:123170920	0.860988	0.936668	ARL6IP4	Heart - Atrial Appendage	0.131577	2.49269e-07	SAS
rs1260294	rs1790098	chr12:123170934	0.860988	0.936668	ARL6IP4	Heart - Atrial Appendage	0.131577	2.49269e-07	SAS
rs1260294	rs61522991	chr12:123172178	0.860988	0.936668	ARL6IP4	Heart - Atrial Appendage	0.131577	2.49269e-07	SAS
rs1260294	rs2049114	chr12:123172791	0.877804	0.936912	ARL6IP4	Heart - Atrial Appendage	0.128304	6.57754e-07	SAS
rs1260294	rs7304864	chr12:123173711	0.889299	0.949017	ARL6IP4	Heart - Atrial Appendage	0.112724	7.66822e-05	SAS
rs1260294	rs1716175	chr12:123173841	0.860988	0.936668	ARL6IP4	Heart - Atrial Appendage	0.128304	6.57754e-07	SAS
rs1260294	rs1790123	chr12:123174995	0.889299	0.949017	ARL6IP4	Heart - Atrial Appendage	0.120988	8.87762e-06	SAS
rs1260294	rs58813774	chr12:123175963	0.889299	0.949017	ARL6IP4	Heart - Atrial Appendage	0.113367	8.25343e-05	SAS
rs1260294	rs1727311	chr12:123176169	0.883522	0.942934	ARL6IP4	Heart - Atrial Appendage	0.112724	7.66822e-05	SAS
rs1260294	rs58370940	chr12:123176170	0.883522	0.942934	ARL6IP4	Heart - Atrial Appendage	0.112724	7.66822e-05	SAS
rs1260294	rs1716173	chr12:123176174	0.872142	0.936831	ARL6IP4	Heart - Atrial Appendage	0.128304	6.57754e-07	SAS
rs1260294	rs1790124	chr12:123178804	0.860988	0.936668	ARL6IP4	Heart - Atrial Appendage	0.131514	2.66127e-07	SAS
rs1260294	rs74313499	chr12:123179113	0.877804	0.936912	ARL6IP4	Heart - Atrial Appendage	0.131577	2.49269e-07	SAS
rs1260294	rs57669383	chr12:123179658	0.877804	0.936912	ARL6IP4	Heart - Atrial Appendage	0.131577	2.49269e-07	SAS
rs1260294	rs1790125	chr12:123180709	0.860988	0.936668	ARL6IP4	Heart - Atrial Appendage	0.128947	4.94564e-07	SAS
rs1260294	rs59943322	chr12:123181148	0.860988	0.936668	ARL6IP4	Heart - Atrial Appendage	0.128947	4.94564e-07	SAS
rs1260294	rs10846478	chr12:123182401	0.877804	0.936912	ARL6IP4	Heart - Atrial Appendage	0.128947	4.94564e-07	SAS
rs1260294	rs58550035	chr12:123182807	0.860988	0.936668	ARL6IP4	Heart - Atrial Appendage	0.128304	6.57754e-07	SAS
rs1260294	rs1790105	chr12:123183403	0.855494	0.936586	ARL6IP4	Heart - Atrial Appendage	0.128304	6.57754e-07	SAS
rs1260294	rs1615694	chr12:123183475	0.877804	0.936912	ARL6IP4	Heart - Atrial Appendage	0.128304	6.57754e-07	SAS
rs1260294	rs1716159	chr12:123184921	0.860988	0.936668	ARL6IP4	Heart - Atrial Appendage	0.128304	6.57754e-07	SAS
rs1260294	rs1716158	chr12:123184961	0.877804	0.936912	ARL6IP4	Heart - Atrial Appendage	0.128304	6.57754e-07	SAS
rs1260294	rs1716157	chr12:123185926	0.860988	0.936668	ARL6IP4	Heart - Atrial Appendage	0.128304	6.57754e-07	SAS
rs1260294	rs1716156	chr12:123186763	0.877804	0.936912	ARL6IP4	Heart - Atrial Appendage	0.128304	6.57754e-07	SAS
rs1260294	rs10772995	chr12:123187214	0.883522	0.942934	ARL6IP4	Heart - Atrial Appendage	0.128304	6.57754e-07	SAS
rs1260294	rs1790087	chr12:123188087	0.866538	0.936749	ARL6IP4	Heart - Atrial Appendage	0.128304	6.57754e-07	SAS
rs1260294	rs2045542128	chr12:123188412	0.866538	0.936749	ARL6IP4	Heart - Atrial Appendage	0.128304	6.57754e-07	SAS
rs1260294	.	chr12:123193817	0.860988	0.936668	ARL6IP4	Heart - Atrial Appendage	0.131577	2.49269e-07	SAS
rs1260294	rs1790095	chr12:123196675	0.877804	0.936912	ARL6IP4	Heart - Atrial Appendage	0.131577	2.49269e-07	SAS
rs1260294	rs1241782808	chr12:123200235	0.860988	0.936668	ARL6IP4	Heart - Atrial Appendage	0.131577	2.49269e-07	SAS
rs1260294	.	chr12:123201231	0.866022	0.930603	ARL6IP4	Heart - Atrial Appendage	0.131577	2.49269e-07	SAS
rs1260294	rs1716182	chr12:123201580	0.860988	0.936668	ARL6IP4	Heart - Atrial Appendage	0.131577	2.49269e-07	SAS
rs1260294	rs57572912	chr12:123201677	0.860988	0.936668	ARL6IP4	Heart - Atrial Appendage	0.131577	2.49269e-07	SAS
rs1260294	rs2695479	chr12:123204839	0.889299	0.949017	ARL6IP4	Heart - Atrial Appendage	0.119194	2.68497e-05	SAS
rs1260294	rs59207857	chr12:123204974	0.889299	0.949017	ARL6IP4	Heart - Atrial Appendage	0.120028	2.85769e-05	SAS
rs1260294	rs1727290	chr12:123207758	0.866538	0.936749	ARL6IP4	Heart - Atrial Appendage	0.131577	2.49269e-07	SAS
rs1260294	rs1727288	chr12:123208418	0.877804	0.936912	ARL6IP4	Heart - Atrial Appendage	0.126785	2.9183e-06	SAS
rs1260294	rs11057192	chr12:123208873	0.866538	0.936749	ARL6IP4	Heart - Atrial Appendage	0.131577	2.49269e-07	SAS
rs1260294	rs2695476	chr12:123209659	0.877804	0.936912	ARL6IP4	Heart - Atrial Appendage	0.119194	2.68497e-05	SAS
rs1260294	rs2682434	chr12:123210177	0.850053	0.936504	ARL6IP4	Heart - Atrial Appendage	0.131577	2.49269e-07	SAS
rs1260294	rs10744148	chr12:123211371	0.850053	0.936504	ARL6IP4	Heart - Atrial Appendage	0.131577	2.49269e-07	SAS
rs1260294	rs2682433	chr12:123212494	0.877804	0.936912	ARL6IP4	Heart - Atrial Appendage	-0.119194	2.68497e-05	SAS
rs1260294	rs10772996	chr12:123212984	0.866538	0.936749	ARL6IP4	Heart - Atrial Appendage	0.131577	2.49269e-07	SAS
rs1260294	rs1880974	chr12:123213785	0.850053	0.936504	ARL6IP4	Heart - Atrial Appendage	0.131577	2.49269e-07	SAS
rs1260294	rs57779929	chr12:123213971	0.866538	0.936749	ARL6IP4	Heart - Atrial Appendage	0.131577	2.49269e-07	SAS
rs1260294	rs1880972	chr12:123213972	0.850053	0.936504	ARL6IP4	Heart - Atrial Appendage	0.131577	2.49269e-07	SAS
rs1260294	rs1727323	chr12:123214243	0.843948	0.930245	ARL6IP4	Heart - Atrial Appendage	0.131577	2.49269e-07	SAS
rs1260294	rs1004536916	chr12:123214653	0.833234	0.930064	ARL6IP4	Heart - Atrial Appendage	0.130352	3.61241e-07	SAS
rs1260294	rs57465879	chr12:123214973	0.877804	0.936912	ARL6IP4	Heart - Atrial Appendage	0.120028	2.85769e-05	SAS
rs1260294	rs60300486	chr12:123215678	0.850053	0.936504	ARL6IP4	Heart - Atrial Appendage	0.131577	2.49269e-07	SAS
rs1260294	rs1727320	chr12:123215929	0.850053	0.936504	ARL6IP4	Heart - Atrial Appendage	0.130936	2.69617e-07	SAS
rs1260294	rs1790131	chr12:123216463	0.866538	0.936749	ARL6IP4	Heart - Atrial Appendage	0.131577	2.49269e-07	SAS
rs1260294	rs1790130	chr12:123216723	0.850053	0.936504	ARL6IP4	Heart - Atrial Appendage	0.131577	2.49269e-07	SAS
[truncated: 25,055 more rows]

## Sheet: EUR
Query	RS_ID	Position_grch38	R2	D'	Gene_Symbol	Tissue	Effect_Size	P_value	Population						2023-03-01
rs2642438	rs61416577	chr1:220796686	1	1	2023-03-01	Heart - Left Ventricle	0.342771	3.42e-07	EUR						2023-03-02
rs2642438	rs9431344	chr1:220797157	0.906468	0.989879	2023-03-01	Heart - Left Ventricle	0.334972	3.56e-07	EUR						2023-09-12
rs2642438	rs9430996	chr1:220797251	0.906468	0.989879	2023-03-01	Heart - Left Ventricle	0.334972	3.56e-07	EUR						A4GALT
rs2642438	rs17595821	chr1:220799001	0.850533	0.94968	2023-03-01	Heart - Left Ventricle	0.327526	6.8e-07	EUR						AACS
rs2642438	rs9431348	chr1:220800221	0.810771	0.929453	2023-03-01	Heart - Left Ventricle	0.313043	1.27e-06	EUR						ABCB9
rs2807835	rs2807835	chr1:220797706	1	1	2023-03-01	Heart - Left Ventricle	0.879324	7.12e-58	EUR						ABCC8
rs2807835	rs9431347	chr1:220800041	0.962345	0.995153	2023-03-01	Heart - Left Ventricle	0.844804	2.14e-52	EUR						ABHD17C
rs2807835	rs9430998	chr1:220800084	0.957562	0.99032	2023-03-01	Heart - Left Ventricle	0.847071	1.31e-52	EUR						ABLIM2
rs2807835	rs202032020	chr1:220800192	0.910559	0.961157	2023-03-01	Heart - Left Ventricle	0.849338	1.13e-52	EUR						AC002480.3
rs2807835	rs534842170	chr1:220800193	0.910559	0.961157	2023-03-01	Heart - Left Ventricle	0.849338	1.13e-52	EUR						AC003090.1
rs2807835	rs201142442	chr1:220800195	0.910559	0.961157	2023-03-01	Heart - Left Ventricle	0.849338	1.13e-52	EUR						AC007319.1
rs2807835	rs2807835	chr1:220797706	1	1	2023-03-01	Heart - Atrial Appendage	0.638928	1.86898e-32	EUR						AC009264.1
rs2807835	rs9431347	chr1:220800041	0.962345	0.995153	2023-03-01	Heart - Atrial Appendage	0.57259	1.68314e-25	EUR						AC009531.2
rs2807835	rs9430998	chr1:220800084	0.957562	0.99032	2023-03-01	Heart - Atrial Appendage	0.568883	5.50536e-25	EUR						AC012146.7
rs2807835	rs202032020	chr1:220800192	0.910559	0.961157	2023-03-01	Heart - Atrial Appendage	0.57259	1.68314e-25	EUR						AC034220.3
rs2807835	rs534842170	chr1:220800193	0.910559	0.961157	2023-03-01	Heart - Atrial Appendage	0.570678	3.09671e-25	EUR						AC104135.2
rs2807835	rs201142442	chr1:220800195	0.910559	0.961157	2023-03-01	Heart - Atrial Appendage	0.57259	1.68314e-25	EUR						AC159540.1
rs2807835	rs2807835	chr1:220797706	1	1	2023-03-02	Heart - Left Ventricle	0.285976	1.47e-10	EUR						ACAD10
rs2807835	rs9431347	chr1:220800041	0.962345	0.995153	2023-03-02	Heart - Left Ventricle	0.222165	7.66e-07	EUR						ACAD9
rs2807835	rs9430998	chr1:220800084	0.957562	0.99032	2023-03-02	Heart - Left Ventricle	0.223905	6.44e-07	EUR						ACBD4
rs2807835	rs202032020	chr1:220800192	0.910559	0.961157	2023-03-02	Heart - Left Ventricle	0.227683	4.35e-07	EUR						ACKR3
rs2807835	rs534842170	chr1:220800193	0.910559	0.961157	2023-03-02	Heart - Left Ventricle	0.227683	4.35e-07	EUR						ACP2
rs2807835	rs201142442	chr1:220800195	0.910559	0.961157	2023-03-02	Heart - Left Ventricle	0.227683	4.35e-07	EUR						ACTN2
rs12976739	rs765049155	chr19:8393734	0.959868	0.991762	2023-03-02	Heart - Left Ventricle	-0.208415	2.95e-07	EUR						ACTN4
rs12976739	rs12976739	chr19:8396779	1	1	2023-03-02	Heart - Left Ventricle	-0.210037	3.74e-07	EUR						ACTR10
rs12976739	rs10404380	chr19:8401370	0.995933	1	2023-03-02	Heart - Left Ventricle	0.203787	6.86e-07	EUR						ADAM19
rs2807835	rs2807835	chr1:220797706	1	1	2023-03-02	Heart - Atrial Appendage	0.240482	1.87044e-06	EUR						ADAM1B
rs1049212	rs117830154	chr16:4882559	0.921522	0.959959	2023-09-12	Heart - Left Ventricle	0.308841	3.94e-06	EUR						ADAMTS7
rs12921187	rs117830154	chr16:4882559	0.861171	0.946793	2023-09-12	Heart - Left Ventricle	0.308841	3.94e-06	EUR						ADAMTS7P3
rs130386	rs9611832	chr22:42670525	0.867207	0.970959	A4GALT	Heart - Left Ventricle	0.17764	6.01e-07	EUR						ADAMTSL4
rs130386	rs2097357	chr22:42678550	0.988111	0.996016	A4GALT	Heart - Left Ventricle	0.214559	3.88e-09	EUR						ADCY5
rs130386	rs6519332	chr22:42681567	0.980222	0.992032	A4GALT	Heart - Left Ventricle	0.213622	3.5e-09	EUR						ADD1
rs130386	rs6519333	chr22:42681692	0.984174	0.996008	A4GALT	Heart - Left Ventricle	0.207877	9.33e-09	EUR						ADI1
rs130386	rs130386	chr22:42686472	1	1	A4GALT	Heart - Left Ventricle	0.194879	3.14e-08	EUR						ADRA2B
rs130386	rs17406617	chr22:42686820	0.996032	1	A4GALT	Heart - Left Ventricle	0.206585	1.09e-08	EUR						ADSL
rs130386	rs60637427	chr22:42687149	0.992079	1	A4GALT	Heart - Left Ventricle	0.203635	1.58e-08	EUR						AF131215.2
rs736014	rs8190366	chr22:42649531	0.803178	0.965553	A4GALT	Heart - Left Ventricle	-0.551345	1.71e-21	EUR						AF131215.9
rs736014	.	chr22:42649614	0.803178	0.965553	A4GALT	Heart - Left Ventricle	-0.538593	1.57e-20	EUR						AFMID
rs736014	rs28365958	chr22:42649637	0.803178	0.965553	A4GALT	Heart - Left Ventricle	-0.538593	1.57e-20	EUR						AGAP5
rs736014	rs28365957	chr22:42649689	0.803178	0.965553	A4GALT	Heart - Left Ventricle	-0.538593	1.57e-20	EUR						AGER
rs736014	rs74761310	chr22:42650295	0.902393	0.965971	A4GALT	Heart - Left Ventricle	-0.502013	1.64e-17	EUR						AKNA
rs736014	rs60685278	chr22:42650488	0.902393	0.965971	A4GALT	Heart - Left Ventricle	-0.502013	1.64e-17	EUR						ALDH2
rs736014	rs28699161	chr22:42651826	0.902393	0.965971	A4GALT	Heart - Left Ventricle	-0.545679	6.76e-19	EUR						ALS2CR12
rs736014	rs61127780	chr22:42651859	0.902393	0.965971	A4GALT	Heart - Left Ventricle	-0.545679	6.76e-19	EUR						AMACR
rs736014	rs79153620	chr22:42652463	0.902393	0.965971	A4GALT	Heart - Left Ventricle	-0.545679	6.76e-19	EUR						AMZ1
rs736014	rs77394173	chr22:42653042	0.902393	0.965971	A4GALT	Heart - Left Ventricle	-0.545679	6.76e-19	EUR						ANKRD13B
rs736014	rs73888349	chr22:42656598	0.902393	0.965971	A4GALT	Heart - Left Ventricle	-0.502013	1.64e-17	EUR						ANKRD36
rs736014	rs78089762	chr22:42657429	0.902393	0.965971	A4GALT	Heart - Left Ventricle	-0.560693	6.96e-20	EUR						ANO7
rs736014	rs1294418137	chr22:42660789	0.901306	0.954729	A4GALT	Heart - Left Ventricle	-0.545679	6.76e-19	EUR						AP000892.6
rs736014	rs112490964	chr22:42661200	0.912495	0.966009	A4GALT	Heart - Left Ventricle	-0.507037	9.9e-18	EUR						ARFGAP3
rs736014	rs79173401	chr22:42661559	0.901306	0.954729	A4GALT	Heart - Left Ventricle	-0.552233	6.16e-19	EUR						ARHGAP27
rs736014	rs78856866	chr22:42663132	0.912495	0.966009	A4GALT	Heart - Left Ventricle	-0.545679	6.76e-19	EUR						ARHGAP42
rs736014	rs36159944	chr22:42663284	0.901306	0.954729	A4GALT	Heart - Left Ventricle	-0.552233	6.16e-19	EUR						ARHGEF19
rs736014	rs61454824	chr22:42663834	0.89249	0.965934	A4GALT	Heart - Left Ventricle	-0.543504	6.73e-19	EUR						ARHGEF39
rs736014	rs58319500	chr22:42669915	0.934026	0.977339	A4GALT	Heart - Left Ventricle	-0.564774	1.23e-20	EUR						ARL17A
rs736014	rs8138985	chr22:42671321	0.96625	0.988578	A4GALT	Heart - Left Ventricle	-0.574878	6.84e-21	EUR						ARL3
rs736014	rs10427938	chr22:42671325	0.96625	0.988578	A4GALT	Heart - Left Ventricle	-0.574878	6.84e-21	EUR						ARL6IP4
rs736014	rs58292472	chr22:42673755	0.988707	1	A4GALT	Heart - Left Ventricle	-0.660521	6.05e-24	EUR						ARNT
rs736014	rs201490827	chr22:42673894	0.988707	1	A4GALT	Heart - Left Ventricle	-0.536044	2.61e-18	EUR						AS3MT
rs736014	rs145427997	chr22:42674999	0.988707	1	A4GALT	Heart - Left Ventricle	-0.665737	3.59e-25	EUR						ATF1
rs736014	rs73425294	chr22:42676620	0.988707	1	A4GALT	Heart - Left Ventricle	-0.646781	5.51e-24	EUR						ATP13A3
rs736014	rs60700517	chr22:42677025	0.988707	1	A4GALT	Heart - Left Ventricle	-0.657886	1.11e-24	EUR						ATP6V0D1
rs736014	rs61374197	chr22:42677325	0.988707	1	A4GALT	Heart - Left Ventricle	-0.657886	1.11e-24	EUR						ATP8A1
rs736014	rs58587082	chr22:42677930	0.988707	1	A4GALT	Heart - Left Ventricle	-0.657886	1.11e-24	EUR						ATPAF2
rs736014	rs73888351	chr22:42680490	0.988707	1	A4GALT	Heart - Left Ventricle	-0.667388	4.6e-26	EUR						B3GNT2
rs736014	rs739024	chr22:42683601	0.977517	0.988695	A4GALT	Heart - Left Ventricle	-0.564551	3.74e-21	EUR						B3GNT7
rs736014	rs56448999	chr22:42683748	0.988707	1	A4GALT	Heart - Left Ventricle	-0.651791	1.21e-24	EUR						B4GALNT3
rs736014	rs12628410	chr22:42686892	0.988707	1	A4GALT	Heart - Left Ventricle	-0.682143	4.52e-26	EUR						B4GALT6
rs736014	rs59408849	chr22:42687459	0.988707	1	A4GALT	Heart - Left Ventricle	-0.675814	6.14e-26	EUR						BACE2
rs736014	rs59356108	chr22:42687605	0.977439	1	A4GALT	Heart - Left Ventricle	-0.670594	1.39e-24	EUR						BAIAP2L1
rs736014	rs736014	chr22:42688506	1	1	A4GALT	Heart - Left Ventricle	-0.674179	2.4e-27	EUR						BAK1
rs736014	rs736013	chr22:42688607	1	1	A4GALT	Heart - Left Ventricle	-0.674179	2.4e-27	EUR						BARD1
rs736014	.	chr22:42688652	0.977841	1	A4GALT	Heart - Left Ventricle	-0.674179	2.4e-27	EUR						BHLHE41
rs736014	rs57048230	chr22:42688674	0.988809	1	A4GALT	Heart - Left Ventricle	-0.653434	6.86e-26	EUR						BHMT2
rs736014	rs3747193	chr22:42692457	0.912495	0.966009	A4GALT	Heart - Left Ventricle	-0.585324	5.13e-24	EUR						BMPR1B
rs736014	rs3788595	chr22:42694270	0.977439	1	A4GALT	Heart - Left Ventricle	-0.659371	1.22e-27	EUR						BNC1
rs736014	.	chr22:42695559	0.977439	1	A4GALT	Heart - Left Ventricle	-0.659371	1.22e-27	EUR						BORCS7
rs736014	rs78018648	chr22:42695998	0.977439	1	A4GALT	Heart - Left Ventricle	-0.68015	1.09e-28	EUR						BRI3
rs736014	rs56621503	chr22:42696906	0.966195	1	A4GALT	Heart - Left Ventricle	-0.681911	1.17e-29	EUR						BRK1
rs736014	rs79365412	chr22:42697162	0.966195	1	A4GALT	Heart - Left Ventricle	-0.681911	1.17e-29	EUR						BSN-AS2
rs736014	rs41277501	chr22:42697183	0.966195	1	A4GALT	Heart - Left Ventricle	-0.662227	1.27e-28	EUR						BTN2A1
rs736014	rs3761465	chr22:42697290	0.966195	1	A4GALT	Heart - Left Ventricle	-0.680523	3.07e-29	EUR						BTN2A3P
rs736014	rs58713860	chr22:42697692	0.966195	1	A4GALT	Heart - Left Ventricle	-0.662227	1.27e-28	EUR						BTN3A1
rs736014	rs3761467	chr22:42698079	0.966195	1	A4GALT	Heart - Left Ventricle	-0.662227	1.27e-28	EUR						BTN3A2
rs736014	rs12628919	chr22:42698730	0.966195	1	A4GALT	Heart - Left Ventricle	-0.681911	1.17e-29	EUR						BTN3A3
rs736014	rs61291583	chr22:42698926	0.966195	1	A4GALT	Heart - Left Ventricle	-0.681911	1.17e-29	EUR						C10orf11
rs736014	rs77076498	chr22:42699123	0.966195	1	A4GALT	Heart - Left Ventricle	-0.681911	1.17e-29	EUR						C11orf45
rs736014	rs60422751	chr22:42699249	0.966195	1	A4GALT	Heart - Left Ventricle	-0.662227	1.27e-28	EUR						C11orf49
rs12628541	rs74761310	chr22:42650295	0.891177	0.976598	A4GALT	Heart - Left Ventricle	-0.502013	1.64e-17	EUR						C12orf65
rs12628541	rs60685278	chr22:42650488	0.891177	0.976598	A4GALT	Heart - Left Ventricle	-0.502013	1.64e-17	EUR						C15orf40
rs12628541	rs28699161	chr22:42651826	0.891177	0.976598	A4GALT	Heart - Left Ventricle	-0.545679	6.76e-19	EUR						C16orf86
rs12628541	rs61127780	chr22:42651859	0.891177	0.976598	A4GALT	Heart - Left Ventricle	-0.545679	6.76e-19	EUR						C19orf44
rs12628541	rs79153620	chr22:42652463	0.891177	0.976598	A4GALT	Heart - Left Ventricle	-0.545679	6.76e-19	EUR						C1orf115
rs12628541	rs77394173	chr22:42653042	0.891177	0.976598	A4GALT	Heart - Left Ventricle	-0.545679	6.76e-19	EUR						C1orf220
rs12628541	rs73888349	chr22:42656598	0.891177	0.976598	A4GALT	Heart - Left Ventricle	-0.502013	1.64e-17	EUR						C1orf226
rs12628541	rs78089762	chr22:42657429	0.891177	0.976598	A4GALT	Heart - Left Ventricle	-0.560693	6.96e-20	EUR						C1QTNF4
rs12628541	rs1294418137	chr22:42660789	0.889629	0.964974	A4GALT	Heart - Left Ventricle	-0.545679	6.76e-19	EUR						C1QTNF7
rs12628541	rs112490964	chr22:42661200	0.901131	0.976624	A4GALT	Heart - Left Ventricle	-0.507037	9.9e-18	EUR						C20orf166-AS1
rs12628541	rs79173401	chr22:42661559	0.889629	0.964974	A4GALT	Heart - Left Ventricle	-0.552233	6.16e-19	EUR						C4A
rs12628541	rs78856866	chr22:42663132	0.901131	0.976624	A4GALT	Heart - Left Ventricle	-0.545679	6.76e-19	EUR						C6orf106
rs12628541	rs36159944	chr22:42663284	0.889629	0.964974	A4GALT	Heart - Left Ventricle	-0.552233	6.16e-19	EUR						C6orf3
rs12628541	rs61454824	chr22:42663834	0.881418	0.976572	A4GALT	Heart - Left Ventricle	-0.543504	6.73e-19	EUR						C8orf49
rs12628541	rs58319500	chr22:42669915	0.922829	0.988312	A4GALT	Heart - Left Ventricle	-0.564774	1.23e-20	EUR						C9orf24
rs12628541	rs8138985	chr22:42671321	0.932224	0.976701	A4GALT	Heart - Left Ventricle	-0.574878	6.84e-21	EUR						C9orf3
rs12628541	rs10427938	chr22:42671325	0.932224	0.976701	A4GALT	Heart - Left Ventricle	-0.574878	6.84e-21	EUR						CABLES2
rs12628541	rs58292472	chr22:42673755	0.977231	1	A4GALT	Heart - Left Ventricle	-0.660521	6.05e-24	EUR						CALM2
rs12628541	rs201490827	chr22:42673894	0.977231	1	A4GALT	Heart - Left Ventricle	-0.536044	2.61e-18	EUR						CALR
rs12628541	rs145427997	chr22:42674999	0.977231	1	A4GALT	Heart - Left Ventricle	-0.665737	3.59e-25	EUR						CAMK1D
rs12628541	rs73425294	chr22:42676620	0.977231	1	A4GALT	Heart - Left Ventricle	-0.646781	5.51e-24	EUR						CAPN12
rs12628541	rs60700517	chr22:42677025	0.977231	1	A4GALT	Heart - Left Ventricle	-0.657886	1.11e-24	EUR						CASP3
rs12628541	rs61374197	chr22:42677325	0.977231	1	A4GALT	Heart - Left Ventricle	-0.657886	1.11e-24	EUR						CASQ2
rs12628541	rs58587082	chr22:42677930	0.977231	1	A4GALT	Heart - Left Ventricle	-0.657886	1.11e-24	EUR						CAV1
rs12628541	rs73888351	chr22:42680490	0.977231	1	A4GALT	Heart - Left Ventricle	-0.667388	4.6e-26	EUR						CAV2
rs12628541	rs739024	chr22:42683601	0.966195	1	A4GALT	Heart - Left Ventricle	-0.564551	3.74e-21	EUR						CBFA2T3
rs12628541	rs56448999	chr22:42683748	0.977231	1	A4GALT	Heart - Left Ventricle	-0.651791	1.21e-24	EUR						CCDC122
rs12628541	rs12628410	chr22:42686892	0.977231	1	A4GALT	Heart - Left Ventricle	-0.682143	4.52e-26	EUR						CCDC157
rs12628541	rs59408849	chr22:42687459	0.977231	1	A4GALT	Heart - Left Ventricle	-0.675814	6.14e-26	EUR						CCDC158
rs12628541	rs59356108	chr22:42687605	0.965625	0.988363	A4GALT	Heart - Left Ventricle	-0.670594	1.39e-24	EUR						CCDC92
rs12628541	rs736014	chr22:42688506	0.966195	1	A4GALT	Heart - Left Ventricle	-0.674179	2.4e-27	EUR						CCHCR1
rs12628541	rs736013	chr22:42688607	0.966195	1	A4GALT	Heart - Left Ventricle	-0.674179	2.4e-27	EUR						CD36
rs12628541	.	chr22:42688652	0.944786	1	A4GALT	Heart - Left Ventricle	-0.674179	2.4e-27	EUR						CDC123
rs12628541	rs57048230	chr22:42688674	0.955383	1	A4GALT	Heart - Left Ventricle	-0.653434	6.86e-26	EUR						CDK2AP1
rs12628541	rs3747193	chr22:42692457	0.944786	1	A4GALT	Heart - Left Ventricle	-0.585324	5.13e-24	EUR						CEACAM21
rs12628541	rs3788595	chr22:42694270	0.988497	1	A4GALT	Heart - Left Ventricle	-0.659371	1.22e-27	EUR						CENPU
rs12628541	.	chr22:42695559	0.988497	1	A4GALT	Heart - Left Ventricle	-0.659371	1.22e-27	EUR						CEP170
rs12628541	rs78018648	chr22:42695998	0.988497	1	A4GALT	Heart - Left Ventricle	-0.68015	1.09e-28	EUR						CEP41
rs12628541	rs56621503	chr22:42696906	1	1	A4GALT	Heart - Left Ventricle	-0.681911	1.17e-29	EUR						CFAP61
rs12628541	rs79365412	chr22:42697162	1	1	A4GALT	Heart - Left Ventricle	-0.681911	1.17e-29	EUR						CHRM2
rs12628541	rs41277501	chr22:42697183	1	1	A4GALT	Heart - Left Ventricle	-0.662227	1.27e-28	EUR						CHRNE
rs12628541	rs3761465	chr22:42697290	1	1	A4GALT	Heart - Left Ventricle	-0.680523	3.07e-29	EUR						CKB
rs12628541	rs58713860	chr22:42697692	1	1	A4GALT	Heart - Left Ventricle	-0.662227	1.27e-28	EUR						CLCNKA
rs12628541	rs3761467	chr22:42698079	1	1	A4GALT	Heart - Left Ventricle	-0.662227	1.27e-28	EUR						CLDN10
rs12628541	rs12628919	chr22:42698730	1	1	A4GALT	Heart - Left Ventricle	-0.681911	1.17e-29	EUR						CLDN23
rs12628541	rs61291583	chr22:42698926	1	1	A4GALT	Heart - Left Ventricle	-0.681911	1.17e-29	EUR						CLIC4
rs12628541	rs77076498	chr22:42699123	1	1	A4GALT	Heart - Left Ventricle	-0.681911	1.17e-29	EUR						CLU
rs12628541	rs60422751	chr22:42699249	1	1	A4GALT	Heart - Left Ventricle	-0.662227	1.27e-28	EUR						CMSS1
rs736014	rs8190366	chr22:42649531	0.803178	0.965553	A4GALT	Heart - Atrial Appendage	-0.439868	2.34006e-11	EUR						COLEC10
rs736014	.	chr22:42649614	0.803178	0.965553	A4GALT	Heart - Atrial Appendage	-0.426086	9.34643e-11	EUR						COMMD7
rs736014	rs28365958	chr22:42649637	0.803178	0.965553	A4GALT	Heart - Atrial Appendage	-0.426086	9.34643e-11	EUR						COX5A
rs736014	rs28365957	chr22:42649689	0.803178	0.965553	A4GALT	Heart - Atrial Appendage	-0.426086	9.34643e-11	EUR						COX6A2
rs736014	rs74761310	chr22:42650295	0.902393	0.965971	A4GALT	Heart - Atrial Appendage	-0.415994	1.54909e-11	EUR						CRIM1
rs736014	rs60685278	chr22:42650488	0.902393	0.965971	A4GALT	Heart - Atrial Appendage	-0.415994	1.54909e-11	EUR						CSK
rs736014	rs28699161	chr22:42651826	0.902393	0.965971	A4GALT	Heart - Atrial Appendage	-0.43963	7.57281e-11	EUR						CTA-390C10.10
rs736014	rs61127780	chr22:42651859	0.902393	0.965971	A4GALT	Heart - Atrial Appendage	-0.43963	7.57281e-11	EUR						CTB-171A8.1
rs736014	rs79153620	chr22:42652463	0.902393	0.965971	A4GALT	Heart - Atrial Appendage	-0.43963	7.57281e-11	EUR						CTB-75G16.3
rs736014	rs77394173	chr22:42653042	0.902393	0.965971	A4GALT	Heart - Atrial Appendage	-0.43963	7.57281e-11	EUR						CTC1
rs736014	rs73888349	chr22:42656598	0.902393	0.965971	A4GALT	Heart - Atrial Appendage	-0.415994	1.54909e-11	EUR						CTD-2262B20.1
rs736014	rs78089762	chr22:42657429	0.902393	0.965971	A4GALT	Heart - Atrial Appendage	-0.455001	1.72955e-11	EUR						CTD-2315E11.1
rs736014	rs1294418137	chr22:42660789	0.901306	0.954729	A4GALT	Heart - Atrial Appendage	-0.43963	7.57281e-11	EUR						CTD-2540F13.2
rs736014	rs112490964	chr22:42661200	0.912495	0.966009	A4GALT	Heart - Atrial Appendage	-0.415994	1.54909e-11	EUR						CTD-2554C21.1
rs736014	rs79173401	chr22:42661559	0.901306	0.954729	A4GALT	Heart - Atrial Appendage	-0.435935	1.73324e-10	EUR						CTSS
rs736014	rs78856866	chr22:42663132	0.912495	0.966009	A4GALT	Heart - Atrial Appendage	-0.43963	7.57281e-11	EUR						CUL4A
rs736014	rs36159944	chr22:42663284	0.901306	0.954729	A4GALT	Heart - Atrial Appendage	-0.435935	1.73324e-10	EUR						CYFIP2
rs736014	rs61454824	chr22:42663834	0.89249	0.965934	A4GALT	Heart - Atrial Appendage	-0.440676	4.47965e-11	EUR						CYGB
rs736014	rs58319500	chr22:42669915	0.934026	0.977339	A4GALT	Heart - Atrial Appendage	-0.455186	9.93995e-12	EUR						CYP21A1P
rs736014	rs8138985	chr22:42671321	0.96625	0.988578	A4GALT	Heart - Atrial Appendage	-0.433149	2.27735e-10	EUR						DAPK2
rs736014	rs10427938	chr22:42671325	0.96625	0.988578	A4GALT	Heart - Atrial Appendage	-0.433149	2.27735e-10	EUR						DCAKD
rs736014	rs58292472	chr22:42673755	0.988707	1	A4GALT	Heart - Atrial Appendage	-0.574187	1.32942e-14	EUR						DCBLD2
rs736014	rs201490827	chr22:42673894	0.988707	1	A4GALT	Heart - Atrial Appendage	-0.488133	4.76922e-12	EUR						DDR1
rs736014	rs145427997	chr22:42674999	0.988707	1	A4GALT	Heart - Atrial Appendage	-0.559662	2.85935e-14	EUR						DESI1
rs736014	rs73425294	chr22:42676620	0.988707	1	A4GALT	Heart - Atrial Appendage	-0.559662	2.85935e-14	EUR						DGKG
rs736014	rs60700517	chr22:42677025	0.988707	1	A4GALT	Heart - Atrial Appendage	-0.559662	2.85935e-14	EUR						DHRS11
rs736014	rs61374197	chr22:42677325	0.988707	1	A4GALT	Heart - Atrial Appendage	-0.559662	2.85935e-14	EUR						DLK1
rs736014	rs58587082	chr22:42677930	0.988707	1	A4GALT	Heart - Atrial Appendage	-0.559662	2.85935e-14	EUR						DMAP1
rs736014	rs73888351	chr22:42680490	0.988707	1	A4GALT	Heart - Atrial Appendage	-0.559662	2.85935e-14	EUR						DMGDH
rs736014	rs739024	chr22:42683601	0.977517	0.988695	A4GALT	Heart - Atrial Appendage	-0.428494	5.63454e-10	EUR						DNAH10OS
rs736014	rs56448999	chr22:42683748	0.988707	1	A4GALT	Heart - Atrial Appendage	-0.560764	3.97909e-14	EUR						DNAJC9
rs736014	rs12628410	chr22:42686892	0.988707	1	A4GALT	Heart - Atrial Appendage	-0.580321	2.07946e-14	EUR						DND1P1
rs736014	rs59408849	chr22:42687459	0.988707	1	A4GALT	Heart - Atrial Appendage	-0.544145	1.99694e-13	EUR						DNMT3B
rs736014	rs59356108	chr22:42687605	0.977439	1	A4GALT	Heart - Atrial Appendage	-0.564893	2.30964e-13	EUR						DOCK7
rs736014	rs736014	chr22:42688506	1	1	A4GALT	Heart - Atrial Appendage	-0.559908	1.30193e-14	EUR						DOK4
rs736014	rs736013	chr22:42688607	1	1	A4GALT	Heart - Atrial Appendage	-0.559908	1.30193e-14	EUR						DPY19L2P1
rs736014	.	chr22:42688652	0.977841	1	A4GALT	Heart - Atrial Appendage	-0.559908	1.30193e-14	EUR						DUPD1
rs736014	rs57048230	chr22:42688674	0.988809	1	A4GALT	Heart - Atrial Appendage	-0.559908	1.30193e-14	EUR						DUSP8P5
rs736014	rs3747193	chr22:42692457	0.912495	0.966009	A4GALT	Heart - Atrial Appendage	-0.541127	2.54956e-15	EUR						DUTP6
rs736014	rs3788595	chr22:42694270	0.977439	1	A4GALT	Heart - Atrial Appendage	-0.54825	7.50021e-15	EUR						ECM1
rs736014	.	chr22:42695559	0.977439	1	A4GALT	Heart - Atrial Appendage	-0.54825	7.50021e-15	EUR						ECT2L
rs736014	rs78018648	chr22:42695998	0.977439	1	A4GALT	Heart - Atrial Appendage	-0.564496	1.29981e-15	EUR						EEFSEC
rs736014	rs56621503	chr22:42696906	0.966195	1	A4GALT	Heart - Atrial Appendage	-0.564496	1.29981e-15	EUR						EFNA1
rs736014	rs79365412	chr22:42697162	0.966195	1	A4GALT	Heart - Atrial Appendage	-0.564496	1.29981e-15	EUR						EHBP1L1
rs736014	rs41277501	chr22:42697183	0.966195	1	A4GALT	Heart - Atrial Appendage	-0.54825	7.50021e-15	EUR						EHD3
rs736014	rs3761465	chr22:42697290	0.966195	1	A4GALT	Heart - Atrial Appendage	-0.566389	1.33679e-15	EUR						EHD4
rs736014	rs58713860	chr22:42697692	0.966195	1	A4GALT	Heart - Atrial Appendage	-0.54825	7.50021e-15	EUR						EMC1
rs736014	rs3761467	chr22:42698079	0.966195	1	A4GALT	Heart - Atrial Appendage	-0.54825	7.50021e-15	EUR						EMILIN3
rs736014	rs12628919	chr22:42698730	0.966195	1	A4GALT	Heart - Atrial Appendage	-0.564496	1.29981e-15	EUR						ENO1
rs736014	rs61291583	chr22:42698926	0.966195	1	A4GALT	Heart - Atrial Appendage	-0.564496	1.29981e-15	EUR						ERBB2
rs736014	rs77076498	chr22:42699123	0.966195	1	A4GALT	Heart - Atrial Appendage	-0.564496	1.29981e-15	EUR						ESRP2
rs736014	rs60422751	chr22:42699249	0.966195	1	A4GALT	Heart - Atrial Appendage	-0.54825	7.50021e-15	EUR						EXOSC6
rs12628541	rs74761310	chr22:42650295	0.891177	0.976598	A4GALT	Heart - Atrial Appendage	-0.415994	1.54909e-11	EUR						FADS2
rs12628541	rs60685278	chr22:42650488	0.891177	0.976598	A4GALT	Heart - Atrial Appendage	-0.415994	1.54909e-11	EUR						FAHD2B
rs12628541	rs28699161	chr22:42651826	0.891177	0.976598	A4GALT	Heart - Atrial Appendage	-0.43963	7.57281e-11	EUR						FALEC
rs12628541	rs61127780	chr22:42651859	0.891177	0.976598	A4GALT	Heart - Atrial Appendage	-0.43963	7.57281e-11	EUR						FAM178B
rs12628541	rs79153620	chr22:42652463	0.891177	0.976598	A4GALT	Heart - Atrial Appendage	-0.43963	7.57281e-11	EUR						FAM212B-AS1
rs12628541	rs77394173	chr22:42653042	0.891177	0.976598	A4GALT	Heart - Atrial Appendage	-0.43963	7.57281e-11	EUR						FAM219B
rs12628541	rs73888349	chr22:42656598	0.891177	0.976598	A4GALT	Heart - Atrial Appendage	-0.415994	1.54909e-11	EUR						FAM66A
rs12628541	rs78089762	chr22:42657429	0.891177	0.976598	A4GALT	Heart - Atrial Appendage	-0.455001	1.72955e-11	EUR						FAM78A
rs12628541	rs1294418137	chr22:42660789	0.889629	0.964974	A4GALT	Heart - Atrial Appendage	-0.43963	7.57281e-11	EUR						FAM84B
rs12628541	rs112490964	chr22:42661200	0.901131	0.976624	A4GALT	Heart - Atrial Appendage	-0.415994	1.54909e-11	EUR						FAM86B3P
rs12628541	rs79173401	chr22:42661559	0.889629	0.964974	A4GALT	Heart - Atrial Appendage	-0.435935	1.73324e-10	EUR						FAM89B
rs12628541	rs78856866	chr22:42663132	0.901131	0.976624	A4GALT	Heart - Atrial Appendage	-0.43963	7.57281e-11	EUR						FANCA
rs12628541	rs36159944	chr22:42663284	0.889629	0.964974	A4GALT	Heart - Atrial Appendage	-0.435935	1.73324e-10	EUR						FBF1
rs12628541	rs61454824	chr22:42663834	0.881418	0.976572	A4GALT	Heart - Atrial Appendage	-0.440676	4.47965e-11	EUR						FBXO34
rs12628541	rs58319500	chr22:42669915	0.922829	0.988312	A4GALT	Heart - Atrial Appendage	-0.455186	9.93995e-12	EUR						FCGR2C
rs12628541	rs8138985	chr22:42671321	0.932224	0.976701	A4GALT	Heart - Atrial Appendage	-0.433149	2.27735e-10	EUR						FCRLA
rs12628541	rs10427938	chr22:42671325	0.932224	0.976701	A4GALT	Heart - Atrial Appendage	-0.433149	2.27735e-10	EUR						FDFT1
rs12628541	rs58292472	chr22:42673755	0.977231	1	A4GALT	Heart - Atrial Appendage	-0.574187	1.32942e-14	EUR						FEZ2
rs12628541	rs201490827	chr22:42673894	0.977231	1	A4GALT	Heart - Atrial Appendage	-0.488133	4.76922e-12	EUR						FGF7
rs12628541	rs145427997	chr22:42674999	0.977231	1	A4GALT	Heart - Atrial Appendage	-0.559662	2.85935e-14	EUR						FHL3
rs12628541	rs73425294	chr22:42676620	0.977231	1	A4GALT	Heart - Atrial Appendage	-0.559662	2.85935e-14	EUR						FIBP
rs12628541	rs60700517	chr22:42677025	0.977231	1	A4GALT	Heart - Atrial Appendage	-0.559662	2.85935e-14	EUR						FIGNL1
rs12628541	rs61374197	chr22:42677325	0.977231	1	A4GALT	Heart - Atrial Appendage	-0.559662	2.85935e-14	EUR						FNTA
rs12628541	rs58587082	chr22:42677930	0.977231	1	A4GALT	Heart - Atrial Appendage	-0.559662	2.85935e-14	EUR						FOXP4-AS1
rs12628541	rs73888351	chr22:42680490	0.977231	1	A4GALT	Heart - Atrial Appendage	-0.559662	2.85935e-14	EUR						FUT11
rs12628541	rs739024	chr22:42683601	0.966195	1	A4GALT	Heart - Atrial Appendage	-0.428494	5.63454e-10	EUR						FUT2
rs12628541	rs56448999	chr22:42683748	0.977231	1	A4GALT	Heart - Atrial Appendage	-0.560764	3.97909e-14	EUR						GABPB1-AS1
rs12628541	rs12628410	chr22:42686892	0.977231	1	A4GALT	Heart - Atrial Appendage	-0.580321	2.07946e-14	EUR						GALNT2
rs12628541	rs59408849	chr22:42687459	0.977231	1	A4GALT	Heart - Atrial Appendage	-0.544145	1.99694e-13	EUR						GATAD1
rs12628541	rs59356108	chr22:42687605	0.965625	0.988363	A4GALT	Heart - Atrial Appendage	-0.564893	2.30964e-13	EUR						GBA2
rs12628541	rs736014	chr22:42688506	0.966195	1	A4GALT	Heart - Atrial Appendage	-0.559908	1.30193e-14	EUR						GBAP1
rs12628541	rs736013	chr22:42688607	0.966195	1	A4GALT	Heart - Atrial Appendage	-0.559908	1.30193e-14	EUR						GBP3
rs12628541	.	chr22:42688652	0.944786	1	A4GALT	Heart - Atrial Appendage	-0.559908	1.30193e-14	EUR						GCDH
rs12628541	rs57048230	chr22:42688674	0.955383	1	A4GALT	Heart - Atrial Appendage	-0.559908	1.30193e-14	EUR						GCK
rs12628541	rs3747193	chr22:42692457	0.944786	1	A4GALT	Heart - Atrial Appendage	-0.541127	2.54956e-15	EUR						GGNBP2
rs12628541	rs3788595	chr22:42694270	0.988497	1	A4GALT	Heart - Atrial Appendage	-0.54825	7.50021e-15	EUR						GLOD4
rs12628541	.	chr22:42695559	0.988497	1	A4GALT	Heart - Atrial Appendage	-0.54825	7.50021e-15	EUR						GNA12
rs12628541	rs78018648	chr22:42695998	0.988497	1	A4GALT	Heart - Atrial Appendage	-0.564496	1.29981e-15	EUR						GNB4
rs12628541	rs56621503	chr22:42696906	1	1	A4GALT	Heart - Atrial Appendage	-0.564496	1.29981e-15	EUR						GNLY
rs12628541	rs79365412	chr22:42697162	1	1	A4GALT	Heart - Atrial Appendage	-0.564496	1.29981e-15	EUR						GOLGA2P7
rs12628541	rs41277501	chr22:42697183	1	1	A4GALT	Heart - Atrial Appendage	-0.54825	7.50021e-15	EUR						GOLGA6L10
rs12628541	rs3761465	chr22:42697290	1	1	A4GALT	Heart - Atrial Appendage	-0.566389	1.33679e-15	EUR						GPAT2
rs12628541	rs58713860	chr22:42697692	1	1	A4GALT	Heart - Atrial Appendage	-0.54825	7.50021e-15	EUR						GPR157
rs12628541	rs3761467	chr22:42698079	1	1	A4GALT	Heart - Atrial Appendage	-0.54825	7.50021e-15	EUR						GRAP2
rs12628541	rs12628919	chr22:42698730	1	1	A4GALT	Heart - Atrial Appendage	-0.564496	1.29981e-15	EUR						GRB14
rs12628541	rs61291583	chr22:42698926	1	1	A4GALT	Heart - Atrial Appendage	-0.564496	1.29981e-15	EUR						GUSBP2
rs12628541	rs77076498	chr22:42699123	1	1	A4GALT	Heart - Atrial Appendage	-0.564496	1.29981e-15	EUR						HACE1
rs12628541	rs60422751	chr22:42699249	1	1	A4GALT	Heart - Atrial Appendage	-0.54825	7.50021e-15	EUR						HAGLR
rs12809858	rs4765210	chr12:125034883	0.907841	0.967954	AACS	Heart - Left Ventricle	-0.228214	1.13e-07	EUR						HAPLN4
rs12809858	rs7398773	chr12:125035052	0.903419	0.96343	AACS	Heart - Left Ventricle	-0.23143	8.07e-08	EUR						HCG18
rs12809858	rs57407558	chr12:125049673	1	1	AACS	Heart - Left Ventricle	-0.260865	1.9e-09	EUR						HCG20
rs12809858	rs61249541	chr12:125053159	0.986448	0.995455	AACS	Heart - Left Ventricle	-0.278381	2.48e-10	EUR						HCG22
rs12809858	rs10846816	chr12:125053595	0.968654	0.990898	AACS	Heart - Left Ventricle	-0.265066	1.37e-09	EUR						HCG27
rs12809858	rs7304220	chr12:125056401	0.942145	0.977245	AACS	Heart - Left Ventricle	-0.258506	1.65e-09	EUR						HCG4
rs12809858	rs728906	chr12:125069974	0.826344	0.921536	AACS	Heart - Left Ventricle	-0.281116	1.08e-10	EUR						HCG4B
rs1260294	rs4148856	chr12:122966218	0.915426	0.976365	ABCB9	Heart - Left Ventricle	-0.372797	2e-14	EUR						HCG4P3
rs1260294	rs883563	chr12:122976276	0.901829	0.994022	ABCB9	Heart - Left Ventricle	-0.348459	1.54e-12	EUR						HCG4P7
rs1260294	rs12811109	chr12:122986547	0.994151	1	ABCB9	Heart - Left Ventricle	0.370938	4.8e-12	EUR						HCG9
rs1260294	rs1463877	chr12:122988707	0.954809	1	ABCB9	Heart - Left Ventricle	-0.363217	3.1e-13	EUR						HCP5B
rs1260294	rs57919480	chr12:122992764	0.954809	1	ABCB9	Heart - Left Ventricle	-0.362369	3.2e-13	EUR						HIST1H2BD
rs1260294	rs58518040	chr12:123000641	0.954809	1	ABCB9	Heart - Left Ventricle	-0.362369	3.2e-13	EUR						HIST1H3E
rs1260294	rs12820906	chr12:123008576	0.827754	1	ABCB9	Heart - Left Ventricle	0.314079	9.75e-10	EUR						HLA-A
rs1260294	rs35794156	chr12:123032370	0.907647	1	ABCB9	Heart - Left Ventricle	-0.344309	4.09e-12	EUR						HLA-B
rs1260294	rs641760	chr12:123034319	0.954809	1	ABCB9	Heart - Left Ventricle	-0.365376	2.86e-13	EUR						HLA-C
rs1260294	rs520088	chr12:123037603	0.948968	0.994091	ABCB9	Heart - Left Ventricle	-0.362967	3.92e-13	EUR						HLA-DQA1
rs1260294	rs655293	chr12:123043858	0.954809	1	ABCB9	Heart - Left Ventricle	-0.362369	3.2e-13	EUR						HLA-DQB1
rs1260294	rs71444568	chr12:123048692	0.976822	0.994129	ABCB9	Heart - Left Ventricle	0.375999	1.43e-12	EUR						HLA-DQB2
rs1260294	rs58550548	chr12:123066266	0.907647	1	ABCB9	Heart - Left Ventricle	-0.349232	1.32e-12	EUR						HLA-G
rs1260294	.	chr12:123071839	0.949384	1	ABCB9	Heart - Left Ventricle	-0.357854	4.4e-13	EUR						HLA-H
rs1260294	rs1260294	chr12:123075742	1	1	ABCB9	Heart - Left Ventricle	0.370938	4.8e-12	EUR						HLA-J
rs1260294	rs1617156	chr12:123105618	0.944007	1	ABCB9	Heart - Left Ventricle	-0.356233	9.4e-13	EUR						HLA-K
rs1260294	rs7132277	chr12:123108835	0.879763	0.987297	ABCB9	Heart - Left Ventricle	0.368496	2.93e-11	EUR						HLA-L
rs1260294	rs7299943	chr12:123108938	0.835625	0.938916	ABCB9	Heart - Left Ventricle	0.351152	6.75e-12	EUR						HLA-U
rs1260294	rs1790120	chr12:123129018	0.93733	0.982319	ABCB9	Heart - Left Ventricle	-0.357671	9.58e-12	EUR						HLA-V
rs1260294	rs2510885	chr12:123130266	0.896026	0.98806	ABCB9	Heart - Left Ventricle	-0.340119	1.97e-13	EUR						HLA-W
rs1260294	rs1727294	chr12:123131967	0.896026	0.98806	ABCB9	Heart - Left Ventricle	-0.338288	3.45e-13	EUR						HLX
rs1260294	rs1790116	chr12:123133997	0.896026	0.98806	ABCB9	Heart - Left Ventricle	-0.341349	1.93e-13	EUR						HLX-AS1
rs1260294	rs59735818	chr12:123134056	0.896026	0.98806	ABCB9	Heart - Left Ventricle	-0.338595	2.92e-13	EUR						HMGN2P19
rs1260294	rs17622969	chr12:123134395	0.91497	0.970532	ABCB9	Heart - Left Ventricle	-0.337156	1.78e-10	EUR						HMGN4
rs1260294	rs57554491	chr12:123135291	0.896026	0.98806	ABCB9	Heart - Left Ventricle	-0.335698	1.51e-12	EUR						HOMER2
rs1260294	rs58828306	chr12:123135309	0.896026	0.98806	ABCB9	Heart - Left Ventricle	-0.335698	1.51e-12	EUR						HOOK2
rs1260294	rs1619561	chr12:123135721	0.886046	0.988029	ABCB9	Heart - Left Ventricle	-0.335698	1.51e-12	EUR						HOOK3
rs1260294	rs1790115	chr12:123135723	0.891015	0.988045	ABCB9	Heart - Left Ventricle	-0.335698	1.51e-12	EUR						HPS1
rs1260294	rs1727318	chr12:123136663	0.901081	0.988076	ABCB9	Heart - Left Ventricle	-0.335698	1.51e-12	EUR						HSD17B13
rs1260294	rs2851441	chr12:123137662	0.901081	0.988076	ABCB9	Heart - Left Ventricle	-0.335698	1.51e-12	EUR						HSD17B14
rs1260294	rs17363838	chr12:123138627	0.901081	0.988076	ABCB9	Heart - Left Ventricle	-0.335698	1.51e-12	EUR						HSPA7
rs1260294	rs17695719	chr12:123142435	0.93772	0.988183	ABCB9	Heart - Left Ventricle	-0.350491	2.13e-11	EUR						HTR2B
rs1260294	rs1727329	chr12:123142469	0.901081	0.988076	ABCB9	Heart - Left Ventricle	-0.335065	1.9e-12	EUR						HYAL1
rs1260294	rs56416615	chr12:123147729	0.901081	0.988076	ABCB9	Heart - Left Ventricle	-0.335791	1.33e-12	EUR						IDH2
rs1260294	rs1790090	chr12:123148877	0.901081	0.988076	ABCB9	Heart - Left Ventricle	-0.335791	1.33e-12	EUR						IFFO2
rs1260294	rs1790091	chr12:123149496	0.901081	0.988076	ABCB9	Heart - Left Ventricle	-0.335791	1.33e-12	EUR						IFITM4P
rs1260294	rs884548	chr12:123149575	0.901081	0.988076	ABCB9	Heart - Left Ventricle	-0.335791	1.33e-12	EUR						IFT122
rs1260294	rs1790108	chr12:123152294	0.896026	0.98806	ABCB9	Heart - Left Ventricle	-0.331721	1.39e-12	EUR						IGF1R
rs1260294	rs1790109	chr12:123153205	0.896026	0.98806	ABCB9	Heart - Left Ventricle	-0.342044	2.47e-13	EUR						IGSF9B
rs1260294	rs1716185	chr12:123153523	0.896026	0.98806	ABCB9	Heart - Left Ventricle	-0.342044	2.47e-13	EUR						IL10RB
rs1260294	rs1627724	chr12:123154033	0.896026	0.98806	ABCB9	Heart - Left Ventricle	-0.342044	2.47e-13	EUR						IL21R-AS1
rs1260294	rs1727315	chr12:123154383	0.896026	0.98806	ABCB9	Heart - Left Ventricle	-0.342044	2.47e-13	EUR						IP6K2
rs1260294	rs1727314	chr12:123156117	0.896026	0.98806	ABCB9	Heart - Left Ventricle	-0.342044	2.47e-13	EUR						IP6K3
rs1260294	rs61132737	chr12:123156306	0.93772	0.988183	ABCB9	Heart - Left Ventricle	-0.350491	2.13e-11	EUR						IRF1
rs1260294	rs2682429	chr12:123158408	0.896026	0.98806	ABCB9	Heart - Left Ventricle	-0.342044	2.47e-13	EUR						ITPA
rs1260294	rs2695481	chr12:123158873	0.896026	0.98806	ABCB9	Heart - Left Ventricle	-0.342044	2.47e-13	EUR						ITPRIPL1
rs1260294	rs2851438	chr12:123159142	0.896026	0.98806	ABCB9	Heart - Left Ventricle	-0.342044	2.47e-13	EUR						ITSN1
rs1260294	rs10744147	chr12:123159182	0.932347	0.988167	ABCB9	Heart - Left Ventricle	-0.336643	1.1e-11	EUR						IZUMO1
rs1260294	rs1047158	chr12:123159509	0.896026	0.98806	ABCB9	Heart - Left Ventricle	-0.342044	2.47e-13	EUR						JPH2
rs1260294	rs56990096	chr12:123160167	0.932347	0.988167	ABCB9	Heart - Left Ventricle	-0.336643	1.1e-11	EUR						KANK2
rs1260294	rs1727298	chr12:123161256	0.896026	0.98806	ABCB9	Heart - Left Ventricle	-0.342044	2.47e-13	EUR						KANSL1
rs1260294	rs59023746	chr12:123163178	0.896026	0.98806	ABCB9	Heart - Left Ventricle	-0.342044	2.47e-13	EUR						KANSL1-AS1
rs1260294	rs57139790	chr12:123163592	0.95413	0.988228	ABCB9	Heart - Left Ventricle	-0.348042	4.44e-11	EUR						KCNJ2
rs1260294	rs1716165	chr12:123164334	0.896026	0.98806	ABCB9	Heart - Left Ventricle	-0.342044	2.47e-13	EUR						KCNJ5
rs1260294	rs57821609	chr12:123164939	0.932347	0.988167	ABCB9	Heart - Left Ventricle	-0.336643	1.1e-11	EUR						KIF28P
rs1260294	rs59695045	chr12:123166167	0.896026	0.98806	ABCB9	Heart - Left Ventricle	-0.342044	2.47e-13	EUR						KLF3-AS1
rs1260294	rs74313497	chr12:123166471	0.896026	0.98806	ABCB9	Heart - Left Ventricle	-0.342044	2.47e-13	EUR						KLK10
rs1260294	rs1716167	chr12:123166615	0.896026	0.98806	ABCB9	Heart - Left Ventricle	-0.34365	2.67e-13	EUR						KMT5A
rs1260294	rs56492564	chr12:123167419	0.896026	0.98806	ABCB9	Heart - Left Ventricle	-0.342044	2.47e-13	EUR						KYAT3
rs1260294	rs2682426	chr12:123169009	0.894607	0.976244	ABCB9	Heart - Left Ventricle	-0.339673	9.43e-13	EUR						L3HYPDH
rs1260294	rs2950537	chr12:123170231	0.906179	0.988091	ABCB9	Heart - Left Ventricle	-0.330076	2.94e-12	EUR						L3MBTL2
rs1260294	rs4759366	chr12:123170265	0.906179	0.988091	ABCB9	Heart - Left Ventricle	-0.330076	2.94e-12	EUR						LACTB
rs1260294	rs57096401	chr12:123170502	0.948611	0.988213	ABCB9	Heart - Left Ventricle	-0.348042	4.44e-11	EUR						LAMA5-AS1
rs1260294	rs57107059	chr12:123170910	0.906179	0.988091	ABCB9	Heart - Left Ventricle	-0.330076	2.94e-12	EUR						LCA5L
rs1260294	rs1716176	chr12:123170920	0.906179	0.988091	ABCB9	Heart - Left Ventricle	-0.330076	2.94e-12	EUR						LCAT
rs1260294	rs1790098	chr12:123170934	0.906179	0.988091	ABCB9	Heart - Left Ventricle	-0.330076	2.94e-12	EUR						LEMD2
rs1260294	rs61522991	chr12:123172178	0.906179	0.988091	ABCB9	Heart - Left Ventricle	-0.330076	2.94e-12	EUR						LGALS1
rs1260294	rs2049114	chr12:123172791	0.883095	0.964457	ABCB9	Heart - Left Ventricle	-0.344134	7.54e-13	EUR						LINC00189
rs1260294	rs7304864	chr12:123173711	0.925448	0.964818	ABCB9	Heart - Left Ventricle	-0.348526	5.37e-11	EUR						LINC00323
rs1260294	rs1716175	chr12:123173841	0.883095	0.964457	ABCB9	Heart - Left Ventricle	-0.344134	7.54e-13	EUR						LINC00342
rs1260294	rs1790123	chr12:123174995	0.919985	0.964773	ABCB9	Heart - Left Ventricle	-0.343089	3.31e-11	EUR						LINC00933
rs1260294	rs58813774	chr12:123175963	0.925448	0.964818	ABCB9	Heart - Left Ventricle	-0.358314	1.77e-11	EUR						LINC00950
rs1260294	rs1727311	chr12:123176169	0.914233	0.958955	ABCB9	Heart - Left Ventricle	-0.348526	5.37e-11	EUR						LINC00964
rs1260294	rs58370940	chr12:123176170	0.914233	0.958955	ABCB9	Heart - Left Ventricle	-0.348526	5.37e-11	EUR						LINC01124
rs1260294	rs1716173	chr12:123176174	0.87228	0.958533	ABCB9	Heart - Left Ventricle	-0.344134	7.54e-13	EUR						LINC01137
rs1260294	rs1790124	chr12:123178804	0.900385	0.98216	ABCB9	Heart - Left Ventricle	-0.331963	2.6e-12	EUR						LINC01291
rs1260294	rs74313499	chr12:123179113	0.900385	0.98216	ABCB9	Heart - Left Ventricle	-0.330076	2.94e-12	EUR						LINC01352
rs1260294	rs57669383	chr12:123179658	0.900385	0.98216	ABCB9	Heart - Left Ventricle	-0.330076	2.94e-12	EUR						LINC01535
rs1260294	rs1790125	chr12:123180709	0.877362	0.958586	ABCB9	Heart - Left Ventricle	-0.344499	4.59e-13	EUR						LINC02210
rs1260294	rs59943322	chr12:123181148	0.877362	0.958586	ABCB9	Heart - Left Ventricle	-0.344499	4.59e-13	EUR						LIPA
rs1260294	rs10846478	chr12:123182401	0.877362	0.958586	ABCB9	Heart - Left Ventricle	-0.344499	4.59e-13	EUR						LRCH1
rs1260294	rs58550035	chr12:123182807	0.877362	0.958586	ABCB9	Heart - Left Ventricle	-0.344134	7.54e-13	EUR						LRPPRC
rs1260294	rs1790105	chr12:123183403	0.877362	0.958586	ABCB9	Heart - Left Ventricle	-0.344134	7.54e-13	EUR						LRRC37A
rs1260294	rs1615694	chr12:123183475	0.877362	0.958586	ABCB9	Heart - Left Ventricle	-0.344134	7.54e-13	EUR						LRRC37A2
rs1260294	rs1716159	chr12:123184921	0.877362	0.958586	ABCB9	Heart - Left Ventricle	-0.344134	7.54e-13	EUR						LRRC37A4P
rs1260294	rs1716158	chr12:123184961	0.877362	0.958586	ABCB9	Heart - Left Ventricle	-0.344134	7.54e-13	EUR						LSG1
rs1260294	rs1716157	chr12:123185926	0.877362	0.958586	ABCB9	Heart - Left Ventricle	-0.344134	7.54e-13	EUR						LY6G5B
rs1260294	rs1716156	chr12:123186763	0.877362	0.958586	ABCB9	Heart - Left Ventricle	-0.344134	7.54e-13	EUR						MADD
rs1260294	rs10772995	chr12:123187214	0.877362	0.958586	ABCB9	Heart - Left Ventricle	-0.344134	7.54e-13	EUR						MAEL
rs1260294	rs1790087	chr12:123188087	0.877362	0.958586	ABCB9	Heart - Left Ventricle	-0.344134	7.54e-13	EUR						MAMSTR
rs1260294	rs2045542128	chr12:123188412	0.877362	0.958586	ABCB9	Heart - Left Ventricle	-0.344134	7.54e-13	EUR						MAP4K4
rs1260294	.	chr12:123193817	0.900385	0.98216	ABCB9	Heart - Left Ventricle	-0.330076	2.94e-12	EUR						MAPK1IP1L
rs1260294	rs1790095	chr12:123196675	0.900385	0.98216	ABCB9	Heart - Left Ventricle	-0.330076	2.94e-12	EUR						MAPK8IP1P2
rs1260294	rs1241782808	chr12:123200235	0.900385	0.98216	ABCB9	Heart - Left Ventricle	-0.330076	2.94e-12	EUR						MAPRE1
rs1260294	.	chr12:123201231	0.900385	0.98216	ABCB9	Heart - Left Ventricle	-0.332733	2.12e-12	EUR						MAPT
rs1260294	rs1716182	chr12:123201580	0.900385	0.98216	ABCB9	Heart - Left Ventricle	-0.330076	2.94e-12	EUR						MDK
rs1260294	rs57572912	chr12:123201677	0.900385	0.98216	ABCB9	Heart - Left Ventricle	-0.330076	2.94e-12	EUR						MEF2D
rs1260294	rs2695479	chr12:123204839	0.942798	0.982342	ABCB9	Heart - Left Ventricle	-0.334951	1.77e-10	EUR						MEI1
rs1260294	rs59207857	chr12:123204974	0.942798	0.982342	ABCB9	Heart - Left Ventricle	-0.348042	4.44e-11	EUR						METTL10
rs1260294	rs1727290	chr12:123207758	0.900385	0.98216	ABCB9	Heart - Left Ventricle	-0.330076	2.94e-12	EUR						MFHAS1
rs1260294	rs1727288	chr12:123208418	0.93733	0.982319	ABCB9	Heart - Left Ventricle	-0.33183	9.56e-11	EUR						MFN2
rs1260294	rs11057192	chr12:123208873	0.900385	0.98216	ABCB9	Heart - Left Ventricle	-0.330076	2.94e-12	EUR						MFSD13A
rs1260294	rs2695476	chr12:123209659	0.942798	0.982342	ABCB9	Heart - Left Ventricle	-0.334951	1.77e-10	EUR						MICA
rs1260294	rs2682434	chr12:123210177	0.900385	0.98216	ABCB9	Heart - Left Ventricle	-0.330076	2.94e-12	EUR						MICB
rs1260294	rs10744148	chr12:123211371	0.900385	0.98216	ABCB9	Heart - Left Ventricle	-0.330076	2.94e-12	EUR						MIR4435-2HG
rs1260294	rs2682433	chr12:123212494	0.942798	0.982342	ABCB9	Heart - Left Ventricle	0.334951	1.77e-10	EUR						MIR6891
rs1260294	rs10772996	chr12:123212984	0.900385	0.98216	ABCB9	Heart - Left Ventricle	-0.330076	2.94e-12	EUR						MPHOSPH9
rs1260294	rs1880974	chr12:123213785	0.900385	0.98216	ABCB9	Heart - Left Ventricle	-0.330076	2.94e-12	EUR						MRPL33
rs1260294	rs57779929	chr12:123213971	0.900385	0.98216	ABCB9	Heart - Left Ventricle	-0.330076	2.94e-12	EUR						MRPS21
rs1260294	rs1880972	chr12:123213972	0.900385	0.98216	ABCB9	Heart - Left Ventricle	-0.330076	2.94e-12	EUR						MSL1
rs1260294	rs1727323	chr12:123214243	0.894607	0.976244	ABCB9	Heart - Left Ventricle	-0.330076	2.94e-12	EUR						MTMR3
rs1260294	rs1004536916	chr12:123214653	0.89529	0.982137	ABCB9	Heart - Left Ventricle	-0.333342	1.99e-12	EUR						MTSS1
rs1260294	rs57465879	chr12:123214973	0.942798	0.982342	ABCB9	Heart - Left Ventricle	-0.348042	4.44e-11	EUR						MYH11
rs1260294	rs60300486	chr12:123215678	0.900385	0.98216	ABCB9	Heart - Left Ventricle	-0.330076	2.94e-12	EUR						MYO19
rs1260294	rs1727320	chr12:123215929	0.900385	0.98216	ABCB9	Heart - Left Ventricle	-0.326262	5.73e-12	EUR						MYO9B
rs1260294	rs1790131	chr12:123216463	0.900385	0.98216	ABCB9	Heart - Left Ventricle	-0.330076	2.94e-12	EUR						MYOZ1
rs1260294	rs1790130	chr12:123216723	0.900385	0.98216	ABCB9	Heart - Left Ventricle	-0.330076	2.94e-12	EUR						NARS2
rs1260294	rs2851451	chr12:123218556	0.900385	0.98216	ABCB9	Heart - Left Ventricle	-0.330076	2.94e-12	EUR						NAV1
rs1260294	rs2682431	chr12:123218679	0.900385	0.98216	ABCB9	Heart - Left Ventricle	-0.330076	2.94e-12	EUR						NCOA1
rs1260294	rs2851450	chr12:123218954	0.900385	0.98216	ABCB9	Heart - Left Ventricle	-0.328085	2.87e-12	EUR						NCR3LG1
rs1260294	rs59858146	chr12:123219034	0.900385	0.98216	ABCB9	Heart - Left Ventricle	-0.328085	2.87e-12	EUR						NDUFS2
rs1260294	rs2695480	chr12:123220022	0.942798	0.982342	ABCB9	Heart - Left Ventricle	-0.331026	2.02e-10	EUR						NECTIN2
rs1260294	rs61450579	chr12:123220297	0.890239	0.982114	ABCB9	Heart - Left Ventricle	-0.327956	3.3e-12	EUR						NEIL2
rs1260294	rs1790102	chr12:123220343	0.89529	0.982137	ABCB9	Heart - Left Ventricle	-0.328085	2.87e-12	EUR						NELFCD
rs1260294	rs2102950	chr12:123220695	0.900385	0.98216	ABCB9	Heart - Left Ventricle	-0.328085	2.87e-12	EUR						NINJ1
rs1260294	rs1630905	chr12:123220783	0.900385	0.98216	ABCB9	Heart - Left Ventricle	-0.328085	2.87e-12	EUR						NIPSNAP1
rs1260294	rs1626899	chr12:123223516	0.900385	0.98216	ABCB9	Heart - Left Ventricle	-0.328085	2.87e-12	EUR						NKILA
rs1260294	rs10846486	chr12:123225380	0.900385	0.98216	ABCB9	Heart - Left Ventricle	-0.330076	2.94e-12	EUR						NMT1
rs1260294	rs2851435	chr12:123227869	0.931533	0.976456	ABCB9	Heart - Left Ventricle	-0.33029	1.12e-10	EUR						NNT
rs1260294	rs1716172	chr12:123228165	0.864706	0.976059	ABCB9	Heart - Left Ventricle	-0.332057	2.91e-12	EUR						NOS1AP
rs1260294	rs74314103	chr12:123229689	0.848413	0.964135	ABCB9	Heart - Left Ventricle	-0.334243	1.59e-12	EUR						NOSTRIN
rs1260294	rs59749152	chr12:123230566	0.848413	0.964135	ABCB9	Heart - Left Ventricle	-0.334243	1.59e-12	EUR						NPPA
rs1260294	rs1790093	chr12:123230719	0.848413	0.964135	ABCB9	Heart - Left Ventricle	-0.334243	1.59e-12	EUR						NPR2
rs1260294	rs59235723	chr12:123231829	0.848413	0.964135	ABCB9	Heart - Left Ventricle	-0.334243	1.59e-12	EUR						NPR3
rs1260294	rs1716170	chr12:123231966	0.848413	0.964135	ABCB9	Heart - Left Ventricle	-0.334243	1.59e-12	EUR						NQO2
rs1260294	rs60790472	chr12:123235038	0.827503	0.952179	ABCB9	Heart - Left Ventricle	-0.323746	8.48e-12	EUR						NR4A3
rs1260294	rs10772998	chr12:123236630	0.832239	0.952241	ABCB9	Heart - Left Ventricle	-0.323746	8.48e-12	EUR						NRTN
rs1260294	rs58809476	chr12:123240333	0.86594	0.94689	ABCB9	Heart - Left Ventricle	0.324174	2.64e-10	EUR						NSF
rs1260294	rs12829456	chr12:123240848	0.871061	0.946958	ABCB9	Heart - Left Ventricle	0.339879	1.24e-10	EUR						NSFP1
rs1260294	rs11057204	chr12:123241280	0.826568	0.946341	ABCB9	Heart - Left Ventricle	-0.323746	8.48e-12	EUR						NUDT16L1
rs1260294	rs10846487	chr12:123241587	0.826568	0.946341	ABCB9	Heart - Left Ventricle	-0.323746	8.48e-12	EUR						NUDT2
rs1260294	rs7313483	chr12:123242287	0.826568	0.946341	ABCB9	Heart - Left Ventricle	-0.323746	8.48e-12	EUR						NUP133
rs1260294	rs12817892	chr12:123244155	0.871061	0.946958	ABCB9	Heart - Left Ventricle	0.339879	1.24e-10	EUR						OAF
rs1260294	rs12818067	chr12:123244192	0.86594	0.94689	ABCB9	Heart - Left Ventricle	0.324174	2.64e-10	EUR						OGFOD2
rs1260294	rs34341465	chr12:123245074	0.86594	0.94689	ABCB9	Heart - Left Ventricle	0.324174	2.64e-10	EUR						OLFM2
rs1260294	rs57811254	chr12:123246283	0.832239	0.952241	ABCB9	Heart - Left Ventricle	-0.323746	8.48e-12	EUR						OLFML3
rs1260294	rs2048042343	chr12:123246507	0.832239	0.952241	ABCB9	Heart - Left Ventricle	-0.323746	8.48e-12	EUR						OR2H2
rs1260294	.	chr12:123248222	0.876767	0.952791	ABCB9	Heart - Left Ventricle	0.339879	1.24e-10	EUR						P2RX4
rs1260294	rs11057210	chr12:123249252	0.832239	0.952241	ABCB9	Heart - Left Ventricle	-0.323746	8.48e-12	EUR						PACRG
rs1260294	rs112856786	chr12:123250227	0.832239	0.952241	ABCB9	Heart - Left Ventricle	-0.32457	1.15e-11	EUR						PCAT19
rs1260294	rs1879380	chr12:123254564	0.871061	0.946958	ABCB9	Heart - Left Ventricle	0.350983	5.22e-11	EUR						PCSK6
rs1260294	rs10773001	chr12:123256653	0.826568	0.946341	ABCB9	Heart - Left Ventricle	-0.32457	1.15e-11	EUR						PDLIM4
rs1260294	rs57260301	chr12:123257229	0.826568	0.946341	ABCB9	Heart - Left Ventricle	-0.32457	1.15e-11	EUR						PDXDC2P
rs1260294	rs4759412	chr12:123257546	0.826568	0.946341	ABCB9	Heart - Left Ventricle	-0.32457	1.15e-11	EUR						PEF1
rs1260294	rs4759371	chr12:123258016	0.832239	0.952241	ABCB9	Heart - Left Ventricle	-0.32457	1.15e-11	EUR						PEMT
rs1260294	rs2048203124	chr12:123258145	0.826568	0.946341	ABCB9	Heart - Left Ventricle	-0.32457	1.15e-11	EUR						PEX7
rs1260294	rs4759415	chr12:123259127	0.832239	0.952241	ABCB9	Heart - Left Ventricle	-0.32457	1.15e-11	EUR						PFDN1
rs1260294	rs1980252	chr12:123260631	0.832239	0.952241	ABCB9	Heart - Left Ventricle	-0.32457	1.15e-11	EUR						PGAP3
rs1260294	rs17567760	chr12:123260812	0.832239	0.952241	ABCB9	Heart - Left Ventricle	-0.32457	1.15e-11	EUR						PGS1
rs1260294	rs17730	chr12:123261262	0.876767	0.952791	ABCB9	Heart - Left Ventricle	0.331167	3.64e-10	EUR						PHF2
rs1260294	rs4759416	chr12:123261810	0.821836	0.946272	ABCB9	Heart - Left Ventricle	-0.32457	1.15e-11	EUR						PHGDH
rs1260294	rs4759417	chr12:123261963	0.827503	0.952179	ABCB9	Heart - Left Ventricle	-0.32457	1.15e-11	EUR						PIANP
rs1260294	rs12824957	chr12:123265681	0.871644	0.952731	ABCB9	Heart - Left Ventricle	0.339879	1.24e-10	EUR						PIEZO1
rs1260294	rs1402275	chr12:123266348	0.827503	0.952179	ABCB9	Heart - Left Ventricle	-0.32457	1.15e-11	EUR						PIP5KL1
rs1260294	rs10846491	chr12:123268945	0.833184	0.958103	ABCB9	Heart - Left Ventricle	-0.32457	1.15e-11	EUR						PITX3
rs1260294	rs7953929	chr12:123273688	0.871644	0.952731	ABCB9	Heart - Left Ventricle	0.320174	4.62e-10	EUR						PKDCC
rs1260294	rs35067339	chr12:123275562	0.871644	0.952731	ABCB9	Heart - Left Ventricle	0.342361	1.48e-10	EUR						PKP2
rs1260294	rs7306755	chr12:123283382	0.86594	0.94689	ABCB9	Heart - Left Ventricle	0.329739	3.96e-10	EUR						PLA2G6
rs1260294	rs71444571	chr12:123286468	0.860252	0.941064	ABCB9	Heart - Left Ventricle	0.339787	1.28e-10	EUR						PLAC4
rs1260294	rs9739070	chr12:123286485	0.855181	0.940989	ABCB9	Heart - Left Ventricle	-0.321518	1.13e-10	EUR						PLAU
rs1260294	rs12821431	chr12:123299447	0.86594	0.94689	ABCB9	Heart - Left Ventricle	0.349123	5.08e-11	EUR						PLCD1
rs1260294	rs4759420	chr12:123310324	0.866565	0.95267	ABCB9	Heart - Left Ventricle	-0.303097	6.99e-10	EUR						PLCD3
rs1260294	rs10773008	chr12:123316273	0.860866	0.946822	ABCB9	Heart - Left Ventricle	-0.314115	2.18e-10	EUR						PLEKHM1
rs1260294	rs10846515	chr12:123317125	0.860866	0.946822	ABCB9	Heart - Left Ventricle	-0.314115	2.18e-10	EUR						PLPP7
rs1260294	rs52804765	chr12:123321672	0.86594	0.94689	ABCB9	Heart - Left Ventricle	0.342461	1.1e-10	EUR						PMEPA1
rs1260294	rs11057270	chr12:123323526	0.866565	0.95267	ABCB9	Heart - Left Ventricle	0.303097	6.99e-10	EUR						PNMT
rs1260294	rs12304248	chr12:123325878	0.866565	0.95267	ABCB9	Heart - Left Ventricle	0.303097	6.99e-10	EUR						POLDIP3
rs1260294	rs57985686	chr12:123326678	0.860866	0.946822	ABCB9	Heart - Left Ventricle	0.314115	2.18e-10	EUR						POLE4
rs1260294	rs12824685	chr12:123333022	0.876767	0.952791	ABCB9	Heart - Left Ventricle	0.340789	1.71e-10	EUR						POMZP3
rs1260294	rs59549443	chr12:123333249	0.866565	0.95267	ABCB9	Heart - Left Ventricle	0.303097	6.99e-10	EUR						POU5F1
rs1260294	rs17623533	chr12:123338164	0.871644	0.952731	ABCB9	Heart - Left Ventricle	0.313461	9.4e-10	EUR						PPCDC
rs1260294	rs11830103	chr12:123338999	0.866565	0.95267	ABCB9	Heart - Left Ventricle	0.303097	6.99e-10	EUR						PPIF
rs1260294	rs67624111	chr12:123340088	0.871644	0.952731	ABCB9	Heart - Left Ventricle	0.315197	7.36e-10	EUR						PPM1E
rs1260294	rs12322888	chr12:123341012	0.866565	0.95267	ABCB9	Heart - Left Ventricle	0.303097	6.99e-10	EUR						PPP1R15A
rs1260294	rs60931391	chr12:123344481	0.866565	0.95267	ABCB9	Heart - Left Ventricle	0.303097	6.99e-10	EUR						PPP1R1B
rs1260294	rs34997336	chr12:123344569	0.866565	0.95267	ABCB9	Heart - Left Ventricle	0.303097	6.99e-10	EUR						PPP1R3C
rs1260294	rs59763588	chr12:123360804	0.860866	0.946822	ABCB9	Heart - Left Ventricle	0.318679	1.35e-10	EUR						PRCD
rs1260294	rs7485502	chr12:123364549	0.860866	0.946822	ABCB9	Heart - Left Ventricle	0.307624	4.42e-10	EUR						PRELID3B
rs1260294	rs28675824	chr12:123368902	0.866565	0.95267	ABCB9	Heart - Left Ventricle	0.307624	4.42e-10	EUR						PRKAR1A
rs1260294	rs28582096	chr12:123372451	0.860866	0.946822	ABCB9	Heart - Left Ventricle	0.318679	1.35e-10	EUR						PRMT7
rs1260294	rs28413626	chr12:123376905	0.815272	0.934586	ABCB9	Heart - Left Ventricle	0.318156	5.6e-11	EUR						PSD3
rs1260294	rs12299125	chr12:123377900	0.866565	0.95267	ABCB9	Heart - Left Ventricle	0.316958	1.98e-10	EUR						PSMA3-AS1
rs1260294	rs28458312	chr12:123378718	0.866565	0.95267	ABCB9	Heart - Left Ventricle	0.305813	6.42e-10	EUR						PSME4
rs1260294	rs28583837	chr12:123379073	0.871644	0.952731	ABCB9	Heart - Left Ventricle	0.315197	7.36e-10	EUR						PSORS1C1
rs1260294	rs28809230	chr12:123380814	0.866565	0.95267	ABCB9	Heart - Left Ventricle	0.305813	6.42e-10	EUR						PSORS1C2
rs1260294	rs28592876	chr12:123381882	0.866565	0.95267	ABCB9	Heart - Left Ventricle	0.305813	6.42e-10	EUR						PSORS1C3
rs1260294	rs386575690	chr12:123386523	0.861532	0.952609	ABCB9	Heart - Left Ventricle	0.305813	6.42e-10	EUR						PTCH1
rs1260294	rs28372579	chr12:123396629	0.856543	0.952548	ABCB9	Heart - Left Ventricle	0.313998	1.36e-10	EUR						PXMP2
rs1260294	rs28472704	chr12:123402822	0.856543	0.952548	ABCB9	Heart - Left Ventricle	0.29758	1.07e-09	EUR						PXN
rs1260294	rs28576953	chr12:123405729	0.856543	0.952548	ABCB9	Heart - Left Ventricle	0.298267	1.42e-09	EUR						RAB11B-AS1
rs1260294	rs28406193	chr12:123407318	0.856543	0.952548	ABCB9	Heart - Left Ventricle	-0.29715	1.16e-09	EUR						RAD1
rs1260294	rs3175500	chr12:123408387	0.85085	0.946685	ABCB9	Heart - Left Ventricle	-0.29715	1.16e-09	EUR						RAI14
rs1260294	rs4148856	chr12:122966218	0.915426	0.976365	ABCB9	Heart - Atrial Appendage	-0.275477	9.54436e-08	EUR						RALGPS2
rs1260294	rs883563	chr12:122976276	0.901829	0.994022	ABCB9	Heart - Atrial Appendage	-0.25701	8.82346e-07	EUR						RBM38
rs1260294	rs12811109	chr12:122986547	0.994151	1	ABCB9	Heart - Atrial Appendage	0.288105	3.71099e-07	EUR						RBM6
rs1260294	rs1463877	chr12:122988707	0.954809	1	ABCB9	Heart - Atrial Appendage	-0.253725	1.43898e-06	EUR						RBPMS-AS1
rs1260294	rs57919480	chr12:122992764	0.954809	1	ABCB9	Heart - Atrial Appendage	-0.246746	2.83382e-06	EUR						RCAN2
rs1260294	rs58518040	chr12:123000641	0.954809	1	ABCB9	Heart - Atrial Appendage	-0.246746	2.83382e-06	EUR						RCCD1
rs1260294	rs12820906	chr12:123008576	0.827754	1	ABCB9	Heart - Atrial Appendage	0.226842	4.0163e-05	EUR						RERE
rs1260294	rs35794156	chr12:123032370	0.907647	1	ABCB9	Heart - Atrial Appendage	-0.260884	7.11159e-07	EUR						RGS6
rs1260294	rs641760	chr12:123034319	0.954809	1	ABCB9	Heart - Atrial Appendage	-0.257364	1.44256e-06	EUR						RN7SL130P
rs1260294	rs520088	chr12:123037603	0.948968	0.994091	ABCB9	Heart - Atrial Appendage	-0.26226	5.35006e-07	EUR						RN7SL417P
rs1260294	rs655293	chr12:123043858	0.954809	1	ABCB9	Heart - Atrial Appendage	-0.246746	2.83382e-06	EUR						RNASEH2B
rs1260294	rs71444568	chr12:123048692	0.976822	0.994129	ABCB9	Heart - Atrial Appendage	0.288588	2.76167e-07	EUR						RNF215
rs1260294	rs58550548	chr12:123066266	0.907647	1	ABCB9	Heart - Atrial Appendage	-0.256661	9.21396e-07	EUR						RNF39
rs1260294	.	chr12:123071839	0.949384	1	ABCB9	Heart - Atrial Appendage	-0.237517	6.00463e-06	EUR						RP1-155D22.1
rs1260294	rs1260294	chr12:123075742	1	1	ABCB9	Heart - Atrial Appendage	0.288105	3.71099e-07	EUR						RP1-239B22.5
rs1260294	rs1617156	chr12:123105618	0.944007	1	ABCB9	Heart - Atrial Appendage	-0.26233	5.41614e-07	EUR						RP1-257A7.4
rs1260294	rs7132277	chr12:123108835	0.879763	0.987297	ABCB9	Heart - Atrial Appendage	0.285111	1.02537e-06	EUR						RP11-104N10.2
rs1260294	rs7299943	chr12:123108938	0.835625	0.938916	ABCB9	Heart - Atrial Appendage	0.257015	1.56161e-06	EUR						RP11-1081M5.1
rs1260294	rs1790120	chr12:123129018	0.93733	0.982319	ABCB9	Heart - Atrial Appendage	-0.293211	2.10587e-07	EUR						RP11-1081M5.3
rs1260294	rs2510885	chr12:123130266	0.896026	0.98806	ABCB9	Heart - Atrial Appendage	-0.26953	8.28536e-08	EUR						RP11-109L13.1
rs1260294	rs1727294	chr12:123131967	0.896026	0.98806	ABCB9	Heart - Atrial Appendage	-0.26953	8.28536e-08	EUR						RP11-10A14.5
rs1260294	rs1790116	chr12:123133997	0.896026	0.98806	ABCB9	Heart - Atrial Appendage	-0.264741	1.63464e-07	EUR						RP11-122G18.11
rs1260294	rs59735818	chr12:123134056	0.896026	0.98806	ABCB9	Heart - Atrial Appendage	-0.264741	1.63464e-07	EUR						RP11-127I20.5
rs1260294	rs17622969	chr12:123134395	0.91497	0.970532	ABCB9	Heart - Atrial Appendage	-0.281728	6.71022e-07	EUR						RP11-158I9.8
rs1260294	rs57554491	chr12:123135291	0.896026	0.98806	ABCB9	Heart - Atrial Appendage	-0.246548	1.9777e-06	EUR						RP11-158M2.3
rs1260294	rs58828306	chr12:123135309	0.896026	0.98806	ABCB9	Heart - Atrial Appendage	-0.246548	1.9777e-06	EUR						RP11-182J1.14
rs1260294	rs1619561	chr12:123135721	0.886046	0.988029	ABCB9	Heart - Atrial Appendage	-0.246548	1.9777e-06	EUR						RP11-213G6.2
rs1260294	rs1790115	chr12:123135723	0.891015	0.988045	ABCB9	Heart - Atrial Appendage	-0.246548	1.9777e-06	EUR						RP11-217B7.2
rs1260294	rs1727318	chr12:123136663	0.901081	0.988076	ABCB9	Heart - Atrial Appendage	-0.246548	1.9777e-06	EUR						RP11-259G18.1
rs1260294	rs2851441	chr12:123137662	0.901081	0.988076	ABCB9	Heart - Atrial Appendage	-0.246548	1.9777e-06	EUR						RP11-259G18.3
rs1260294	rs17363838	chr12:123138627	0.901081	0.988076	ABCB9	Heart - Atrial Appendage	-0.246548	1.9777e-06	EUR						RP11-282O18.3
rs1260294	rs17695719	chr12:123142435	0.93772	0.988183	ABCB9	Heart - Atrial Appendage	-0.285507	4.08932e-07	EUR						RP11-295M18.6
rs1260294	rs1727329	chr12:123142469	0.901081	0.988076	ABCB9	Heart - Atrial Appendage	-0.25443	9.96962e-07	EUR						RP11-297N6.4
rs1260294	rs56416615	chr12:123147729	0.901081	0.988076	ABCB9	Heart - Atrial Appendage	-0.251496	1.26407e-06	EUR						RP11-299G20.2
rs1260294	rs1790090	chr12:123148877	0.901081	0.988076	ABCB9	Heart - Atrial Appendage	-0.251496	1.26407e-06	EUR						RP11-299G20.5
rs1260294	rs1790091	chr12:123149496	0.901081	0.988076	ABCB9	Heart - Atrial Appendage	-0.251496	1.26407e-06	EUR						RP11-307C18.1
rs1260294	rs884548	chr12:123149575	0.901081	0.988076	ABCB9	Heart - Atrial Appendage	-0.251496	1.26407e-06	EUR						RP11-331F4.5
rs1260294	rs1790108	chr12:123152294	0.896026	0.98806	ABCB9	Heart - Atrial Appendage	-0.26588	1.43045e-07	EUR						RP11-351I24.1
rs1260294	rs1790109	chr12:123153205	0.896026	0.98806	ABCB9	Heart - Atrial Appendage	-0.26588	1.43045e-07	EUR						RP11-375I20.6
rs1260294	rs1716185	chr12:123153523	0.896026	0.98806	ABCB9	Heart - Atrial Appendage	-0.26588	1.43045e-07	EUR						RP11-380L11.4
rs1260294	rs1627724	chr12:123154033	0.896026	0.98806	ABCB9	Heart - Atrial Appendage	-0.271783	7.44547e-08	EUR						RP11-397E7.4
rs1260294	rs1727315	chr12:123154383	0.896026	0.98806	ABCB9	Heart - Atrial Appendage	-0.271783	7.44547e-08	EUR						RP11-399E6.1
rs1260294	rs1727314	chr12:123156117	0.896026	0.98806	ABCB9	Heart - Atrial Appendage	-0.271783	7.44547e-08	EUR						RP11-399K21.11
rs1260294	rs61132737	chr12:123156306	0.93772	0.988183	ABCB9	Heart - Atrial Appendage	-0.291307	2.19237e-07	EUR						RP11-448G15.3
rs1260294	rs2682429	chr12:123158408	0.896026	0.98806	ABCB9	Heart - Atrial Appendage	-0.271783	7.44547e-08	EUR						RP11-464F9.21
rs1260294	rs2695481	chr12:123158873	0.896026	0.98806	ABCB9	Heart - Atrial Appendage	-0.271783	7.44547e-08	EUR						RP11-490M8.1
rs1260294	rs2851438	chr12:123159142	0.896026	0.98806	ABCB9	Heart - Atrial Appendage	-0.271783	7.44547e-08	EUR						RP11-4B16.3
rs1260294	rs10744147	chr12:123159182	0.932347	0.988167	ABCB9	Heart - Atrial Appendage	-0.267654	2.80378e-07	EUR						RP11-4O1.2
rs1260294	rs1047158	chr12:123159509	0.896026	0.98806	ABCB9	Heart - Atrial Appendage	-0.271783	7.44547e-08	EUR						RP11-54A4.2
rs1260294	rs56990096	chr12:123160167	0.932347	0.988167	ABCB9	Heart - Atrial Appendage	-0.267654	2.80378e-07	EUR						RP11-574K11.24
rs1260294	rs1727298	chr12:123161256	0.896026	0.98806	ABCB9	Heart - Atrial Appendage	-0.271783	7.44547e-08	EUR						RP11-617F23.1
rs1260294	rs59023746	chr12:123163178	0.896026	0.98806	ABCB9	Heart - Atrial Appendage	-0.271783	7.44547e-08	EUR						RP11-666A8.7
rs1260294	rs57139790	chr12:123163592	0.95413	0.988228	ABCB9	Heart - Atrial Appendage	-0.299065	1.089e-07	EUR						RP11-707O23.1
rs1260294	rs1716165	chr12:123164334	0.896026	0.98806	ABCB9	Heart - Atrial Appendage	-0.271783	7.44547e-08	EUR						RP11-723O4.2
rs1260294	rs57821609	chr12:123164939	0.932347	0.988167	ABCB9	Heart - Atrial Appendage	-0.267654	2.80378e-07	EUR						RP11-731C17.2
rs1260294	rs59695045	chr12:123166167	0.896026	0.98806	ABCB9	Heart - Atrial Appendage	-0.271783	7.44547e-08	EUR						RP11-73M18.8
rs1260294	rs74313497	chr12:123166471	0.896026	0.98806	ABCB9	Heart - Atrial Appendage	-0.271783	7.44547e-08	EUR						RP11-795J1.1
rs1260294	rs1716167	chr12:123166615	0.896026	0.98806	ABCB9	Heart - Atrial Appendage	-0.271783	7.44547e-08	EUR						RP11-798G7.8
rs1260294	rs56492564	chr12:123167419	0.896026	0.98806	ABCB9	Heart - Atrial Appendage	-0.26588	1.43045e-07	EUR						RP11-830F9.7
rs1260294	rs2682426	chr12:123169009	0.894607	0.976244	ABCB9	Heart - Atrial Appendage	-0.261674	2.73777e-07	EUR						RP11-88I18.2
rs1260294	rs2950537	chr12:123170231	0.906179	0.988091	ABCB9	Heart - Atrial Appendage	-0.271523	8.10168e-08	EUR						RP11-88I18.3
rs1260294	rs4759366	chr12:123170265	0.906179	0.988091	ABCB9	Heart - Atrial Appendage	-0.271523	8.10168e-08	EUR						RP11-973N13.4
rs1260294	rs57096401	chr12:123170502	0.948611	0.988213	ABCB9	Heart - Atrial Appendage	-0.298568	1.28133e-07	EUR						RP3-340B19.2
rs1260294	rs57107059	chr12:123170910	0.906179	0.988091	ABCB9	Heart - Atrial Appendage	-0.271523	8.10168e-08	EUR						RP3-394A18.1
rs1260294	rs1716176	chr12:123170920	0.906179	0.988091	ABCB9	Heart - Atrial Appendage	-0.271523	8.10168e-08	EUR						RP4-605O3.4
rs1260294	rs1790098	chr12:123170934	0.906179	0.988091	ABCB9	Heart - Atrial Appendage	-0.271523	8.10168e-08	EUR						RP4-756G23.5
rs1260294	rs61522991	chr12:123172178	0.906179	0.988091	ABCB9	Heart - Atrial Appendage	-0.271523	8.10168e-08	EUR						RP5-1142A6.9
rs1260294	rs2049114	chr12:123172791	0.883095	0.964457	ABCB9	Heart - Atrial Appendage	-0.26432	2.43248e-07	EUR						RP5-908M14.10
rs1260294	rs7304864	chr12:123173711	0.925448	0.964818	ABCB9	Heart - Atrial Appendage	-0.270362	1.57962e-06	EUR						RP5-908M14.9
rs1260294	rs1716175	chr12:123173841	0.883095	0.964457	ABCB9	Heart - Atrial Appendage	-0.26432	2.43248e-07	EUR						RP5-943J3.1
rs1260294	rs1790123	chr12:123174995	0.919985	0.964773	ABCB9	Heart - Atrial Appendage	-0.276858	2.70288e-07	EUR						RPARP-AS1
rs1260294	rs58813774	chr12:123175963	0.925448	0.964818	ABCB9	Heart - Atrial Appendage	-0.2845	5.44518e-07	EUR						RPL10P19
rs1260294	rs1727311	chr12:123176169	0.914233	0.958955	ABCB9	Heart - Atrial Appendage	-0.270362	1.57962e-06	EUR						RPL13
rs1260294	rs58370940	chr12:123176170	0.914233	0.958955	ABCB9	Heart - Atrial Appendage	-0.270362	1.57962e-06	EUR						RPL23AP1
rs1260294	rs1716173	chr12:123176174	0.87228	0.958533	ABCB9	Heart - Atrial Appendage	-0.26432	2.43248e-07	EUR						RPL23P2
rs1260294	rs1790124	chr12:123178804	0.900385	0.98216	ABCB9	Heart - Atrial Appendage	-0.278978	3.60231e-08	EUR						RPL35P6
rs1260294	rs74313499	chr12:123179113	0.900385	0.98216	ABCB9	Heart - Atrial Appendage	-0.271523	8.10168e-08	EUR						RPN1
rs1260294	rs57669383	chr12:123179658	0.900385	0.98216	ABCB9	Heart - Atrial Appendage	-0.271523	8.10168e-08	EUR						RPP25
rs1260294	rs1790125	chr12:123180709	0.877362	0.958586	ABCB9	Heart - Atrial Appendage	-0.272259	8.49306e-08	EUR						RPS18
rs1260294	rs59943322	chr12:123181148	0.877362	0.958586	ABCB9	Heart - Atrial Appendage	-0.272259	8.49306e-08	EUR						RPS6P25
rs1260294	rs10846478	chr12:123182401	0.877362	0.958586	ABCB9	Heart - Atrial Appendage	-0.272259	8.49306e-08	EUR						RRP15
rs1260294	rs58550035	chr12:123182807	0.877362	0.958586	ABCB9	Heart - Atrial Appendage	-0.26432	2.43248e-07	EUR						RRP7BP
rs1260294	rs1790105	chr12:123183403	0.877362	0.958586	ABCB9	Heart - Atrial Appendage	-0.26432	2.43248e-07	EUR						SCAMP5
rs1260294	rs1615694	chr12:123183475	0.877362	0.958586	ABCB9	Heart - Atrial Appendage	-0.26432	2.43248e-07	EUR						SCAPER
rs1260294	rs1716159	chr12:123184921	0.877362	0.958586	ABCB9	Heart - Atrial Appendage	-0.26432	2.43248e-07	EUR						SDCCAG8
rs1260294	rs1716158	chr12:123184961	0.877362	0.958586	ABCB9	Heart - Atrial Appendage	-0.26432	2.43248e-07	EUR						SEC24C
rs1260294	rs1716157	chr12:123185926	0.877362	0.958586	ABCB9	Heart - Atrial Appendage	-0.26432	2.43248e-07	EUR						SERHL2
rs1260294	rs1716156	chr12:123186763	0.877362	0.958586	ABCB9	Heart - Atrial Appendage	-0.26432	2.43248e-07	EUR						SERPINB6
rs1260294	rs10772995	chr12:123187214	0.877362	0.958586	ABCB9	Heart - Atrial Appendage	-0.26432	2.43248e-07	EUR						SF3A1
rs1260294	rs1790087	chr12:123188087	0.877362	0.958586	ABCB9	Heart - Atrial Appendage	-0.26432	2.43248e-07	EUR						SF3A3
rs1260294	rs2045542128	chr12:123188412	0.877362	0.958586	ABCB9	Heart - Atrial Appendage	-0.26432	2.43248e-07	EUR						SFTA1P
rs1260294	.	chr12:123193817	0.900385	0.98216	ABCB9	Heart - Atrial Appendage	-0.271523	8.10168e-08	EUR						SFXN2
rs1260294	rs1790095	chr12:123196675	0.900385	0.98216	ABCB9	Heart - Atrial Appendage	-0.271523	8.10168e-08	EUR						SGIP1
rs1260294	rs1241782808	chr12:123200235	0.900385	0.98216	ABCB9	Heart - Atrial Appendage	-0.271523	8.10168e-08	EUR						SH3PXD2A-AS1
rs1260294	.	chr12:123201231	0.900385	0.98216	ABCB9	Heart - Atrial Appendage	-0.271523	8.10168e-08	EUR						SH3RF3
rs1260294	rs1716182	chr12:123201580	0.900385	0.98216	ABCB9	Heart - Atrial Appendage	-0.271523	8.10168e-08	EUR						SIK3
rs1260294	rs57572912	chr12:123201677	0.900385	0.98216	ABCB9	Heart - Atrial Appendage	-0.271523	8.10168e-08	EUR						SKIV2L
rs1260294	rs2695479	chr12:123204839	0.942798	0.982342	ABCB9	Heart - Atrial Appendage	-0.284063	4.0306e-07	EUR						SLA2
rs1260294	rs59207857	chr12:123204974	0.942798	0.982342	ABCB9	Heart - Atrial Appendage	-0.298568	1.28133e-07	EUR						SLC12A4
rs1260294	rs1727290	chr12:123207758	0.900385	0.98216	ABCB9	Heart - Atrial Appendage	-0.271523	8.10168e-08	EUR						SLC25A26
rs1260294	rs1727288	chr12:123208418	0.93733	0.982319	ABCB9	Heart - Atrial Appendage	-0.289166	6.73537e-08	EUR						SLC25A27
rs1260294	rs11057192	chr12:123208873	0.900385	0.98216	ABCB9	Heart - Atrial Appendage	-0.271523	8.10168e-08	EUR						SLC25A51
rs1260294	rs2695476	chr12:123209659	0.942798	0.982342	ABCB9	Heart - Atrial Appendage	-0.284063	4.0306e-07	EUR						SLC2A12
rs1260294	rs2682434	chr12:123210177	0.900385	0.98216	ABCB9	Heart - Atrial Appendage	-0.271523	8.10168e-08	EUR						SLC44A3
rs1260294	rs10744148	chr12:123211371	0.900385	0.98216	ABCB9	Heart - Atrial Appendage	-0.271523	8.10168e-08	EUR						SLC44A3-AS1
rs1260294	rs2682433	chr12:123212494	0.942798	0.982342	ABCB9	Heart - Atrial Appendage	0.284063	4.0306e-07	EUR						SLC45A1
rs1260294	rs10772996	chr12:123212984	0.900385	0.98216	ABCB9	Heart - Atrial Appendage	-0.271523	8.10168e-08	EUR						SLC45A2
rs1260294	rs1880974	chr12:123213785	0.900385	0.98216	ABCB9	Heart - Atrial Appendage	-0.271523	8.10168e-08	EUR						SMG7
rs1260294	rs57779929	chr12:123213971	0.900385	0.98216	ABCB9	Heart - Atrial Appendage	-0.271523	8.10168e-08	EUR						SMIM19
rs1260294	rs1880972	chr12:123213972	0.900385	0.98216	ABCB9	Heart - Atrial Appendage	-0.271523	8.10168e-08	EUR						SMIM2-AS1
rs1260294	rs1727323	chr12:123214243	0.894607	0.976244	ABCB9	Heart - Atrial Appendage	-0.271523	8.10168e-08	EUR						SNCAIP
rs1260294	rs1004536916	chr12:123214653	0.89529	0.982137	ABCB9	Heart - Atrial Appendage	-0.26943	1.15284e-07	EUR						SNRPC
rs1260294	rs57465879	chr12:123214973	0.942798	0.982342	ABCB9	Heart - Atrial Appendage	-0.298568	1.28133e-07	EUR						SOCS4
rs1260294	rs60300486	chr12:123215678	0.900385	0.98216	ABCB9	Heart - Atrial Appendage	-0.271523	8.10168e-08	EUR						SOCS5
rs1260294	rs1727320	chr12:123215929	0.900385	0.98216	ABCB9	Heart - Atrial Appendage	-0.264569	1.67045e-07	EUR						SP5
rs1260294	rs1790131	chr12:123216463	0.900385	0.98216	ABCB9	Heart - Atrial Appendage	-0.271523	8.10168e-08	EUR						SPARCL1
rs1260294	rs1790130	chr12:123216723	0.900385	0.98216	ABCB9	Heart - Atrial Appendage	-0.271523	8.10168e-08	EUR						SPC25
rs1260294	rs2851451	chr12:123218556	0.900385	0.98216	ABCB9	Heart - Atrial Appendage	-0.271523	8.10168e-08	EUR						SPIRE2
rs1260294	rs2682431	chr12:123218679	0.900385	0.98216	ABCB9	Heart - Atrial Appendage	-0.271523	8.10168e-08	EUR						SPON1
rs1260294	rs2851450	chr12:123218954	0.900385	0.98216	ABCB9	Heart - Atrial Appendage	-0.272666	5.23278e-08	EUR						SPTBN1
rs1260294	rs59858146	chr12:123219034	0.900385	0.98216	ABCB9	Heart - Atrial Appendage	-0.272666	5.23278e-08	EUR						SQLE
rs1260294	rs2695480	chr12:123220022	0.942798	0.982342	ABCB9	Heart - Atrial Appendage	-0.288358	1.53785e-07	EUR						SRA1
rs1260294	rs61450579	chr12:123220297	0.890239	0.982114	ABCB9	Heart - Atrial Appendage	-0.269976	6.76946e-08	EUR						SRP19
rs1260294	rs1790102	chr12:123220343	0.89529	0.982137	ABCB9	Heart - Atrial Appendage	-0.272666	5.23278e-08	EUR						SRR
rs1260294	rs2102950	chr12:123220695	0.900385	0.98216	ABCB9	Heart - Atrial Appendage	-0.272666	5.23278e-08	EUR						STARD13-AS
rs1260294	rs1630905	chr12:123220783	0.900385	0.98216	ABCB9	Heart - Atrial Appendage	-0.272666	5.23278e-08	EUR						STBD1
rs1260294	rs1626899	chr12:123223516	0.900385	0.98216	ABCB9	Heart - Atrial Appendage	-0.272666	5.23278e-08	EUR						STRADB
rs1260294	rs10846486	chr12:123225380	0.900385	0.98216	ABCB9	Heart - Atrial Appendage	-0.271523	8.10168e-08	EUR						STRIP2
rs1260294	rs2851435	chr12:123227869	0.931533	0.976456	ABCB9	Heart - Atrial Appendage	-0.292404	3.89697e-08	EUR						SUZ12P1
rs1260294	rs1716172	chr12:123228165	0.864706	0.976059	ABCB9	Heart - Atrial Appendage	-0.271523	8.10168e-08	EUR						SYNPO2L
rs1260294	rs74314103	chr12:123229689	0.848413	0.964135	ABCB9	Heart - Atrial Appendage	-0.276475	4.44616e-08	EUR						TARS2
rs1260294	rs59749152	chr12:123230566	0.848413	0.964135	ABCB9	Heart - Atrial Appendage	-0.276475	4.44616e-08	EUR						TBC1D7
rs1260294	rs1790093	chr12:123230719	0.848413	0.964135	ABCB9	Heart - Atrial Appendage	-0.276475	4.44616e-08	EUR						TBPL1
rs1260294	rs59235723	chr12:123231829	0.848413	0.964135	ABCB9	Heart - Atrial Appendage	-0.276475	4.44616e-08	EUR						TBX20
rs1260294	rs1716170	chr12:123231966	0.848413	0.964135	ABCB9	Heart - Atrial Appendage	-0.276475	4.44616e-08	EUR						TCF19
rs1260294	rs60790472	chr12:123235038	0.827503	0.952179	ABCB9	Heart - Atrial Appendage	-0.26518	1.1096e-07	EUR						TDRD6
rs1260294	rs10772998	chr12:123236630	0.832239	0.952241	ABCB9	Heart - Atrial Appendage	-0.26518	1.1096e-07	EUR						TFAM
rs1260294	rs58809476	chr12:123240333	0.86594	0.94689	ABCB9	Heart - Atrial Appendage	0.29426	2.61342e-08	EUR						TFPI
rs1260294	rs12829456	chr12:123240848	0.871061	0.946958	ABCB9	Heart - Atrial Appendage	0.304717	3.97779e-08	EUR						THSD7B
rs1260294	rs11057204	chr12:123241280	0.826568	0.946341	ABCB9	Heart - Atrial Appendage	-0.26518	1.1096e-07	EUR						TIMM44
rs1260294	rs10846487	chr12:123241587	0.826568	0.946341	ABCB9	Heart - Atrial Appendage	-0.26518	1.1096e-07	EUR						TM6SF2
rs1260294	rs7313483	chr12:123242287	0.826568	0.946341	ABCB9	Heart - Atrial Appendage	-0.26518	1.1096e-07	EUR						TMED4
rs1260294	rs12817892	chr12:123244155	0.871061	0.946958	ABCB9	Heart - Atrial Appendage	0.304717	3.97779e-08	EUR						TMEM116
rs1260294	rs12818067	chr12:123244192	0.86594	0.94689	ABCB9	Heart - Atrial Appendage	0.29426	2.61342e-08	EUR						TMEM133
rs1260294	rs34341465	chr12:123245074	0.86594	0.94689	ABCB9	Heart - Atrial Appendage	0.29426	2.61342e-08	EUR						TMEM17
rs1260294	rs57811254	chr12:123246283	0.832239	0.952241	ABCB9	Heart - Atrial Appendage	-0.26518	1.1096e-07	EUR						TMEM184B
rs1260294	rs2048042343	chr12:123246507	0.832239	0.952241	ABCB9	Heart - Atrial Appendage	-0.26518	1.1096e-07	EUR						TMEM199
rs1260294	.	chr12:123248222	0.876767	0.952791	ABCB9	Heart - Atrial Appendage	0.304717	3.97779e-08	EUR						TMEM252
rs1260294	rs11057210	chr12:123249252	0.832239	0.952241	ABCB9	Heart - Atrial Appendage	-0.26518	1.1096e-07	EUR						TMEM258
rs1260294	rs112856786	chr12:123250227	0.832239	0.952241	ABCB9	Heart - Atrial Appendage	-0.273525	4.98337e-08	EUR						TMEM8B
rs1260294	rs1879380	chr12:123254564	0.871061	0.946958	ABCB9	Heart - Atrial Appendage	0.313645	2.71209e-08	EUR						TMEM97
rs1260294	rs10773001	chr12:123256653	0.826568	0.946341	ABCB9	Heart - Atrial Appendage	-0.273525	4.98337e-08	EUR						TNFRSF11B
rs1260294	rs57260301	chr12:123257229	0.826568	0.946341	ABCB9	Heart - Atrial Appendage	-0.273525	4.98337e-08	EUR						TNFRSF1A
rs1260294	rs4759412	chr12:123257546	0.826568	0.946341	ABCB9	Heart - Atrial Appendage	-0.273525	4.98337e-08	EUR						TNKS2-AS1
rs1260294	rs4759371	chr12:123258016	0.832239	0.952241	ABCB9	Heart - Atrial Appendage	-0.273525	4.98337e-08	EUR						TNPO2
rs1260294	rs2048203124	chr12:123258145	0.826568	0.946341	ABCB9	Heart - Atrial Appendage	-0.273525	4.98337e-08	EUR						TNXA
rs1260294	rs4759415	chr12:123259127	0.832239	0.952241	ABCB9	Heart - Atrial Appendage	-0.273525	4.98337e-08	EUR						TOM1L2
rs1260294	rs1980252	chr12:123260631	0.832239	0.952241	ABCB9	Heart - Atrial Appendage	-0.273525	4.98337e-08	EUR						TOP2B
rs1260294	rs17567760	chr12:123260812	0.832239	0.952241	ABCB9	Heart - Atrial Appendage	-0.273525	4.98337e-08	EUR						TPCN2
rs1260294	rs17730	chr12:123261262	0.876767	0.952791	ABCB9	Heart - Atrial Appendage	0.304717	3.97779e-08	EUR						TRAK1
rs1260294	rs4759416	chr12:123261810	0.821836	0.946272	ABCB9	Heart - Atrial Appendage	-0.273525	4.98337e-08	EUR						TRAPPC12-AS1
rs1260294	rs4759417	chr12:123261963	0.827503	0.952179	ABCB9	Heart - Atrial Appendage	-0.273525	4.98337e-08	EUR						TRAPPC4
rs1260294	rs12824957	chr12:123265681	0.871644	0.952731	ABCB9	Heart - Atrial Appendage	0.304717	3.97779e-08	EUR						TREH
rs1260294	rs1402275	chr12:123266348	0.827503	0.952179	ABCB9	Heart - Atrial Appendage	-0.273525	4.98337e-08	EUR						TRIM52-AS1
rs1260294	rs10846491	chr12:123268945	0.833184	0.958103	ABCB9	Heart - Atrial Appendage	-0.273525	4.98337e-08	EUR						TRIM65
rs1260294	rs7953929	chr12:123273688	0.871644	0.952731	ABCB9	Heart - Atrial Appendage	0.299641	1.35066e-08	EUR						TRMT61A
rs1260294	rs35067339	chr12:123275562	0.871644	0.952731	ABCB9	Heart - Atrial Appendage	0.304717	3.97779e-08	EUR						TSNAXIP1
rs1260294	rs7306755	chr12:123283382	0.86594	0.94689	ABCB9	Heart - Atrial Appendage	0.284489	2.57877e-07	EUR						TULP1
rs1260294	rs71444571	chr12:123286468	0.860252	0.941064	ABCB9	Heart - Atrial Appendage	0.28554	2.09115e-07	EUR						TULP2
rs1260294	rs9739070	chr12:123286485	0.855181	0.940989	ABCB9	Heart - Atrial Appendage	-0.265165	2.30262e-07	EUR						TXK
rs1260294	rs12821431	chr12:123299447	0.86594	0.94689	ABCB9	Heart - Atrial Appendage	0.28819	1.97884e-07	EUR						TYRO3
rs1260294	rs4759420	chr12:123310324	0.866565	0.95267	ABCB9	Heart - Atrial Appendage	-0.259422	5.15479e-07	EUR						U91328.19
rs1260294	rs10773008	chr12:123316273	0.860866	0.946822	ABCB9	Heart - Atrial Appendage	-0.259422	5.15479e-07	EUR						UBAC2-AS1
rs1260294	rs10846515	chr12:123317125	0.860866	0.946822	ABCB9	Heart - Atrial Appendage	-0.259422	5.15479e-07	EUR						UBE2Q2L
rs1260294	rs52804765	chr12:123321672	0.86594	0.94689	ABCB9	Heart - Atrial Appendage	0.284489	2.57877e-07	EUR						UBE2Q2P2
rs1260294	rs11057270	chr12:123323526	0.866565	0.95267	ABCB9	Heart - Atrial Appendage	0.259422	5.15479e-07	EUR						UBN1
rs1260294	rs12304248	chr12:123325878	0.866565	0.95267	ABCB9	Heart - Atrial Appendage	0.259422	5.15479e-07	EUR						UHRF1BP1
rs1260294	rs57985686	chr12:123326678	0.860866	0.946822	ABCB9	Heart - Atrial Appendage	0.259422	5.15479e-07	EUR						ULK3
rs1260294	rs12824685	chr12:123333022	0.876767	0.952791	ABCB9	Heart - Atrial Appendage	0.293015	1.8333e-07	EUR						UTP11
rs1260294	rs59549443	chr12:123333249	0.866565	0.95267	ABCB9	Heart - Atrial Appendage	0.259422	5.15479e-07	EUR						VARS2
rs1260294	rs17623533	chr12:123338164	0.871644	0.952731	ABCB9	Heart - Atrial Appendage	0.287557	6.24641e-08	EUR						VDAC2
rs1260294	rs11830103	chr12:123338999	0.866565	0.95267	ABCB9	Heart - Atrial Appendage	0.259422	5.15479e-07	EUR						VPS53
rs1260294	rs67624111	chr12:123340088	0.871644	0.952731	ABCB9	Heart - Atrial Appendage	0.295108	2.33592e-08	EUR						WDR46
rs1260294	rs12322888	chr12:123341012	0.866565	0.95267	ABCB9	Heart - Atrial Appendage	0.259422	5.15479e-07	EUR						WDR6
rs1260294	rs60931391	chr12:123344481	0.866565	0.95267	ABCB9	Heart - Atrial Appendage	0.259422	5.15479e-07	EUR						WDR73
rs1260294	rs34997336	chr12:123344569	0.866565	0.95267	ABCB9	Heart - Atrial Appendage	0.259422	5.15479e-07	EUR						WT1
rs1260294	rs59763588	chr12:123360804	0.860866	0.946822	ABCB9	Heart - Atrial Appendage	0.259422	5.15479e-07	EUR						WT1-AS
rs1260294	rs7485502	chr12:123364549	0.860866	0.946822	ABCB9	Heart - Atrial Appendage	0.259422	5.15479e-07	EUR						XXbac-BPG181B23.7
rs1260294	rs28675824	chr12:123368902	0.866565	0.95267	ABCB9	Heart - Atrial Appendage	0.259422	5.15479e-07	EUR						XXbac-BPG283O16.9
rs1260294	rs28582096	chr12:123372451	0.860866	0.946822	ABCB9	Heart - Atrial Appendage	0.259422	5.15479e-07	EUR						XXbac-BPG299F13.17
rs1260294	rs28413626	chr12:123376905	0.815272	0.934586	ABCB9	Heart - Atrial Appendage	0.263236	2.15409e-07	EUR						ZBTB1
rs1260294	rs12299125	chr12:123377900	0.866565	0.95267	ABCB9	Heart - Atrial Appendage	0.257439	7.73591e-07	EUR						ZBTB38
rs1260294	rs28458312	chr12:123378718	0.866565	0.95267	ABCB9	Heart - Atrial Appendage	0.257439	7.73591e-07	EUR						ZC3H11B
rs1260294	rs28583837	chr12:123379073	0.871644	0.952731	ABCB9	Heart - Atrial Appendage	0.290858	4.02369e-08	EUR						ZCCHC24
rs1260294	rs28809230	chr12:123380814	0.866565	0.95267	ABCB9	Heart - Atrial Appendage	0.257439	7.73591e-07	EUR						ZFP57
rs1260294	rs28592876	chr12:123381882	0.866565	0.95267	ABCB9	Heart - Atrial Appendage	0.257439	7.73591e-07	EUR						ZKSCAN3
rs1260294	rs386575690	chr12:123386523	0.861532	0.952609	ABCB9	Heart - Atrial Appendage	0.257439	7.73591e-07	EUR						ZNF165
rs1260294	rs28372579	chr12:123396629	0.856543	0.952548	ABCB9	Heart - Atrial Appendage	0.269495	1.23387e-07	EUR						ZNF322
rs1260294	rs28472704	chr12:123402822	0.856543	0.952548	ABCB9	Heart - Atrial Appendage	0.24302	3.51561e-06	EUR						ZNF391
rs1260294	rs28576953	chr12:123405729	0.856543	0.952548	ABCB9	Heart - Atrial Appendage	0.244892	3.36761e-06	EUR						ZNF500
rs1260294	rs28406193	chr12:123407318	0.856543	0.952548	ABCB9	Heart - Atrial Appendage	-0.246906	2.14547e-06	EUR						ZNF503-AS1
rs1260294	rs3175500	chr12:123408387	0.85085	0.946685	ABCB9	Heart - Atrial Appendage	-0.246906	2.14547e-06	EUR						ZNF571-AS1
rs1002226	rs59737776	chr11:17384070	1	1	ABCC8	Heart - Left Ventricle	0.213107	6.16e-05	EUR						ZNF602P
rs1002226	rs56731467	chr11:17387083	0.925427	1	ABCC8	Heart - Left Ventricle	0.247182	6.47e-06	EUR						ZNF603P
rs1002226	rs193929332	chr11:17388025	0.925427	1	ABCC8	Heart - Left Ventricle	0.247957	7.53e-06	EUR						ZNF664
rs1002226	rs60365822	chr11:17390274	0.880939	0.986378	ABCC8	Heart - Left Ventricle	0.247513	8.91e-06	EUR						ZNF781
rs1002226	rs17846772	chr11:17393643	0.856575	0.968395	ABCC8	Heart - Left Ventricle	0.246309	7.19e-06	EUR						ZNF843
rs1002226	rs12805113	chr11:17396930	0.848451	0.959595	ABCC8	Heart - Left Ventricle	0.246309	7.19e-06	EUR						ZNHIT3
rs1002226	rs2074310	chr11:17400339	0.848606	0.963881	ABCC8	Heart - Left Ventricle	0.24376	8.47e-06	EUR						ZNRD1
rs4778848	rs59925987	chr15:80701947	0.89158	0.975091	ABHD17C	Heart - Left Ventricle	0.182332	1.37e-05	EUR						ZNRD1ASP
rs4778848	rs8031196	chr15:80702590	0.895481	0.979195	ABHD17C	Heart - Left Ventricle	0.182332	1.37e-05	EUR						ZSCAN16
rs4778848	rs7173751	chr15:80706562	0.903108	0.983356	ABHD17C	Heart - Left Ventricle	0.180651	1.69e-05	EUR						ZSCAN16-AS1
rs4778848	rs4368130	chr15:80707660	0.899188	0.979242	ABHD17C	Heart - Left Ventricle	0.180651	1.69e-05	EUR						ZSCAN26
rs4778848	rs7171632	chr15:80711475	0.899188	0.979242	ABHD17C	Heart - Left Ventricle	0.180651	1.69e-05	EUR
rs4778848	rs2627313	chr15:80714371	0.914723	0.991659	ABHD17C	Heart - Left Ventricle	0.179776	1.33e-05	EUR
rs4778848	rs59550407	chr15:80717908	0.922691	1	ABHD17C	Heart - Left Ventricle	0.179776	1.33e-05	EUR
rs4778848	rs11638457	chr15:80720066	0.922691	1	ABHD17C	Heart - Left Ventricle	0.179776	1.33e-05	EUR
rs4778848	rs35199222	chr15:80720696	0.922691	1	ABHD17C	Heart - Left Ventricle	0.179776	1.33e-05	EUR
rs4778848	rs2627324	chr15:80728833	0.976269	1	ABHD17C	Heart - Left Ventricle	0.172728	2.85e-05	EUR
rs4778848	rs58153417	chr15:80729042	1	1	ABHD17C	Heart - Left Ventricle	0.165106	6.03e-05	EUR
rs4778848	rs2627322	chr15:80729782	0.976269	1	ABHD17C	Heart - Left Ventricle	0.172728	2.85e-05	EUR
rs4778848	rs11638879	chr15:80737873	0.984037	0.991986	ABHD17C	Heart - Left Ventricle	0.167018	4.85e-05	EUR
rs4778848	rs57894265	chr15:80740481	0.984037	0.991986	ABHD17C	Heart - Left Ventricle	0.166887	5.61e-05	EUR
rs4778848	rs2627319	chr15:80747989	0.984037	0.991986	ABHD17C	Heart - Left Ventricle	0.164185	6.3e-05	EUR
rs4778848	rs111173408	chr15:80750475	0.964391	0.991912	ABHD17C	Heart - Left Ventricle	0.177416	1.38e-05	EUR
rs4778848	rs1407588	chr15:80760606	0.812053	0.961236	ABHD17C	Heart - Left Ventricle	0.172108	2.55e-05	EUR
rs4778848	rs59925987	chr15:80701947	0.89158	0.975091	ABHD17C	Heart - Atrial Appendage	0.218032	2.62364e-07	EUR
rs4778848	rs8031196	chr15:80702590	0.895481	0.979195	ABHD17C	Heart - Atrial Appendage	0.218032	2.62364e-07	EUR
rs4778848	rs7173751	chr15:80706562	0.903108	0.983356	ABHD17C	Heart - Atrial Appendage	0.216093	3.40757e-07	EUR
rs4778848	rs4368130	chr15:80707660	0.899188	0.979242	ABHD17C	Heart - Atrial Appendage	0.216093	3.40757e-07	EUR
rs4778848	rs7171632	chr15:80711475	0.899188	0.979242	ABHD17C	Heart - Atrial Appendage	0.216093	3.40757e-07	EUR
rs4778848	rs2627313	chr15:80714371	0.914723	0.991659	ABHD17C	Heart - Atrial Appendage	0.216248	2.86552e-07	EUR
rs4778848	rs59550407	chr15:80717908	0.922691	1	ABHD17C	Heart - Atrial Appendage	0.216248	2.86552e-07	EUR
rs4778848	rs11638457	chr15:80720066	0.922691	1	ABHD17C	Heart - Atrial Appendage	0.216248	2.86552e-07	EUR
rs4778848	rs35199222	chr15:80720696	0.922691	1	ABHD17C	Heart - Atrial Appendage	0.216248	2.86552e-07	EUR
rs4778848	rs60488703	chr15:80723086	0.992002	0.995993	ABHD17C	Heart - Atrial Appendage	0.231826	2.12115e-08	EUR
rs4778848	rs59078230	chr15:80723828	0.996001	1	ABHD17C	Heart - Atrial Appendage	0.231826	2.12115e-08	EUR
rs4778848	rs17317559	chr15:80723886	0.972271	0.995956	ABHD17C	Heart - Atrial Appendage	0.226456	3.98282e-08	EUR
rs4778848	rs113428388	chr15:80726137	0.996001	1	ABHD17C	Heart - Atrial Appendage	0.231826	2.12115e-08	EUR
rs4778848	rs7174222	chr15:80726202	0.996001	1	ABHD17C	Heart - Atrial Appendage	0.239461	6.03396e-09	EUR
rs4778848	rs7174250	chr15:80726246	0.996001	1	ABHD17C	Heart - Atrial Appendage	0.231826	2.12115e-08	EUR
rs4778848	rs59487933	chr15:80727231	1	1	ABHD17C	Heart - Atrial Appendage	0.235992	1.05866e-08	EUR
rs4778848	rs2627324	chr15:80728833	0.976269	1	ABHD17C	Heart - Atrial Appendage	0.220989	6.54866e-08	EUR
rs4778848	rs58153417	chr15:80729042	1	1	ABHD17C	Heart - Atrial Appendage	0.229809	2.47022e-08	EUR
rs4778848	rs2627322	chr15:80729782	0.976269	1	ABHD17C	Heart - Atrial Appendage	0.222529	5.41018e-08	EUR
rs4778848	rs2627321	chr15:80730228	0.992021	1	ABHD17C	Heart - Atrial Appendage	0.226658	3.61581e-08	EUR
rs4778848	rs60783527	chr15:80731863	0.980112	0.995971	ABHD17C	Heart - Atrial Appendage	0.224554	4.29398e-08	EUR
rs4778848	rs11634851	chr15:80736624	0.988045	1	ABHD17C	Heart - Atrial Appendage	0.230608	2.96991e-08	EUR
rs4778848	rs11638879	chr15:80737873	0.984037	0.991986	ABHD17C	Heart - Atrial Appendage	0.224554	4.29398e-08	EUR
rs4778848	rs57894265	chr15:80740481	0.984037	0.991986	ABHD17C	Heart - Atrial Appendage	0.226658	3.61581e-08	EUR
rs4778848	rs2627319	chr15:80747989	0.984037	0.991986	ABHD17C	Heart - Atrial Appendage	0.219986	4.31788e-08	EUR
rs4778848	rs111173408	chr15:80750475	0.964391	0.991912	ABHD17C	Heart - Atrial Appendage	0.225694	3.13724e-08	EUR
rs4778848	rs1407588	chr15:80760606	0.812053	0.961236	ABHD17C	Heart - Atrial Appendage	0.217856	1.55088e-07	EUR
rs73218483	rs73218483	chr4:8135871	1	1	ABLIM2	Heart - Left Ventricle	0.33227	1.9e-06	EUR
rs73218483	rs11941804	chr4:8136539	0.946903	0.978344	ABLIM2	Heart - Left Ventricle	0.271585	2.1e-05	EUR
rs73218483	rs1878521	chr4:8136918	0.967935	1	ABLIM2	Heart - Left Ventricle	0.30251	5.73e-06	EUR
rs73218483	rs56021360	chr4:8133992	0.96798	0.989172	ABLIM2	Heart - Atrial Appendage	0.561991	8.36604e-12	EUR
rs73218483	rs10026316	chr4:8134428	0.957564	0.978552	ABLIM2	Heart - Atrial Appendage	0.46947	2.87282e-09	EUR
rs73218483	rs73218483	chr4:8135871	1	1	ABLIM2	Heart - Atrial Appendage	0.67826	1.34224e-15	EUR
rs73218483	rs11941804	chr4:8136539	0.946903	0.978344	ABLIM2	Heart - Atrial Appendage	0.514296	6.23706e-11	EUR
rs73218483	rs1878521	chr4:8136918	0.967935	1	ABLIM2	Heart - Atrial Appendage	0.60274	1.00323e-13	EUR
rs73218483	rs55684610	chr4:8138044	0.873001	1	ABLIM2	Heart - Atrial Appendage	0.572934	9.45858e-12	EUR
rs73218483	rs11940057	chr4:8138969	0.821064	1	ABLIM2	Heart - Atrial Appendage	0.628431	3.15741e-13	EUR
rs17366136	rs62447610	chr7:22557224	0.906691	0.968951	AC002480.3	Heart - Left Ventricle	0.230716	2.1e-06	EUR
rs17366136	rs2062570643	chr7:22558537	0.922959	0.969141	AC002480.3	Heart - Left Ventricle	0.217167	6.24e-06	EUR
rs17366136	rs58210961	chr7:22560591	0.965285	0.995542	AC002480.3	Heart - Left Ventricle	0.239038	9.96e-07	EUR
rs17366136	rs56425876	chr7:22561508	1	1	AC002480.3	Heart - Left Ventricle	0.229953	1.8e-06	EUR
rs17366136	rs200761374	chr7:22561687	0.995631	1	AC002480.3	Heart - Left Ventricle	0.229953	1.8e-06	EUR
rs17366136	rs1122913	chr7:22563313	0.835693	1	AC002480.3	Heart - Left Ventricle	-0.24283	2.67e-07	EUR
rs979165	rs7798431	chr7:25821192	0.974697	0.994856	AC003090.1	Heart - Left Ventricle	-0.212083	4.4e-05	EUR
rs979165	rs12535837	chr7:25821518	0.984788	0.994895	AC003090.1	Heart - Left Ventricle	-0.207954	1.58e-05	EUR
rs979165	rs60796682	chr7:25821799	0.979736	0.994875	AC003090.1	Heart - Left Ventricle	-0.211026	4.52e-05	EUR
rs979165	rs57162063	chr7:25822019	0.984788	0.994895	AC003090.1	Heart - Left Ventricle	-0.207954	1.58e-05	EUR
rs979165	rs2893220	chr7:25823113	0.979736	0.994875	AC003090.1	Heart - Left Ventricle	-0.211026	4.52e-05	EUR
rs979165	rs10386453	chr7:25824011	0.984788	0.994895	AC003090.1	Heart - Left Ventricle	-0.207954	1.58e-05	EUR
rs979165	rs4722527	chr7:25824097	0.984788	0.994895	AC003090.1	Heart - Left Ventricle	-0.202247	3.02e-05	EUR
rs979165	rs62447895	chr7:25824413	0.979736	0.994875	AC003090.1	Heart - Left Ventricle	-0.211026	4.52e-05	EUR
rs979165	rs7782246	chr7:25825038	0.979736	0.994875	AC003090.1	Heart - Left Ventricle	-0.211026	4.52e-05	EUR
rs979165	rs56831144	chr7:25825162	0.979736	0.994875	AC003090.1	Heart - Left Ventricle	-0.211026	4.52e-05	EUR
rs979165	rs10271088	chr7:25825600	0.979736	0.994875	AC003090.1	Heart - Left Ventricle	-0.211026	4.52e-05	EUR
rs979165	rs10241659	chr7:25825741	0.979736	0.994875	AC003090.1	Heart - Left Ventricle	-0.211026	4.52e-05	EUR
rs979165	rs10271460	chr7:25825760	0.979736	0.994875	AC003090.1	Heart - Left Ventricle	-0.211026	4.52e-05	EUR
rs979165	rs10274306	chr7:25825844	0.979736	0.994875	AC003090.1	Heart - Left Ventricle	-0.211026	4.52e-05	EUR
rs979165	rs62447896	chr7:25826035	0.979736	0.994875	AC003090.1	Heart - Left Ventricle	-0.211026	4.52e-05	EUR
rs979165	rs62447898	chr7:25827478	0.96476	0.98472	AC003090.1	Heart - Left Ventricle	-0.211826	3.08e-05	EUR
rs979165	rs10951111	chr7:25828072	0.969811	0.9898	AC003090.1	Heart - Left Ventricle	-0.203076	2.08e-05	EUR
rs979165	rs7384683	chr7:25828680	0.969811	0.9898	AC003090.1	Heart - Left Ventricle	-0.203076	2.08e-05	EUR
rs979165	rs10382760	chr7:25832313	0.969811	0.9898	AC003090.1	Heart - Left Ventricle	-0.206923	2.23e-05	EUR
rs979165	rs60891361	chr7:25836992	0.969811	0.9898	AC003090.1	Heart - Left Ventricle	-0.211115	1.09e-05	EUR
rs979165	rs1376527	chr7:25837185	0.969811	0.9898	AC003090.1	Heart - Left Ventricle	-0.209793	1.55e-05	EUR
rs979165	rs4722529	chr7:25840391	0.979736	0.994875	AC003090.1	Heart - Left Ventricle	-0.211449	1.77e-05	EUR
rs979165	rs10321285	chr7:25845791	1	1	AC003090.1	Heart - Left Ventricle	-0.204798	3.19e-05	EUR
rs979165	rs57921555	chr7:25846505	0.979764	1	AC003090.1	Heart - Left Ventricle	-0.211522	4.11e-05	EUR
rs979165	rs979165	chr7:25846858	1	1	AC003090.1	Heart - Left Ventricle	-0.207748	2.22e-05	EUR
rs979165	rs10330444	chr7:25848395	0.989855	1	AC003090.1	Heart - Left Ventricle	-0.209759	1.41e-05	EUR
rs979165	rs11976790	chr7:25850101	0.96476	0.98472	AC003090.1	Heart - Left Ventricle	-0.204601	2.11e-05	EUR
rs979165	rs10384059	chr7:25850440	0.96476	0.98472	AC003090.1	Heart - Left Ventricle	-0.207828	1.44e-05	EUR
rs979165	rs1451383	chr7:25852189	0.959723	0.979655	AC003090.1	Heart - Left Ventricle	-0.193342	6.05e-05	EUR
rs979165	rs1451385	chr7:25855101	0.959723	0.979655	AC003090.1	Heart - Left Ventricle	0.210737	1.5e-05	EUR
rs979165	rs58885199	chr7:25862019	0.912143	0.979375	AC003090.1	Heart - Left Ventricle	0.216288	9.91e-06	EUR
rs979165	rs10368792	chr7:25814531	0.852948	0.963556	AC003090.1	Heart - Atrial Appendage	-0.165713	5.61059e-05	EUR
rs979165	rs10382760	chr7:25832313	0.969811	0.9898	AC003090.1	Heart - Atrial Appendage	-0.166658	7.33431e-05	EUR
rs17576323	rs17576323	chr2:187138391	1	1	AC007319.1	Heart - Atrial Appendage	0.317531	0.000192696	EUR
rs17576323	rs62172472	chr2:187163590	0.93938	0.993625	AC007319.1	Heart - Atrial Appendage	0.317531	0.000192696	EUR
rs17576323	rs58222553	chr2:187300439	0.945357	0.987441	AC007319.1	Heart - Atrial Appendage	0.314377	0.000225924	EUR
rs1424569	rs17494742	chr7:136884669	1	1	AC009264.1	Heart - Left Ventricle	0.209959	1.18e-09	EUR
rs57812663	rs2908049	chr7:35230013	0.897125	0.949171	AC009531.2	Heart - Left Ventricle	0.328636	5.24e-10	EUR
rs57812663	rs17606519	chr7:35231376	0.979059	0.995755	AC009531.2	Heart - Left Ventricle	0.332299	8.7e-10	EUR
rs57812663	rs58187632	chr7:35233504	0.970828	0.995741	AC009531.2	Heart - Left Ventricle	0.343331	1.02e-10	EUR
rs57812663	rs113169946	chr7:35235426	0.995782	1	AC009531.2	Heart - Left Ventricle	0.332299	8.7e-10	EUR
rs57812663	rs59619575	chr7:35236095	1	1	AC009531.2	Heart - Left Ventricle	0.332299	8.7e-10	EUR
rs57812663	rs59854940	chr7:35236224	1	1	AC009531.2	Heart - Left Ventricle	0.332299	8.7e-10	EUR
rs57812663	rs56834372	chr7:35236622	1	1	AC009531.2	Heart - Left Ventricle	0.327838	1.43e-09	EUR
rs57812663	rs59091504	chr7:35236650	1	1	AC009531.2	Heart - Left Ventricle	0.332299	8.7e-10	EUR
rs57812663	rs17606554	chr7:35236724	1	1	AC009531.2	Heart - Left Ventricle	0.332299	8.7e-10	EUR
rs57812663	rs57812663	chr7:35236751	1	1	AC009531.2	Heart - Left Ventricle	0.332299	8.7e-10	EUR
rs57812663	rs2429416	chr7:35237022	0.958227	0.991415	AC009531.2	Heart - Left Ventricle	0.346685	7.63e-11	EUR
rs57812663	rs79215950	chr7:35237455	0.979044	1	AC009531.2	Heart - Left Ventricle	0.332299	8.7e-10	EUR
rs57812663	rs76289399	chr7:35237462	1	1	AC009531.2	Heart - Left Ventricle	0.332299	8.7e-10	EUR
rs57812663	rs2215614	chr7:35237481	0.979044	1	AC009531.2	Heart - Left Ventricle	0.332299	8.7e-10	EUR
rs57812663	rs2392359	chr7:35237604	0.995782	1	AC009531.2	Heart - Left Ventricle	0.332991	8.78e-10	EUR
rs57812663	rs2191884	chr7:35237777	1	1	AC009531.2	Heart - Left Ventricle	0.332299	8.7e-10	EUR
rs57812663	rs2191885	chr7:35237820	1	1	AC009531.2	Heart - Left Ventricle	0.332299	8.7e-10	EUR
rs57812663	rs4723401	chr7:35238779	1	1	AC009531.2	Heart - Left Ventricle	0.328345	4.64e-10	EUR
rs57812663	rs4723402	chr7:35238812	0.995786	1	AC009531.2	Heart - Left Ventricle	0.328345	4.64e-10	EUR
rs57812663	rs4723403	chr7:35238854	1	1	AC009531.2	Heart - Left Ventricle	0.333323	3.42e-10	EUR
rs57812663	rs1833125	chr7:35240030	0.987425	1	AC009531.2	Heart - Left Ventricle	0.331136	4.78e-10	EUR
rs57812663	rs1833126	chr7:35240040	0.995782	1	AC009531.2	Heart - Left Ventricle	0.331136	4.78e-10	EUR
rs57812663	rs1833127	chr7:35240184	0.995786	1	AC009531.2	Heart - Left Ventricle	0.331136	4.78e-10	EUR
rs57812663	.	chr7:35240733	0.995786	1	AC009531.2	Heart - Left Ventricle	0.331136	4.78e-10	EUR
rs57812663	rs2072434	chr7:35241081	0.995786	1	AC009531.2	Heart - Left Ventricle	0.331136	4.78e-10	EUR
rs57812663	rs2240994	chr7:35241335	0.995786	1	AC009531.2	Heart - Left Ventricle	0.331136	4.78e-10	EUR
rs57812663	rs28542831	chr7:35241475	0.995786	1	AC009531.2	Heart - Left Ventricle	0.331136	4.78e-10	EUR
rs57812663	.	chr7:35241493	0.995786	1	AC009531.2	Heart - Left Ventricle	0.337377	6.07e-10	EUR
rs57812663	rs2270222	chr7:35241543	0.987425	1	AC009531.2	Heart - Left Ventricle	0.354254	1.21e-11	EUR
rs57812663	rs10364640	chr7:35241599	0.995786	1	AC009531.2	Heart - Left Ventricle	0.331136	4.78e-10	EUR
rs57812663	rs17606602	chr7:35241963	0.995786	1	AC009531.2	Heart - Left Ventricle	0.331136	4.78e-10	EUR
rs57812663	rs73099148	chr7:35242007	0.995786	1	AC009531.2	Heart - Left Ventricle	0.331136	4.78e-10	EUR
rs57812663	rs17674947	chr7:35242031	0.995786	1	AC009531.2	Heart - Left Ventricle	0.331136	4.78e-10	EUR
rs57812663	rs60153301	chr7:35242072	0.983277	1	AC009531.2	Heart - Left Ventricle	0.346781	3.22e-11	EUR
rs57812663	.	chr7:35242080	0.991595	1	AC009531.2	Heart - Left Ventricle	0.331136	4.78e-10	EUR
rs57812663	rs715112	chr7:35242731	0.995786	1	AC009531.2	Heart - Left Ventricle	0.331136	4.78e-10	EUR
rs57812663	rs1362207	chr7:35242823	0.987425	1	AC009531.2	Heart - Left Ventricle	0.354254	1.21e-11	EUR
rs57812663	rs10486660	chr7:35243319	0.987425	1	AC009531.2	Heart - Left Ventricle	0.354254	1.21e-11	EUR
rs57812663	rs17606656	chr7:35243437	0.995786	1	AC009531.2	Heart - Left Ventricle	0.331136	4.78e-10	EUR
rs57812663	rs17606677	chr7:35243666	0.995786	1	AC009531.2	Heart - Left Ventricle	0.331136	4.78e-10	EUR
rs57812663	rs1584356636	chr7:35243697	0.991595	1	AC009531.2	Heart - Left Ventricle	0.332273	3.91e-10	EUR
rs57812663	rs7795344	chr7:35243841	0.987425	1	AC009531.2	Heart - Left Ventricle	0.354254	1.21e-11	EUR
rs57812663	rs17675013	chr7:35243917	0.995786	1	AC009531.2	Heart - Left Ventricle	0.331136	4.78e-10	EUR
rs57812663	rs61545819	chr7:35243972	0.995786	1	AC009531.2	Heart - Left Ventricle	0.331136	4.78e-10	EUR
rs57812663	rs17606698	chr7:35244144	0.995786	1	AC009531.2	Heart - Left Ventricle	0.331136	4.78e-10	EUR
rs57812663	rs17675043	chr7:35244298	0.995786	1	AC009531.2	Heart - Left Ventricle	0.331136	4.78e-10	EUR
rs57812663	rs1346021	chr7:35244549	0.995786	1	AC009531.2	Heart - Left Ventricle	0.331136	4.78e-10	EUR
rs57812663	rs17606718	chr7:35245792	0.995786	1	AC009531.2	Heart - Left Ventricle	0.331136	4.78e-10	EUR
rs57812663	rs6976630	chr7:35245950	0.995786	1	AC009531.2	Heart - Left Ventricle	0.331136	4.78e-10	EUR
rs57812663	rs17675055	chr7:35246030	0.995786	1	AC009531.2	Heart - Left Ventricle	0.331136	4.78e-10	EUR
rs57812663	rs6977095	chr7:35246142	0.995786	1	AC009531.2	Heart - Left Ventricle	0.331136	4.78e-10	EUR
rs57812663	rs10383513	chr7:35246209	0.995786	1	AC009531.2	Heart - Left Ventricle	0.331136	4.78e-10	EUR
rs57812663	rs10263165	chr7:35246245	0.995786	1	AC009531.2	Heart - Left Ventricle	0.331136	4.78e-10	EUR
rs57812663	rs4723405	chr7:35246365	0.995786	1	AC009531.2	Heart - Left Ventricle	0.331136	4.78e-10	EUR
rs57812663	rs4723406	chr7:35246859	0.995786	1	AC009531.2	Heart - Left Ventricle	0.337377	6.07e-10	EUR
rs57812663	rs4720170	chr7:35247872	0.995786	1	AC009531.2	Heart - Left Ventricle	0.338607	1.36e-10	EUR
rs57812663	rs4723407	chr7:35248061	0.995786	1	AC009531.2	Heart - Left Ventricle	0.331136	4.78e-10	EUR
rs57812663	rs17675131	chr7:35248456	0.995786	1	AC009531.2	Heart - Left Ventricle	0.337377	6.07e-10	EUR
rs57812663	rs17675142	chr7:35248521	0.995786	1	AC009531.2	Heart - Left Ventricle	0.331136	4.78e-10	EUR
rs57812663	rs117303153	chr7:35248601	0.995786	1	AC009531.2	Heart - Left Ventricle	0.331136	4.78e-10	EUR
rs57812663	rs61016328	chr7:35248664	0.995786	1	AC009531.2	Heart - Left Ventricle	0.331136	4.78e-10	EUR
rs57812663	rs10364462	chr7:35250589	0.987377	0.995769	AC009531.2	Heart - Left Ventricle	0.331136	4.78e-10	EUR
rs57812663	rs714958	chr7:35250613	0.987377	0.995769	AC009531.2	Heart - Left Ventricle	0.331136	4.78e-10	EUR
rs57812663	rs34385361	chr7:35250636	0.991595	1	AC009531.2	Heart - Left Ventricle	0.331136	4.78e-10	EUR
rs57812663	rs73099185	chr7:35251702	0.991595	1	AC009531.2	Heart - Left Ventricle	0.331136	4.78e-10	EUR
rs57812663	rs73099187	chr7:35251880	0.991595	1	AC009531.2	Heart - Left Ventricle	0.331136	4.78e-10	EUR
rs57812663	rs28628585	chr7:35252029	0.991595	1	AC009531.2	Heart - Left Ventricle	0.331136	4.78e-10	EUR
rs57812663	rs6462599	chr7:35252809	0.983207	0.995762	AC009531.2	Heart - Left Ventricle	0.354254	1.21e-11	EUR
rs57812663	rs34325294	chr7:35253122	0.987425	1	AC009531.2	Heart - Left Ventricle	0.346781	3.22e-11	EUR
rs57812663	rs386506287	chr7:35253806	0.983207	0.995762	AC009531.2	Heart - Left Ventricle	0.333839	8.24e-10	EUR
rs57812663	rs10249005	chr7:35255243	0.970665	0.987306	AC009531.2	Heart - Left Ventricle	0.327223	8.11e-10	EUR
rs57812663	rs117546487	chr7:35255483	0.970665	0.987306	AC009531.2	Heart - Left Ventricle	0.327223	8.11e-10	EUR
rs57812663	rs6959846	chr7:35255623	0.966488	0.983101	AC009531.2	Heart - Left Ventricle	0.327223	8.11e-10	EUR
rs57812663	rs10235849	chr7:35255752	0.962325	0.983057	AC009531.2	Heart - Left Ventricle	0.333555	1.02e-09	EUR
rs57812663	rs10356522	chr7:35255754	0.958199	0.978877	AC009531.2	Heart - Left Ventricle	0.342776	5.72e-11	EUR
rs57812663	rs6963934	chr7:35255892	0.966488	0.983101	AC009531.2	Heart - Left Ventricle	0.327223	8.11e-10	EUR
rs57812663	rs28561590	chr7:35256169	0.966488	0.983101	AC009531.2	Heart - Left Ventricle	0.327223	8.11e-10	EUR
rs57812663	rs7797172	chr7:35256220	0.966488	0.983101	AC009531.2	Heart - Left Ventricle	0.327223	8.11e-10	EUR
rs57812663	rs7797315	chr7:35256265	0.914491	0.982742	AC009531.2	Heart - Left Ventricle	0.340419	1.47e-10	EUR
rs57812663	rs73099202	chr7:35256695	0.966488	0.983101	AC009531.2	Heart - Left Ventricle	0.327223	8.11e-10	EUR
rs57812663	rs10280159	chr7:35257027	0.962325	0.983057	AC009531.2	Heart - Left Ventricle	0.327223	8.11e-10	EUR
rs57812663	rs10264435	chr7:35257052	0.962325	0.983057	AC009531.2	Heart - Left Ventricle	0.327223	8.11e-10	EUR
rs57812663	rs10264933	chr7:35257408	0.962325	0.983057	AC009531.2	Heart - Left Ventricle	0.327223	8.11e-10	EUR
rs57812663	rs10371267	chr7:35257504	0.962325	0.983057	AC009531.2	Heart - Left Ventricle	0.327223	8.11e-10	EUR
rs57812663	rs2024345	chr7:35257629	0.962325	0.983057	AC009531.2	Heart - Left Ventricle	0.327223	8.11e-10	EUR
rs57812663	rs2024344	chr7:35257954	0.958199	0.978877	AC009531.2	Heart - Left Ventricle	0.327223	8.11e-10	EUR
rs57812663	rs2024343	chr7:35258009	0.958199	0.978877	AC009531.2	Heart - Left Ventricle	0.327223	8.11e-10	EUR
rs57812663	rs12538541	chr7:35258321	0.962325	0.983057	AC009531.2	Heart - Left Ventricle	0.327223	8.11e-10	EUR
rs57812663	rs12538515	chr7:35258347	0.962325	0.983057	AC009531.2	Heart - Left Ventricle	0.333555	1.02e-09	EUR
rs57812663	rs79109461	chr7:35259403	0.937581	0.978596	AC009531.2	Heart - Left Ventricle	0.327223	8.11e-10	EUR
rs57812663	rs78661208	chr7:35259405	0.941679	0.978653	AC009531.2	Heart - Left Ventricle	0.327223	8.11e-10	EUR
rs57812663	rs1584364680	chr7:35260038	0.958174	0.983012	AC009531.2	Heart - Left Ventricle	0.327223	8.11e-10	EUR
rs57812663	rs77553582	chr7:35260046	0.958174	0.983012	AC009531.2	Heart - Left Ventricle	0.327223	8.11e-10	EUR
rs57812663	rs7790713	chr7:35260230	0.962325	0.983057	AC009531.2	Heart - Left Ventricle	0.327223	8.11e-10	EUR
rs57812663	rs7790964	chr7:35260273	0.962325	0.983057	AC009531.2	Heart - Left Ventricle	0.333555	1.02e-09	EUR
rs57812663	rs7790968	chr7:35260285	0.962325	0.983057	AC009531.2	Heart - Left Ventricle	0.327223	8.11e-10	EUR
rs57812663	rs7790990	chr7:35260313	0.962325	0.983057	AC009531.2	Heart - Left Ventricle	0.327223	8.11e-10	EUR
rs57812663	rs6415264	chr7:35260765	0.962325	0.983057	AC009531.2	Heart - Left Ventricle	0.328302	7.3e-10	EUR
rs57812663	rs988271	chr7:35260766	0.962325	0.983057	AC009531.2	Heart - Left Ventricle	0.333361	9.95e-10	EUR
rs57812663	rs988270	chr7:35260950	0.962325	0.983057	AC009531.2	Heart - Left Ventricle	0.328302	7.3e-10	EUR
rs57812663	rs2075125	chr7:35261931	0.925617	0.970237	AC009531.2	Heart - Left Ventricle	0.319882	4.02e-09	EUR
rs57812663	rs12536299	chr7:35262867	0.86528	0.936127	AC009531.2	Heart - Left Ventricle	0.321655	6.3e-09	EUR
rs57812663	rs7811472	chr7:35264553	0.86528	0.936127	AC009531.2	Heart - Left Ventricle	0.321655	6.3e-09	EUR
rs9904177	rs58937473	chr17:4852129	1	1	AC012146.7	Heart - Left Ventricle	-0.270711	5.81e-05	EUR
rs9904177	rs9893197	chr17:4854303	0.966344	0.99507	AC012146.7	Heart - Left Ventricle	-0.276139	4.3e-05	EUR
rs2706383	rs59816805	chr5:132408510	0.825201	0.942554	AC034220.3	Heart - Left Ventricle	-0.519843	1.36e-20	EUR
rs2706383	rs1016988	chr5:132408882	0.84264	0.937743	AC034220.3	Heart - Left Ventricle	-0.515017	7.67e-20	EUR
rs2706383	rs7704457	chr5:132409098	0.84264	0.937743	AC034220.3	Heart - Left Ventricle	-0.507441	3.57e-19	EUR
rs2706383	rs56607170	chr5:132419959	0.876283	0.968246	AC034220.3	Heart - Left Ventricle	-0.500365	1.72e-19	EUR
rs2706383	rs1981524	chr5:132420814	0.876283	0.968246	AC034220.3	Heart - Left Ventricle	-0.500365	1.72e-19	EUR
rs2706383	rs10900807	chr5:132421788	0.882069	0.968405	AC034220.3	Heart - Left Ventricle	-0.505612	3.7e-19	EUR
rs2706383	rs17715205	chr5:132433482	0.928649	0.987487	AC034220.3	Heart - Left Ventricle	-0.49787	3.97e-19	EUR
rs2706383	rs62385693	chr5:132437982	0.934526	0.987549	AC034220.3	Heart - Left Ventricle	-0.49787	3.97e-19	EUR
rs2706383	rs11242113	chr5:132441542	0.940416	0.98761	AC034220.3	Heart - Left Ventricle	-0.489428	1.31e-18	EUR
rs2706383	rs386605667	chr5:132443024	0.952242	0.98773	AC034220.3	Heart - Left Ventricle	-0.496739	3.53e-19	EUR
rs2706383	rs17715259	chr5:132445596	0.952242	0.98773	AC034220.3	Heart - Left Ventricle	-0.496739	3.53e-19	EUR
rs2706383	rs17715271	chr5:132445653	0.952242	0.98773	AC034220.3	Heart - Left Ventricle	-0.496739	3.53e-19	EUR
rs2706383	rs7718024	chr5:132450187	0.964161	1	AC034220.3	Heart - Left Ventricle	-0.500266	8.65e-20	EUR
rs2706383	rs2706383	chr5:132456710	1	1	AC034220.3	Heart - Left Ventricle	-0.50395	2.55e-20	EUR
rs2706383	rs2405528	chr5:132458606	0.99401	1	AC034220.3	Heart - Left Ventricle	-0.483123	2.81e-19	EUR
rs2706383	rs61089345	chr5:132459905	0.99401	1	AC034220.3	Heart - Left Ventricle	-0.483123	2.81e-19	EUR
rs2706383	rs59081798	chr5:132459971	0.99401	1	AC034220.3	Heart - Left Ventricle	-0.483123	2.81e-19	EUR
rs2706383	rs2522047	chr5:132460190	0.99401	1	AC034220.3	Heart - Left Ventricle	-0.483123	2.81e-19	EUR
rs2706383	rs57635243	chr5:132460375	0.99401	1	AC034220.3	Heart - Left Ventricle	-0.483123	2.81e-19	EUR
rs2706383	rs60559073	chr5:132460917	0.99401	1	AC034220.3	Heart - Left Ventricle	-0.483123	2.81e-19	EUR
rs2706383	rs2706395	chr5:132461111	0.99401	1	AC034220.3	Heart - Left Ventricle	-0.483123	2.81e-19	EUR
rs2706383	rs2522054	chr5:132463834	1	1	AC034220.3	Heart - Left Ventricle	-0.497392	5.4e-20	EUR
rs2706383	rs58696747	chr5:132464413	1	1	AC034220.3	Heart - Left Ventricle	-0.505531	1.9e-20	EUR
rs2706383	rs56540555	chr5:132466034	1	1	AC034220.3	Heart - Left Ventricle	-0.505531	1.9e-20	EUR
rs2706383	rs3857441	chr5:132468333	1	1	AC034220.3	Heart - Left Ventricle	-0.496558	4.05e-20	EUR
rs2706383	rs3857442	chr5:132468353	1	1	AC034220.3	Heart - Left Ventricle	-0.496558	4.05e-20	EUR
rs2706383	rs57781206	chr5:132468564	0.99401	1	AC034220.3	Heart - Left Ventricle	-0.495961	5.38e-20	EUR
rs2706383	rs17772152	chr5:132469724	0.99401	1	AC034220.3	Heart - Left Ventricle	-0.496558	4.05e-20	EUR
rs2706383	rs59955278	chr5:132469899	0.99401	1	AC034220.3	Heart - Left Ventricle	-0.496558	4.05e-20	EUR
rs2706383	rs59549813	chr5:132470043	0.99401	1	AC034220.3	Heart - Left Ventricle	-0.496558	4.05e-20	EUR
rs2706383	rs17715415	chr5:132470796	0.99401	1	AC034220.3	Heart - Left Ventricle	-0.496558	4.05e-20	EUR
rs2706383	rs17715441	chr5:132471932	0.99401	1	AC034220.3	Heart - Left Ventricle	-0.495961	5.38e-20	EUR
rs2706383	rs117122786	chr5:132474927	0.988	0.993982	AC034220.3	Heart - Left Ventricle	-0.492289	1.68e-19	EUR
rs2706383	rs59816805	chr5:132408510	0.825201	0.942554	AC034220.3	Heart - Atrial Appendage	-0.388347	8.74728e-11	EUR
rs2706383	rs1016988	chr5:132408882	0.84264	0.937743	AC034220.3	Heart - Atrial Appendage	-0.394805	5.92474e-11	EUR
rs2706383	rs7704457	chr5:132409098	0.84264	0.937743	AC034220.3	Heart - Atrial Appendage	-0.395431	6.57432e-11	EUR
rs2706383	rs56607170	chr5:132419959	0.876283	0.968246	AC034220.3	Heart - Atrial Appendage	-0.403377	1.05282e-11	EUR
rs2706383	rs1981524	chr5:132420814	0.876283	0.968246	AC034220.3	Heart - Atrial Appendage	-0.403377	1.05282e-11	EUR
rs2706383	rs10900807	chr5:132421788	0.882069	0.968405	AC034220.3	Heart - Atrial Appendage	-0.392254	6.55328e-11	EUR
rs2706383	rs17715205	chr5:132433482	0.928649	0.987487	AC034220.3	Heart - Atrial Appendage	-0.427233	4.94364e-13	EUR
rs2706383	rs62385693	chr5:132437982	0.934526	0.987549	AC034220.3	Heart - Atrial Appendage	-0.427233	4.94364e-13	EUR
rs2706383	rs11242113	chr5:132441542	0.940416	0.98761	AC034220.3	Heart - Atrial Appendage	-0.413396	9.59794e-13	EUR
rs2706383	rs386605667	chr5:132443024	0.952242	0.98773	AC034220.3	Heart - Atrial Appendage	-0.41249	1.18212e-12	EUR
rs2706383	rs17715259	chr5:132445596	0.952242	0.98773	AC034220.3	Heart - Atrial Appendage	-0.41249	1.18212e-12	EUR
rs2706383	rs17715271	chr5:132445653	0.952242	0.98773	AC034220.3	Heart - Atrial Appendage	-0.41249	1.18212e-12	EUR
rs2706383	rs7718024	chr5:132450187	0.964161	1	AC034220.3	Heart - Atrial Appendage	-0.405673	1.91564e-12	EUR
rs2706383	rs2706383	chr5:132456710	1	1	AC034220.3	Heart - Atrial Appendage	-0.387792	4.75592e-12	EUR
rs2706383	rs2405528	chr5:132458606	0.99401	1	AC034220.3	Heart - Atrial Appendage	-0.402406	2.91416e-13	EUR
rs2706383	rs61089345	chr5:132459905	0.99401	1	AC034220.3	Heart - Atrial Appendage	-0.406641	1.493e-13	EUR
rs2706383	rs59081798	chr5:132459971	0.99401	1	AC034220.3	Heart - Atrial Appendage	-0.402406	2.91416e-13	EUR
rs2706383	rs2522047	chr5:132460190	0.99401	1	AC034220.3	Heart - Atrial Appendage	-0.406641	1.493e-13	EUR
rs2706383	rs57635243	chr5:132460375	0.99401	1	AC034220.3	Heart - Atrial Appendage	-0.406641	1.493e-13	EUR
rs2706383	rs60559073	chr5:132460917	0.99401	1	AC034220.3	Heart - Atrial Appendage	-0.402406	2.91416e-13	EUR
rs2706383	rs2706395	chr5:132461111	0.99401	1	AC034220.3	Heart - Atrial Appendage	-0.406641	1.493e-13	EUR
rs2706383	rs2522054	chr5:132463834	1	1	AC034220.3	Heart - Atrial Appendage	-0.369536	4.21035e-11	EUR
rs2706383	rs58696747	chr5:132464413	1	1	AC034220.3	Heart - Atrial Appendage	-0.387792	4.75592e-12	EUR
rs2706383	rs56540555	chr5:132466034	1	1	AC034220.3	Heart - Atrial Appendage	-0.392008	2.54479e-12	EUR
rs2706383	rs3857441	chr5:132468333	1	1	AC034220.3	Heart - Atrial Appendage	-0.359727	1.0896e-10	EUR
rs2706383	rs3857442	chr5:132468353	1	1	AC034220.3	Heart - Atrial Appendage	-0.359727	1.0896e-10	EUR
rs2706383	rs57781206	chr5:132468564	0.99401	1	AC034220.3	Heart - Atrial Appendage	-0.359727	1.0896e-10	EUR
rs2706383	rs17772152	chr5:132469724	0.99401	1	AC034220.3	Heart - Atrial Appendage	-0.359727	1.0896e-10	EUR
rs2706383	rs59955278	chr5:132469899	0.99401	1	AC034220.3	Heart - Atrial Appendage	-0.359727	1.0896e-10	EUR
rs2706383	rs59549813	chr5:132470043	0.99401	1	AC034220.3	Heart - Atrial Appendage	-0.359727	1.0896e-10	EUR
rs2706383	rs17715415	chr5:132470796	0.99401	1	AC034220.3	Heart - Atrial Appendage	-0.359727	1.0896e-10	EUR
rs2706383	rs17715441	chr5:132471932	0.99401	1	AC034220.3	Heart - Atrial Appendage	-0.359727	1.0896e-10	EUR
rs2706383	rs117122786	chr5:132474927	0.988	0.993982	AC034220.3	Heart - Atrial Appendage	-0.373175	2.73512e-11	EUR
rs2422088	rs74587130	chr2:74988115	0.87255	0.978416	AC104135.2	Heart - Atrial Appendage	0.471462	2.29571e-14	EUR
rs2422088	rs6546942	chr2:74993869	0.88814	0.994582	AC104135.2	Heart - Atrial Appendage	0.455012	4.00035e-13	EUR
rs2422088	rs59389955	chr2:74998901	0.897121	0.994597	AC104135.2	Heart - Atrial Appendage	0.438658	2.38506e-12	EUR
rs2422088	rs13027568	chr2:75001205	0.80447	0.904065	AC104135.2	Heart - Atrial Appendage	0.387521	2.84459e-08	EUR
rs2422088	rs12472308	chr2:75003076	0.897121	0.994597	AC104135.2	Heart - Atrial Appendage	0.443145	1.09018e-12	EUR
rs2422088	rs60958341	chr2:75004676	0.895805	0.983878	AC104135.2	Heart - Atrial Appendage	0.427009	7.88453e-12	EUR
rs2422088	rs4853096	chr2:75008004	0.80447	0.904065	AC104135.2	Heart - Atrial Appendage	0.396452	1.3719e-08	EUR
rs2422088	rs6546943	chr2:75011469	0.80447	0.904065	AC104135.2	Heart - Atrial Appendage	0.387521	2.84459e-08	EUR
rs2422088	rs17563476	chr2:75012561	0.80447	0.904065	AC104135.2	Heart - Atrial Appendage	0.387521	2.84459e-08	EUR
rs2422088	rs52827867	chr2:75015429	0.80447	0.904065	AC104135.2	Heart - Atrial Appendage	0.378636	6.80204e-08	EUR
rs2422088	rs57381203	chr2:75019203	0.80447	0.904065	AC104135.2	Heart - Atrial Appendage	0.410634	1.41733e-09	EUR
rs2422088	rs58567110	chr2:75024234	1	1	AC104135.2	Heart - Atrial Appendage	0.440657	2.15812e-12	EUR
rs2422088	rs77581512	chr2:75025199	0.887162	0.994283	AC104135.2	Heart - Atrial Appendage	0.364158	1.63418e-07	EUR
rs62152866	rs6708171	chr2:96886997	0.824434	0.953906	AC159540.1	Heart - Atrial Appendage	0.402087	4.05263e-05	EUR
rs62152866	rs990861448	chr2:96890301	0.8333	0.953957	AC159540.1	Heart - Atrial Appendage	0.398085	4.57675e-05	EUR
rs62152866	rs62152900	chr2:96896190	0.844473	0.96543	AC159540.1	Heart - Atrial Appendage	0.397234	3.97574e-05	EUR
rs62152866	rs62152902	chr2:96903382	0.824434	0.953906	AC159540.1	Heart - Atrial Appendage	0.394254	5.3252e-05	EUR
rs62152866	rs6734326	chr2:96903998	0.86094	0.95411	AC159540.1	Heart - Atrial Appendage	0.398085	4.57675e-05	EUR
rs62152866	rs6746020	chr2:96906766	0.86094	0.95411	AC159540.1	Heart - Atrial Appendage	0.390426	6.7592e-05	EUR
rs62152866	rs72811653	chr2:96908005	0.813311	0.942447	AC159540.1	Heart - Atrial Appendage	0.400168	3.53884e-05	EUR
rs62152866	rs10179546	chr2:96908213	0.815734	0.953855	AC159540.1	Heart - Atrial Appendage	0.399555	1.55087e-05	EUR
rs2238151	rs847892	chr12:111703766	0.995385	1	ACAD10	Heart - Left Ventricle	0.0950712	5.78e-05	EUR
rs2238151	rs847890	chr12:111707296	0.995385	1	ACAD10	Heart - Left Ventricle	0.0951019	5.51e-05	EUR
rs2238151	rs17219007	chr12:111774029	1	1	ACAD10	Heart - Left Ventricle	0.0951019	5.51e-05	EUR
rs2238151	rs61645944	chr12:111795214	0.995393	1	ACAD10	Heart - Left Ventricle	0.0920426	9.05e-05	EUR
rs2238151	rs11066085	chr12:111918145	0.889788	0.971738	ACAD10	Heart - Left Ventricle	0.0944739	7.1e-05	EUR
rs2238151	rs4767293	chr12:112025492	0.932092	0.972148	ACAD10	Heart - Left Ventricle	0.0920598	0.000121257	EUR
rs62266860	rs62266860	chr3:129229126	1	1	ACAD9	Heart - Atrial Appendage	0.618736	1.0146e-05	EUR
rs72832859	rs72832859	chr17:45111523	1	1	ACBD4	Heart - Left Ventricle	-0.111992	2.64e-05	EUR
rs72832859	rs72832859	chr17:45111523	1	1	ACBD4	Heart - Atrial Appendage	-0.201007	1.62059e-09	EUR
rs2568569	rs56729536	chr2:236866851	0.922223	0.973137	ACKR3	Heart - Left Ventricle	-0.171617	4.84e-05	EUR
rs2568569	rs9287604	chr2:236867522	0.888673	0.972885	ACKR3	Heart - Left Ventricle	-0.17046	6.86e-05	EUR
rs2568569	rs10084297	chr2:236869355	0.932151	0.973208	ACKR3	Heart - Left Ventricle	-0.180872	1.97e-05	EUR
rs2568569	rs6712794	chr2:236869516	0.932151	0.973208	ACKR3	Heart - Left Ventricle	-0.180872	1.97e-05	EUR
rs2568569	rs10176744	chr2:236870187	0.932151	0.973208	ACKR3	Heart - Left Ventricle	-0.180872	1.97e-05	EUR
rs2568569	rs56940347	chr2:236870586	0.932151	0.973208	ACKR3	Heart - Left Ventricle	-0.175719	5.02e-05	EUR
rs2568569	rs10177150	chr2:236870592	0.932151	0.973208	ACKR3	Heart - Left Ventricle	-0.180872	1.97e-05	EUR
rs2568569	rs3888914	chr2:236871353	0.884027	0.972848	ACKR3	Heart - Left Ventricle	-0.168612	7.02e-05	EUR
rs2568569	rs4074882	chr2:236872084	0.932151	0.973208	ACKR3	Heart - Left Ventricle	-0.195634	4.36e-06	EUR
rs2568569	rs57629884	chr2:236872550	0.884027	0.972848	ACKR3	Heart - Left Ventricle	-0.182153	1.84e-05	EUR
rs2568569	rs11685464	chr2:236875967	0.898608	0.978308	ACKR3	Heart - Left Ventricle	-0.180559	2.25e-05	EUR
rs2568569	rs60442032	chr2:236877170	0.947727	0.983904	ACKR3	Heart - Left Ventricle	-0.187936	2.07e-05	EUR
rs2568569	rs4663675	chr2:236877264	0.947727	0.983904	ACKR3	Heart - Left Ventricle	-0.187936	2.07e-05	EUR
rs2568569	rs57796267	chr2:236878767	0.899188	0.983687	ACKR3	Heart - Left Ventricle	-0.178104	1.99e-05	EUR
rs2568569	rs57893014	chr2:236879724	0.913358	0.983753	ACKR3	Heart - Left Ventricle	-0.187149	8.18e-06	EUR
rs2568569	rs2568564	chr2:236880023	0.913358	0.983753	ACKR3	Heart - Left Ventricle	-0.178754	1.83e-05	EUR
rs2568569	rs2568565	chr2:236880169	0.913358	0.983753	ACKR3	Heart - Left Ventricle	-0.178754	1.83e-05	EUR
rs2568569	rs1098866	chr2:236882898	0.952793	0.983925	ACKR3	Heart - Left Ventricle	-0.184446	2.91e-05	EUR
rs2568569	rs30104	chr2:236885169	0.952793	0.983925	ACKR3	Heart - Left Ventricle	-0.17261	7.53e-05	EUR
rs2568569	rs57493698	chr2:236885902	0.957899	0.983946	ACKR3	Heart - Left Ventricle	-0.17261	7.53e-05	EUR
rs2568569	rs59312864	chr2:236887749	1	1	ACKR3	Heart - Left Ventricle	-0.187322	1.97e-05	EUR
rs2697920	rs2697920	chr11:47349056	1	1	ACP2	Heart - Atrial Appendage	0.119288	8.29741e-05	EUR
rs4659701	rs12724121	chr1:236688982	0.991551	1	ACTN2	Heart - Atrial Appendage	0.11921	9.2049e-09	EUR
rs4659701	rs4659701	chr1:236689867	1	1	ACTN2	Heart - Atrial Appendage	0.11921	9.2049e-09	EUR
rs979971	rs2303040	chr19:38647968	0.959924	0.983734	ACTN4	Heart - Left Ventricle	0.160783	1.39e-10	EUR
rs979971	rs13344413	chr19:38652649	0.921785	1	ACTN4	Heart - Left Ventricle	0.167537	1.07e-11	EUR
rs979971	rs17543523	chr19:38653244	0.995959	1	ACTN4	Heart - Left Ventricle	0.166746	1.83e-11	EUR
rs979971	rs979972	chr19:38653527	0.983955	1	ACTN4	Heart - Left Ventricle	0.157065	1.23e-10	EUR
rs979971	rs979971	chr19:38653604	1	1	ACTN4	Heart - Left Ventricle	0.164387	2.98e-11	EUR
rs979971	rs55876653	chr19:38656140	0.983898	0.995938	ACTN4	Heart - Left Ventricle	0.168646	7.14e-12	EUR
rs979971	rs57449530	chr19:38657463	0.987939	1	ACTN4	Heart - Left Ventricle	0.157006	1.03e-10	EUR
rs979971	rs59413256	chr19:38659595	0.971861	0.987828	ACTN4	Heart - Left Ventricle	0.164298	2.68e-11	EUR
rs979971	rs59830445	chr19:38662404	0.963907	0.987772	ACTN4	Heart - Left Ventricle	0.163356	3.05e-11	EUR
rs979971	rs3786835	chr19:38665240	0.963907	0.987772	ACTN4	Heart - Left Ventricle	0.156844	1.11e-10	EUR
rs979971	rs532654526	chr19:38668743	0.967877	0.9878	ACTN4	Heart - Left Ventricle	0.157134	5.24e-11	EUR
rs979971	rs62121814	chr19:38669089	0.967877	0.9878	ACTN4	Heart - Left Ventricle	0.167259	7.04e-12	EUR
rs979971	rs62121818	chr19:38677120	0.987939	1	ACTN4	Heart - Left Ventricle	0.16881	3.43e-12	EUR
rs979971	rs1555827361	chr19:38677370	0.963894	0.983771	ACTN4	Heart - Left Ventricle	0.171608	1.65e-12	EUR
rs979971	rs10406778	chr19:38679833	0.987939	1	ACTN4	Heart - Left Ventricle	0.16969	3.01e-12	EUR
rs979971	rs7252589	chr19:38680268	0.987939	1	ACTN4	Heart - Left Ventricle	0.167369	9.65e-12	EUR
rs979971	rs3786837	chr19:38681402	0.894738	0.987242	ACTN4	Heart - Left Ventricle	0.168313	8.67e-12	EUR
rs979971	rs57699975	chr19:38682846	0.967877	0.9878	ACTN4	Heart - Left Ventricle	0.162532	3.35e-11	EUR
rs979971	rs13343794	chr19:38688631	0.940378	0.979581	ACTN4	Heart - Left Ventricle	0.161026	1.32e-11	EUR
rs979971	rs13344342	chr19:38689818	0.940378	0.979581	ACTN4	Heart - Left Ventricle	0.161026	1.32e-11	EUR
rs979971	rs74258655	chr19:38691925	0.944359	0.983636	ACTN4	Heart - Left Ventricle	0.171243	1.62e-12	EUR
rs979971	rs62121833	chr19:38693526	0.940378	0.979581	ACTN4	Heart - Left Ventricle	0.171136	1.63e-12	EUR
rs979971	rs7251903	chr19:38694171	0.920679	0.95952	ACTN4	Heart - Left Ventricle	0.168642	3.46e-12	EUR
rs979971	rs10421560	chr19:38695973	0.960428	1	ACTN4	Heart - Left Ventricle	0.173676	5.44e-13	EUR
rs979971	rs11083475	chr19:38697472	0.960428	1	ACTN4	Heart - Left Ventricle	0.161223	1.47e-11	EUR
rs979971	rs3786845	chr19:38704443	0.932457	0.971514	ACTN4	Heart - Left Ventricle	0.161846	5.6e-12	EUR
rs979971	rs1555833964	chr19:38704662	0.9286	0.971464	ACTN4	Heart - Left Ventricle	0.170736	1.36e-12	EUR
rs979971	rs2287729	chr19:38704674	0.932457	0.971514	ACTN4	Heart - Left Ventricle	0.160658	1.22e-11	EUR
rs979971	rs17589492	chr19:38706105	0.932457	0.971514	ACTN4	Heart - Left Ventricle	0.160658	1.22e-11	EUR
rs979971	rs12462270	chr19:38710848	0.932457	0.971514	ACTN4	Heart - Left Ventricle	0.160658	1.22e-11	EUR
rs979971	rs58930967	chr19:38711141	0.932457	0.971514	ACTN4	Heart - Left Ventricle	0.160658	1.22e-11	EUR
rs979971	rs28488032	chr19:38712248	0.948355	0.987705	ACTN4	Heart - Left Ventricle	0.159062	1.89e-11	EUR
rs979971	rs28624276	chr19:38712257	0.948355	0.987705	ACTN4	Heart - Left Ventricle	0.171064	1.49e-12	EUR
rs979971	rs10403540	chr19:38714206	0.928517	0.967502	ACTN4	Heart - Left Ventricle	0.160954	1.17e-11	EUR
rs979971	rs60220452	chr19:38714973	0.909026	0.95924	ACTN4	Heart - Left Ventricle	0.168364	2.83e-12	EUR
rs979971	rs883433	chr19:38715648	0.928517	0.967502	ACTN4	Heart - Left Ventricle	0.160954	1.17e-11	EUR
rs979971	rs8109510	chr19:38716689	0.928517	0.967502	ACTN4	Heart - Left Ventricle	0.160954	1.17e-11	EUR
rs979971	rs57166830	chr19:38722219	0.928517	0.967502	ACTN4	Heart - Left Ventricle	0.160954	1.17e-11	EUR
rs979971	rs1403973347	chr19:38722477	0.909026	0.95924	ACTN4	Heart - Left Ventricle	0.168368	2.96e-12	EUR
rs979971	rs17543836	chr19:38724693	0.928517	0.967502	ACTN4	Heart - Left Ventricle	0.160954	1.17e-11	EUR
rs979971	rs1373696670	chr19:38733095	0.856066	0.953886	ACTN4	Heart - Left Ventricle	0.172922	3.38e-12	EUR
rs979971	rs55945853	chr19:38739406	0.932553	0.975497	ACTN4	Heart - Left Ventricle	0.169357	2.38e-12	EUR
rs979971	rs62120083	chr19:38741341	0.9286	0.971464	ACTN4	Heart - Left Ventricle	0.166805	3.78e-12	EUR
rs979971	rs8107416	chr19:38747310	0.920823	0.967387	ACTN4	Heart - Left Ventricle	0.166825	5.1e-12	EUR
rs979971	rs55923191	chr19:38749579	0.909775	0.975234	ACTN4	Heart - Left Ventricle	0.148171	5.37e-10	EUR
rs979971	rs56172450	chr19:38749629	0.906038	0.97519	ACTN4	Heart - Left Ventricle	0.14895	5.12e-10	EUR
rs979971	rs55873140	chr19:38751919	0.844654	0.941725	ACTN4	Heart - Left Ventricle	0.161847	2.19e-11	EUR
rs979971	rs150394753	chr19:38753329	0.829877	0.937266	ACTN4	Heart - Left Ventricle	0.156252	1.57e-10	EUR
rs979971	rs138217270	chr19:38753330	0.829877	0.937266	ACTN4	Heart - Left Ventricle	0.156252	1.57e-10	EUR
rs979971	rs10416718	chr19:38756336	0.893922	0.955078	ACTN4	Heart - Left Ventricle	0.15505	2.41e-10	EUR
rs979971	rs11673323	chr19:38757546	0.883381	0.966801	ACTN4	Heart - Left Ventricle	0.145317	8.45e-10	EUR
rs979971	rs13345739	chr19:38758666	0.879728	0.966741	ACTN4	Heart - Left Ventricle	0.144471	1.45e-09	EUR
rs979971	rs59219694	chr19:38759697	0.889941	0.947191	ACTN4	Heart - Left Ventricle	0.15383	2.82e-10	EUR
rs979971	rs2303040	chr19:38647968	0.959924	0.983734	ACTN4	Heart - Atrial Appendage	0.191776	1.22936e-11	EUR
rs979971	rs13344413	chr19:38652649	0.921785	1	ACTN4	Heart - Atrial Appendage	0.180743	2.0235e-10	EUR
rs979971	rs17543523	chr19:38653244	0.995959	1	ACTN4	Heart - Atrial Appendage	0.189448	1.72194e-11	EUR
rs979971	rs979972	chr19:38653527	0.983955	1	ACTN4	Heart - Atrial Appendage	0.159181	6.85868e-09	EUR
rs979971	rs979971	chr19:38653604	1	1	ACTN4	Heart - Atrial Appendage	0.180665	1.32482e-10	EUR
rs979971	rs55876653	chr19:38656140	0.983898	0.995938	ACTN4	Heart - Atrial Appendage	0.190057	1.20014e-11	EUR
rs979971	rs57449530	chr19:38657463	0.987939	1	ACTN4	Heart - Atrial Appendage	0.166684	1.37526e-09	EUR
rs979971	rs59413256	chr19:38659595	0.971861	0.987828	ACTN4	Heart - Atrial Appendage	0.185927	2.04854e-11	EUR
rs979971	rs59830445	chr19:38662404	0.963907	0.987772	ACTN4	Heart - Atrial Appendage	0.180774	8.11429e-11	EUR
rs979971	rs3786835	chr19:38665240	0.963907	0.987772	ACTN4	Heart - Atrial Appendage	0.164177	1.74748e-09	EUR
rs979971	rs532654526	chr19:38668743	0.967877	0.9878	ACTN4	Heart - Atrial Appendage	0.171954	2.35983e-10	EUR
rs979971	rs62121814	chr19:38669089	0.967877	0.9878	ACTN4	Heart - Atrial Appendage	0.197995	8.54881e-13	EUR
rs979971	rs62121818	chr19:38677120	0.987939	1	ACTN4	Heart - Atrial Appendage	0.192003	7.9418e-12	EUR
rs979971	rs1555827361	chr19:38677370	0.963894	0.983771	ACTN4	Heart - Atrial Appendage	0.195604	3.07259e-12	EUR
rs979971	rs10406778	chr19:38679833	0.987939	1	ACTN4	Heart - Atrial Appendage	0.191522	8.90095e-12	EUR
rs979971	rs7252589	chr19:38680268	0.987939	1	ACTN4	Heart - Atrial Appendage	0.191353	1.11176e-11	EUR
rs979971	rs3786837	chr19:38681402	0.894738	0.987242	ACTN4	Heart - Atrial Appendage	0.184382	1.24105e-10	EUR
rs979971	rs57699975	chr19:38682846	0.967877	0.9878	ACTN4	Heart - Atrial Appendage	0.184989	2.79294e-11	EUR
rs979971	rs13343794	chr19:38688631	0.940378	0.979581	ACTN4	Heart - Atrial Appendage	0.163776	2.45952e-09	EUR
rs979971	rs13344342	chr19:38689818	0.940378	0.979581	ACTN4	Heart - Atrial Appendage	0.163776	2.45952e-09	EUR
rs979971	rs74258655	chr19:38691925	0.944359	0.983636	ACTN4	Heart - Atrial Appendage	0.195323	4.7784e-12	EUR
rs979971	rs62121833	chr19:38693526	0.940378	0.979581	ACTN4	Heart - Atrial Appendage	0.190687	1.22635e-11	EUR
rs979971	rs7251903	chr19:38694171	0.920679	0.95952	ACTN4	Heart - Atrial Appendage	0.193462	5.20327e-12	EUR
rs979971	rs10421560	chr19:38695973	0.960428	1	ACTN4	Heart - Atrial Appendage	0.191832	1.11184e-11	EUR
rs979971	rs11083475	chr19:38697472	0.960428	1	ACTN4	Heart - Atrial Appendage	0.164579	2.56443e-09	EUR
rs979971	rs3786845	chr19:38704443	0.932457	0.971514	ACTN4	Heart - Atrial Appendage	0.166058	1.62093e-09	EUR
rs979971	rs1555833964	chr19:38704662	0.9286	0.971464	ACTN4	Heart - Atrial Appendage	0.190715	1.0384e-11	EUR
rs979971	rs2287729	chr19:38704674	0.932457	0.971514	ACTN4	Heart - Atrial Appendage	0.166058	1.62093e-09	EUR
rs979971	rs17589492	chr19:38706105	0.932457	0.971514	ACTN4	Heart - Atrial Appendage	0.166058	1.62093e-09	EUR
rs979971	rs12462270	chr19:38710848	0.932457	0.971514	ACTN4	Heart - Atrial Appendage	0.166058	1.62093e-09	EUR
rs979971	rs58930967	chr19:38711141	0.932457	0.971514	ACTN4	Heart - Atrial Appendage	0.166058	1.62093e-09	EUR
rs979971	rs28488032	chr19:38712248	0.948355	0.987705	ACTN4	Heart - Atrial Appendage	0.166441	1.5043e-09	EUR
rs979971	rs28624276	chr19:38712257	0.948355	0.987705	ACTN4	Heart - Atrial Appendage	0.192418	9.74969e-12	EUR
rs979971	rs10403540	chr19:38714206	0.928517	0.967502	ACTN4	Heart - Atrial Appendage	0.164729	1.97949e-09	EUR
rs979971	rs60220452	chr19:38714973	0.909026	0.95924	ACTN4	Heart - Atrial Appendage	0.193359	4.47095e-12	EUR
rs979971	rs883433	chr19:38715648	0.928517	0.967502	ACTN4	Heart - Atrial Appendage	0.164729	1.97949e-09	EUR
rs979971	rs8109510	chr19:38716689	0.928517	0.967502	ACTN4	Heart - Atrial Appendage	0.164729	1.97949e-09	EUR
rs979971	rs57166830	chr19:38722219	0.928517	0.967502	ACTN4	Heart - Atrial Appendage	0.164729	1.97949e-09	EUR
rs979971	rs1403973347	chr19:38722477	0.909026	0.95924	ACTN4	Heart - Atrial Appendage	0.193359	4.47095e-12	EUR
rs979971	rs17543836	chr19:38724693	0.928517	0.967502	ACTN4	Heart - Atrial Appendage	0.164729	1.97949e-09	EUR
rs979971	rs1373696670	chr19:38733095	0.856066	0.953886	ACTN4	Heart - Atrial Appendage	0.175361	1.7089e-09	EUR
rs979971	rs55945853	chr19:38739406	0.932553	0.975497	ACTN4	Heart - Atrial Appendage	0.192418	9.74969e-12	EUR
rs979971	rs62120083	chr19:38741341	0.9286	0.971464	ACTN4	Heart - Atrial Appendage	0.191017	9.63847e-12	EUR
rs979971	rs8107416	chr19:38747310	0.920823	0.967387	ACTN4	Heart - Atrial Appendage	0.193143	4.30013e-12	EUR
rs979971	rs55923191	chr19:38749579	0.909775	0.975234	ACTN4	Heart - Atrial Appendage	0.170776	2.80766e-10	EUR
rs979971	rs56172450	chr19:38749629	0.906038	0.97519	ACTN4	Heart - Atrial Appendage	0.168861	4.95142e-10	EUR
rs979971	rs55873140	chr19:38751919	0.844654	0.941725	ACTN4	Heart - Atrial Appendage	0.189873	1.07458e-11	EUR
rs979971	rs150394753	chr19:38753329	0.829877	0.937266	ACTN4	Heart - Atrial Appendage	0.188727	1.29068e-11	EUR
rs979971	rs138217270	chr19:38753330	0.829877	0.937266	ACTN4	Heart - Atrial Appendage	0.188727	1.29068e-11	EUR
rs979971	rs10416718	chr19:38756336	0.893922	0.955078	ACTN4	Heart - Atrial Appendage	0.193763	2.08036e-12	EUR
rs979971	rs11673323	chr19:38757546	0.883381	0.966801	ACTN4	Heart - Atrial Appendage	0.176239	7.17946e-11	EUR
rs979971	rs13345739	chr19:38758666	0.879728	0.966741	ACTN4	Heart - Atrial Appendage	0.176239	7.17946e-11	EUR
rs979971	rs59219694	chr19:38759697	0.889941	0.947191	ACTN4	Heart - Atrial Appendage	0.193763	2.08036e-12	EUR
rs10137475	rs6573194	chr14:58246196	0.936052	0.995765	ACTR10	Heart - Left Ventricle	0.0974587	3.4e-05	EUR
rs10137475	rs12892257	chr14:58266030	0.943861	0.995786	ACTR10	Heart - Left Ventricle	0.10155	1.45e-05	EUR
rs10137475	rs12590259	chr14:58274407	0.935889	0.991572	ACTR10	Heart - Left Ventricle	0.0967431	4.07e-05	EUR
rs10137475	rs61308531	chr14:58282708	0.93995	0.995776	ACTR10	Heart - Left Ventricle	0.0974587	3.4e-05	EUR
rs10137475	rs7147757	chr14:58285869	0.943861	0.995786	ACTR10	Heart - Left Ventricle	0.0969979	4.45e-05	EUR
rs10137475	rs28637941	chr14:58295695	0.943861	0.995786	ACTR10	Heart - Left Ventricle	0.0965321	5.08e-05	EUR
rs10137475	rs61974491	chr14:58319717	0.80841	0.986679	ACTR10	Heart - Left Ventricle	0.106645	2.52e-06	EUR
rs10137475	rs59295644	chr14:58327283	0.995917	1	ACTR10	Heart - Left Ventricle	0.100278	1.44e-05	EUR
rs10137475	rs58231973	chr14:58330929	1	1	ACTR10	Heart - Left Ventricle	0.0983648	2.27e-05	EUR
rs10137475	rs59019008	chr14:58331235	1	1	ACTR10	Heart - Left Ventricle	0.100278	1.44e-05	EUR
rs10137475	rs56935732	chr14:58348088	0.818362	1	ACTR10	Heart - Left Ventricle	0.101328	2.47e-05	EUR
rs10137475	rs1190981	chr14:58348357	0.814869	1	ACTR10	Heart - Left Ventricle	0.10989	6.11e-06	EUR
rs10137475	rs17832945	chr14:58355211	0.818362	1	ACTR10	Heart - Left Ventricle	-0.101328	2.47e-05	EUR
rs10137475	rs7151036	chr14:58356315	0.818362	1	ACTR10	Heart - Left Ventricle	-0.101328	2.47e-05	EUR
rs10137475	rs17832951	chr14:58371950	0.963613	0.995837	ACTR10	Heart - Left Ventricle	0.09423	5.64e-05	EUR
rs10137475	rs1051861	chr14:58371983	0.963613	0.995837	ACTR10	Heart - Left Ventricle	0.0964108	3.56e-05	EUR
rs10137475	rs72716970	chr14:58377801	0.924067	0.987327	ACTR10	Heart - Left Ventricle	0.101923	1.23e-05	EUR
rs10137475	rs10312171	chr14:58379033	0.927951	0.987358	ACTR10	Heart - Left Ventricle	0.101319	1.49e-05	EUR
rs10137475	rs2147609	chr14:58380261	0.916337	0.987264	ACTR10	Heart - Left Ventricle	0.0993335	1.97e-05	EUR
rs10137475	rs2147610	chr14:58380269	0.920196	0.987295	ACTR10	Heart - Left Ventricle	0.101319	1.49e-05	EUR
rs10137475	rs4471593	chr14:58386422	0.920196	0.987295	ACTR10	Heart - Left Ventricle	0.0997459	1.5e-05	EUR
rs10137475	rs61974515	chr14:58387357	0.888589	0.954321	ACTR10	Heart - Left Ventricle	0.0934094	4.45e-05	EUR
rs10137475	rs6573194	chr14:58246196	0.936052	0.995765	ACTR10	Heart - Atrial Appendage	0.13485	3.90588e-07	EUR
rs10137475	rs12892257	chr14:58266030	0.943861	0.995786	ACTR10	Heart - Atrial Appendage	0.135741	2.876e-07	EUR
rs10137475	rs12590259	chr14:58274407	0.935889	0.991572	ACTR10	Heart - Atrial Appendage	0.138149	2.29278e-07	EUR
rs10137475	rs61308531	chr14:58282708	0.93995	0.995776	ACTR10	Heart - Atrial Appendage	0.13485	3.90588e-07	EUR
rs10137475	rs7147757	chr14:58285869	0.943861	0.995786	ACTR10	Heart - Atrial Appendage	0.134897	4.5394e-07	EUR
rs10137475	rs28637941	chr14:58295695	0.943861	0.995786	ACTR10	Heart - Atrial Appendage	0.136387	3.35882e-07	EUR
rs10137475	rs61974491	chr14:58319717	0.80841	0.986679	ACTR10	Heart - Atrial Appendage	0.112779	1.017e-05	EUR
rs10137475	rs59295644	chr14:58327283	0.995917	1	ACTR10	Heart - Atrial Appendage	0.134961	1.42375e-07	EUR
rs10137475	rs58231973	chr14:58330929	1	1	ACTR10	Heart - Atrial Appendage	0.13239	2.59095e-07	EUR
rs10137475	rs59019008	chr14:58331235	1	1	ACTR10	Heart - Atrial Appendage	0.134961	1.42375e-07	EUR
rs10137475	rs56935732	chr14:58348088	0.818362	1	ACTR10	Heart - Atrial Appendage	0.114561	1.88378e-05	EUR
rs10137475	rs1190981	chr14:58348357	0.814869	1	ACTR10	Heart - Atrial Appendage	0.112564	2.44734e-05	EUR
rs10137475	rs17832945	chr14:58355211	0.818362	1	ACTR10	Heart - Atrial Appendage	-0.11504	1.66537e-05	EUR
rs10137475	rs7151036	chr14:58356315	0.818362	1	ACTR10	Heart - Atrial Appendage	-0.116309	1.48537e-05	EUR
rs10137475	rs17832951	chr14:58371950	0.963613	0.995837	ACTR10	Heart - Atrial Appendage	0.125415	1.22497e-06	EUR
rs10137475	rs1051861	chr14:58371983	0.963613	0.995837	ACTR10	Heart - Atrial Appendage	0.127815	7.10614e-07	EUR
rs10137475	rs72716970	chr14:58377801	0.924067	0.987327	ACTR10	Heart - Atrial Appendage	0.1307	4.94214e-07	EUR
rs10137475	rs10312171	chr14:58379033	0.927951	0.987358	ACTR10	Heart - Atrial Appendage	0.132049	2.99932e-07	EUR
rs10137475	rs2147609	chr14:58380261	0.916337	0.987264	ACTR10	Heart - Atrial Appendage	0.131615	3.43736e-07	EUR
rs10137475	rs2147610	chr14:58380269	0.920196	0.987295	ACTR10	Heart - Atrial Appendage	0.132049	2.99932e-07	EUR
rs10137475	rs4471593	chr14:58386422	0.920196	0.987295	ACTR10	Heart - Atrial Appendage	0.131937	2.85309e-07	EUR
rs10137475	rs61974515	chr14:58387357	0.888589	0.954321	ACTR10	Heart - Atrial Appendage	0.13215	2.79422e-07	EUR
rs11134789	rs60175998	chr5:157499434	0.927775	0.982253	ADAM19	Heart - Left Ventricle	0.196083	3.84e-09	EUR
rs11134789	rs12522418	chr5:157499769	0.927775	0.982253	ADAM19	Heart - Left Ventricle	0.197326	1.13e-07	EUR
rs11134789	rs60171743	chr5:157501815	0.931937	0.982304	ADAM19	Heart - Left Ventricle	0.198752	2.16e-09	EUR
rs11134789	.	chr5:157504843	0.987061	0.995662	ADAM19	Heart - Left Ventricle	0.209507	1.22e-10	EUR
rs11134789	rs57670189	chr5:157505368	0.991367	0.995674	ADAM19	Heart - Left Ventricle	0.209507	1.22e-10	EUR
rs11134789	rs10078178	chr5:157505976	0.991367	0.995674	ADAM19	Heart - Left Ventricle	0.209507	1.22e-10	EUR
rs11134789	rs58103459	chr5:157506450	0.991367	0.995674	ADAM19	Heart - Left Ventricle	0.209507	1.22e-10	EUR
rs11134789	rs7728609	chr5:157508516	0.991367	0.995674	ADAM19	Heart - Left Ventricle	0.216942	2.09e-11	EUR
rs11134789	rs7729274	chr5:157508900	0.991367	0.995674	ADAM19	Heart - Left Ventricle	0.209507	1.22e-10	EUR
rs11134789	rs60215604	chr5:157509356	0.987061	0.995662	ADAM19	Heart - Left Ventricle	0.216942	2.09e-11	EUR
rs11134789	rs11134779	chr5:157509758	0.991367	0.995674	ADAM19	Heart - Left Ventricle	0.209507	1.22e-10	EUR
rs11134789	rs56569732	chr5:157510035	0.991367	0.995674	ADAM19	Heart - Left Ventricle	0.209507	1.22e-10	EUR
rs11134789	rs56880289	chr5:157512490	0.987061	0.995662	ADAM19	Heart - Left Ventricle	0.209507	1.22e-10	EUR
rs11134789	rs58775547	chr5:157512872	0.987061	0.995662	ADAM19	Heart - Left Ventricle	0.209507	1.22e-10	EUR
rs11134789	rs58258367	chr5:157517191	1	1	ADAM19	Heart - Left Ventricle	0.216252	2.58e-11	EUR
rs11134789	rs56917356	chr5:157517467	0.995686	1	ADAM19	Heart - Left Ventricle	0.208732	1.51e-10	EUR
rs11134789	rs60175998	chr5:157499434	0.927775	0.982253	ADAM19	Heart - Atrial Appendage	0.192078	1.45014e-08	EUR
rs11134789	rs12522418	chr5:157499769	0.927775	0.982253	ADAM19	Heart - Atrial Appendage	0.159236	3.1254e-05	EUR
rs11134789	rs60171743	chr5:157501815	0.931937	0.982304	ADAM19	Heart - Atrial Appendage	0.197267	4.88588e-09	EUR
rs11134789	.	chr5:157504843	0.987061	0.995662	ADAM19	Heart - Atrial Appendage	0.195497	6.30116e-09	EUR
rs11134789	rs57670189	chr5:157505368	0.991367	0.995674	ADAM19	Heart - Atrial Appendage	0.195497	6.30116e-09	EUR
rs11134789	rs10078178	chr5:157505976	0.991367	0.995674	ADAM19	Heart - Atrial Appendage	0.195497	6.30116e-09	EUR
rs11134789	rs58103459	chr5:157506450	0.991367	0.995674	ADAM19	Heart - Atrial Appendage	0.195497	6.30116e-09	EUR
rs11134789	rs7728609	chr5:157508516	0.991367	0.995674	ADAM19	Heart - Atrial Appendage	0.195767	5.11095e-09	EUR
rs11134789	rs7729274	chr5:157508900	0.991367	0.995674	ADAM19	Heart - Atrial Appendage	0.195497	6.30116e-09	EUR
rs11134789	rs60215604	chr5:157509356	0.987061	0.995662	ADAM19	Heart - Atrial Appendage	0.195767	5.11095e-09	EUR
rs11134789	rs11134779	chr5:157509758	0.991367	0.995674	ADAM19	Heart - Atrial Appendage	0.195497	6.30116e-09	EUR
rs11134789	rs56569732	chr5:157510035	0.991367	0.995674	ADAM19	Heart - Atrial Appendage	0.195497	6.30116e-09	EUR
rs11134789	rs56880289	chr5:157512490	0.987061	0.995662	ADAM19	Heart - Atrial Appendage	0.200802	2.48177e-09	EUR
rs11134789	rs58775547	chr5:157512872	0.987061	0.995662	ADAM19	Heart - Atrial Appendage	0.200802	2.48177e-09	EUR
rs11134789	rs58258367	chr5:157517191	1	1	ADAM19	Heart - Atrial Appendage	0.201084	1.99753e-09	EUR
rs11134789	rs56917356	chr5:157517467	0.995686	1	ADAM19	Heart - Atrial Appendage	0.195497	6.30116e-09	EUR
rs2238151	rs847890	chr12:111707296	0.995385	1	ADAM1B	Heart - Atrial Appendage	0.242275	0.000277313	EUR
rs2238151	rs17219007	chr12:111774029	1	1	ADAM1B	Heart - Atrial Appendage	0.245663	0.000197803	EUR
rs7178051	rs12907065	chr15:78815013	0.894199	0.965687	ADAMTS7	Heart - Left Ventricle	0.178559	5.2e-07	EUR
rs7178051	rs11638020	chr15:78815382	0.983351	0.991641	ADAMTS7	Heart - Left Ventricle	0.178659	6.33e-07	EUR
rs7178051	rs3890715	chr15:78815520	0.991658	0.99582	ADAMTS7	Heart - Left Ventricle	-0.162518	4.55e-06	EUR
rs7178051	rs5020905	chr15:78816710	0.995827	1	ADAMTS7	Heart - Left Ventricle	-0.165151	3.35e-06	EUR
rs7178051	rs61625616	chr15:78817172	1	1	ADAMTS7	Heart - Left Ventricle	0.16789	2.57e-06	EUR
rs7178051	rs28513584	chr15:78817514	0.995831	1	ADAMTS7	Heart - Left Ventricle	-0.160244	5.63e-06	EUR
rs7178051	rs9806363	chr15:78817960	1	1	ADAMTS7	Heart - Left Ventricle	0.180204	3.72e-07	EUR
rs7178051	rs34372090	chr15:78818393	0.991668	1	ADAMTS7	Heart - Left Ventricle	0.177369	6.7e-07	EUR
rs7178051	rs59638790	chr15:78818751	1	1	ADAMTS7	Heart - Left Ventricle	0.180204	3.72e-07	EUR
rs7178051	rs60956938	chr15:78819175	0.995831	1	ADAMTS7	Heart - Left Ventricle	-0.179898	3.95e-07	EUR
rs7178051	rs7403593	chr15:78819620	1	1	ADAMTS7	Heart - Left Ventricle	0.180204	3.72e-07	EUR
rs7178051	rs61101557	chr15:78819674	1	1	ADAMTS7	Heart - Left Ventricle	0.180204	3.72e-07	EUR
rs7178051	rs12898392	chr15:78820090	0.995831	1	ADAMTS7	Heart - Left Ventricle	-0.175715	5.88e-07	EUR
rs7178051	rs56683682	chr15:78820182	0.962825	0.987399	ADAMTS7	Heart - Left Ventricle	0.177369	6.7e-07	EUR
rs7178051	rs12899452	chr15:78820208	0.934944	0.987253	ADAMTS7	Heart - Left Ventricle	-0.176869	4.28e-07	EUR
rs7178051	rs1491098453	chr15:78820213	0.930817	0.983033	ADAMTS7	Heart - Left Ventricle	-0.180232	7.42e-07	EUR
rs7178051	rs12898293	chr15:78820226	0.942811	0.987295	ADAMTS7	Heart - Left Ventricle	-0.175715	5.88e-07	EUR
rs7178051	rs12898578	chr15:78820232	0.946774	0.987316	ADAMTS7	Heart - Left Ventricle	-0.175715	5.88e-07	EUR
rs7178051	rs12898292	chr15:78820261	0.967084	0.995779	ADAMTS7	Heart - Left Ventricle	-0.175715	5.88e-07	EUR
rs7178051	rs12898712	chr15:78820280	0.971256	1	ADAMTS7	Heart - Left Ventricle	-0.175715	5.88e-07	EUR
rs7178051	rs12898452	chr15:78820286	0.971256	1	ADAMTS7	Heart - Left Ventricle	-0.175497	6.33e-07	EUR
rs7178051	rs59173191	chr15:78820495	0.995831	1	ADAMTS7	Heart - Left Ventricle	-0.175715	5.88e-07	EUR
rs7178051	rs8026598	chr15:78820596	0.995831	1	ADAMTS7	Heart - Left Ventricle	-0.175715	5.88e-07	EUR
rs7178051	rs57147975	chr15:78820873	0.995831	1	ADAMTS7	Heart - Left Ventricle	-0.175715	5.88e-07	EUR
rs7178051	rs7166340	chr15:78820951	0.991683	1	ADAMTS7	Heart - Left Ventricle	-0.175715	5.88e-07	EUR
rs7178051	rs7167853	chr15:78820976	0.991683	1	ADAMTS7	Heart - Left Ventricle	-0.175715	5.88e-07	EUR
rs7178051	rs7167056	chr15:78821142	0.995831	1	ADAMTS7	Heart - Left Ventricle	-0.175715	5.88e-07	EUR
rs7178051	rs7167242	chr15:78821199	0.991683	1	ADAMTS7	Heart - Left Ventricle	-0.175715	5.88e-07	EUR
rs7178051	rs7166770	chr15:78821226	0.987556	1	ADAMTS7	Heart - Left Ventricle	-0.175715	5.88e-07	EUR
rs7178051	rs7402376	chr15:78821228	0.991683	1	ADAMTS7	Heart - Left Ventricle	0.180204	3.72e-07	EUR
rs7178051	rs9920493	chr15:78821504	0.995831	1	ADAMTS7	Heart - Left Ventricle	-0.175715	5.88e-07	EUR
rs7178051	rs12909317	chr15:78822077	1	1	ADAMTS7	Heart - Left Ventricle	0.180204	3.72e-07	EUR
rs7178051	rs28455815	chr15:78822111	0.869233	1	ADAMTS7	Heart - Left Ventricle	-0.17344	5.25e-07	EUR
rs7178051	rs56076311	chr15:78822778	0.995831	1	ADAMTS7	Heart - Left Ventricle	0.18414	1.68e-07	EUR
rs7178051	rs8041064	chr15:78823046	0.995831	1	ADAMTS7	Heart - Left Ventricle	-0.175715	5.88e-07	EUR
rs7178051	rs66925868	chr15:78823064	0.991668	1	ADAMTS7	Heart - Left Ventricle	0.178659	6.33e-07	EUR
rs7178051	rs7403608	chr15:78823228	0.995827	1	ADAMTS7	Heart - Left Ventricle	0.180204	3.72e-07	EUR
rs7178051	rs12915192	chr15:78823243	0.991658	0.99582	ADAMTS7	Heart - Left Ventricle	-0.175715	5.88e-07	EUR
rs7178051	rs7165902	chr15:78823530	0.991658	0.99582	ADAMTS7	Heart - Left Ventricle	-0.175715	5.88e-07	EUR
rs7178051	rs7165075	chr15:78823623	0.991658	0.99582	ADAMTS7	Heart - Left Ventricle	-0.175715	5.88e-07	EUR
rs7178051	rs6495335	chr15:78824791	0.991658	0.99582	ADAMTS7	Heart - Left Ventricle	-0.175715	5.88e-07	EUR
rs7178051	rs11856953	chr15:78824960	0.991668	1	ADAMTS7	Heart - Left Ventricle	0.178659	6.33e-07	EUR
rs7178051	rs12442476	chr15:78825514	0.995831	1	ADAMTS7	Heart - Left Ventricle	-0.175715	5.88e-07	EUR
rs7178051	rs55870734	chr15:78825575	1	1	ADAMTS7	Heart - Left Ventricle	0.180204	3.72e-07	EUR
rs7178051	rs7178051	chr15:78825954	1	1	ADAMTS7	Heart - Left Ventricle	0.180204	3.72e-07	EUR
rs7178051	rs7403714	chr15:78826308	0.991668	1	ADAMTS7	Heart - Left Ventricle	0.177369	6.7e-07	EUR
rs7178051	rs58021857	chr15:78826887	1	1	ADAMTS7	Heart - Left Ventricle	0.180204	3.72e-07	EUR
rs7178051	rs61043060	chr15:78827935	1	1	ADAMTS7	Heart - Left Ventricle	0.180204	3.72e-07	EUR
rs7178051	rs62011002	chr15:78828236	0.995831	1	ADAMTS7	Heart - Left Ventricle	-0.175715	5.88e-07	EUR
rs7178051	rs8035093	chr15:78828328	0.995831	1	ADAMTS7	Heart - Left Ventricle	-0.175715	5.88e-07	EUR
rs7178051	rs7176187	chr15:78829031	0.995831	1	ADAMTS7	Heart - Left Ventricle	-0.175715	5.88e-07	EUR
rs7178051	rs4389113	chr15:78829397	0.991668	1	ADAMTS7	Heart - Left Ventricle	0.177369	6.7e-07	EUR
rs7178051	rs61500048	chr15:78829434	0.869233	1	ADAMTS7	Heart - Left Ventricle	-0.17344	5.25e-07	EUR
rs7178051	rs4433781	chr15:78829493	1	1	ADAMTS7	Heart - Left Ventricle	0.180204	3.72e-07	EUR
rs7178051	rs4389112	chr15:78829757	0.991668	1	ADAMTS7	Heart - Left Ventricle	0.178659	6.33e-07	EUR
rs7178051	rs4384579	chr15:78830199	0.995831	1	ADAMTS7	Heart - Left Ventricle	-0.175715	5.88e-07	EUR
rs7178051	rs72749206	chr15:78830606	0.991668	1	ADAMTS7	Heart - Left Ventricle	0.178659	6.33e-07	EUR
rs7178051	rs7164479	chr15:78830712	0.869233	1	ADAMTS7	Heart - Left Ventricle	-0.17344	5.25e-07	EUR
rs7178051	rs7165042	chr15:78830996	0.865702	1	ADAMTS7	Heart - Left Ventricle	-0.17344	5.25e-07	EUR
rs7178051	rs7165081	chr15:78831054	0.865702	1	ADAMTS7	Heart - Left Ventricle	-0.17344	5.25e-07	EUR
rs7178051	rs7165733	chr15:78831163	0.869233	1	ADAMTS7	Heart - Left Ventricle	-0.17344	5.25e-07	EUR
rs7178051	rs7166764	chr15:78831167	0.869233	1	ADAMTS7	Heart - Left Ventricle	-0.173362	6.09e-07	EUR
rs7178051	rs11398961	chr15:78831219	0.869233	1	ADAMTS7	Heart - Left Ventricle	-0.17344	5.25e-07	EUR
rs7178051	rs7182529	chr15:78831289	0.869233	1	ADAMTS7	Heart - Left Ventricle	-0.17344	5.25e-07	EUR
rs7178051	rs52831014	chr15:78831411	0.869233	1	ADAMTS7	Heart - Left Ventricle	-0.17344	5.25e-07	EUR
rs7178051	rs52793427	chr15:78831437	0.869233	1	ADAMTS7	Heart - Left Ventricle	-0.17344	5.25e-07	EUR
rs7178051	rs57064737	chr15:78831543	1	1	ADAMTS7	Heart - Left Ventricle	0.180204	3.72e-07	EUR
rs7178051	rs52831644	chr15:78831604	0.869233	1	ADAMTS7	Heart - Left Ventricle	-0.17344	5.25e-07	EUR
rs7178051	rs52790672	chr15:78831674	1	1	ADAMTS7	Heart - Left Ventricle	0.180204	3.72e-07	EUR
rs7178051	rs10083697	chr15:78831697	1	1	ADAMTS7	Heart - Left Ventricle	0.180204	3.72e-07	EUR
rs7178051	rs4468572	chr15:78832133	0.869233	1	ADAMTS7	Heart - Left Ventricle	-0.172252	6.17e-07	EUR
rs7178051	rs67745770	chr15:78832490	0.995827	1	ADAMTS7	Heart - Left Ventricle	0.185441	1.32e-07	EUR
rs7165042	rs11638020	chr15:78815382	0.850422	0.991135	ADAMTS7	Heart - Left Ventricle	0.178659	6.33e-07	EUR
rs7165042	rs3890715	chr15:78815520	0.865702	1	ADAMTS7	Heart - Left Ventricle	-0.162518	4.55e-06	EUR
rs7165042	rs5020905	chr15:78816710	0.862089	1	ADAMTS7	Heart - Left Ventricle	-0.165151	3.35e-06	EUR
rs7165042	rs61625616	chr15:78817172	0.865702	1	ADAMTS7	Heart - Left Ventricle	0.16789	2.57e-06	EUR
rs7165042	rs28513584	chr15:78817514	0.869326	1	ADAMTS7	Heart - Left Ventricle	-0.160244	5.63e-06	EUR
rs7165042	rs9806363	chr15:78817960	0.865702	1	ADAMTS7	Heart - Left Ventricle	0.180204	3.72e-07	EUR
rs7165042	rs34372090	chr15:78818393	0.858489	1	ADAMTS7	Heart - Left Ventricle	0.177369	6.7e-07	EUR
rs7165042	rs59638790	chr15:78818751	0.865702	1	ADAMTS7	Heart - Left Ventricle	0.180204	3.72e-07	EUR
rs7165042	rs60956938	chr15:78819175	0.869326	1	ADAMTS7	Heart - Left Ventricle	-0.179898	3.95e-07	EUR
rs7165042	rs7403593	chr15:78819620	0.865702	1	ADAMTS7	Heart - Left Ventricle	0.180204	3.72e-07	EUR
rs7165042	rs61101557	chr15:78819674	0.865702	1	ADAMTS7	Heart - Left Ventricle	0.180204	3.72e-07	EUR
rs7165042	rs12898392	chr15:78820090	0.869326	1	ADAMTS7	Heart - Left Ventricle	-0.175715	5.88e-07	EUR
rs7165042	rs56683682	chr15:78820182	0.83095	0.973608	ADAMTS7	Heart - Left Ventricle	0.177369	6.7e-07	EUR
rs7165042	rs12899452	chr15:78820208	0.811297	0.948135	ADAMTS7	Heart - Left Ventricle	-0.176869	4.28e-07	EUR
rs7165042	rs1491098453	chr15:78820213	0.807721	0.948006	ADAMTS7	Heart - Left Ventricle	-0.180232	7.42e-07	EUR
rs7165042	rs12898293	chr15:78820226	0.818965	0.956563	ADAMTS7	Heart - Left Ventricle	-0.175715	5.88e-07	EUR
rs7165042	rs12898578	chr15:78820232	0.822828	0.960809	ADAMTS7	Heart - Left Ventricle	-0.175715	5.88e-07	EUR
rs7165042	rs12898292	chr15:78820261	0.841736	0.973807	ADAMTS7	Heart - Left Ventricle	-0.175715	5.88e-07	EUR
rs7165042	rs12898712	chr15:78820280	0.845355	0.973873	ADAMTS7	Heart - Left Ventricle	-0.175715	5.88e-07	EUR
rs7165042	rs12898452	chr15:78820286	0.845355	0.973873	ADAMTS7	Heart - Left Ventricle	-0.175497	6.33e-07	EUR
rs7165042	rs59173191	chr15:78820495	0.869326	1	ADAMTS7	Heart - Left Ventricle	-0.175715	5.88e-07	EUR
rs7165042	rs8026598	chr15:78820596	0.869326	1	ADAMTS7	Heart - Left Ventricle	-0.175715	5.88e-07	EUR
rs7165042	rs57147975	chr15:78820873	0.869326	1	ADAMTS7	Heart - Left Ventricle	-0.175715	5.88e-07	EUR
rs7165042	rs7166340	chr15:78820951	0.86528	0.99559	ADAMTS7	Heart - Left Ventricle	-0.175715	5.88e-07	EUR
rs7165042	rs7167853	chr15:78820976	0.86528	0.99559	ADAMTS7	Heart - Left Ventricle	-0.175715	5.88e-07	EUR
rs7165042	rs7167056	chr15:78821142	0.869326	1	ADAMTS7	Heart - Left Ventricle	-0.175715	5.88e-07	EUR
rs7165042	rs7167242	chr15:78821199	0.86528	0.99559	ADAMTS7	Heart - Left Ventricle	-0.175715	5.88e-07	EUR
rs7165042	rs7166770	chr15:78821226	0.861254	0.991203	ADAMTS7	Heart - Left Ventricle	-0.175715	5.88e-07	EUR
rs7165042	rs7402376	chr15:78821228	0.857632	0.99118	ADAMTS7	Heart - Left Ventricle	0.180204	3.72e-07	EUR
rs7165042	rs9920493	chr15:78821504	0.869326	1	ADAMTS7	Heart - Left Ventricle	-0.175715	5.88e-07	EUR
rs7165042	rs12909317	chr15:78822077	0.865702	1	ADAMTS7	Heart - Left Ventricle	0.180204	3.72e-07	EUR
rs7165042	rs28455815	chr15:78822111	0.995938	1	ADAMTS7	Heart - Left Ventricle	-0.17344	5.25e-07	EUR
rs7165042	rs56076311	chr15:78822778	0.861656	0.995579	ADAMTS7	Heart - Left Ventricle	0.18414	1.68e-07	EUR
rs7165042	rs8041064	chr15:78823046	0.869326	1	ADAMTS7	Heart - Left Ventricle	-0.175715	5.88e-07	EUR
rs7165042	rs66925868	chr15:78823064	0.858489	1	ADAMTS7	Heart - Left Ventricle	0.178659	6.33e-07	EUR
rs7165042	rs7403608	chr15:78823228	0.862089	1	ADAMTS7	Heart - Left Ventricle	0.180204	3.72e-07	EUR
rs7165042	rs12915192	chr15:78823243	0.865702	1	ADAMTS7	Heart - Left Ventricle	-0.175715	5.88e-07	EUR
rs7165042	rs7165902	chr15:78823530	0.865702	1	ADAMTS7	Heart - Left Ventricle	-0.175715	5.88e-07	EUR
rs7165042	rs7165075	chr15:78823623	0.865702	1	ADAMTS7	Heart - Left Ventricle	-0.175715	5.88e-07	EUR
rs7165042	rs6495335	chr15:78824791	0.865702	1	ADAMTS7	Heart - Left Ventricle	-0.175715	5.88e-07	EUR
rs7165042	rs11856953	chr15:78824960	0.858489	1	ADAMTS7	Heart - Left Ventricle	0.178659	6.33e-07	EUR
rs7165042	rs12442476	chr15:78825514	0.869326	1	ADAMTS7	Heart - Left Ventricle	-0.175715	5.88e-07	EUR
rs7165042	rs55870734	chr15:78825575	0.865702	1	ADAMTS7	Heart - Left Ventricle	0.180204	3.72e-07	EUR
rs7165042	rs7178051	chr15:78825954	0.865702	1	ADAMTS7	Heart - Left Ventricle	0.180204	3.72e-07	EUR
rs7165042	rs7403714	chr15:78826308	0.858489	1	ADAMTS7	Heart - Left Ventricle	0.177369	6.7e-07	EUR
rs7165042	rs58021857	chr15:78826887	0.865702	1	ADAMTS7	Heart - Left Ventricle	0.180204	3.72e-07	EUR
rs7165042	rs61043060	chr15:78827935	0.865702	1	ADAMTS7	Heart - Left Ventricle	0.180204	3.72e-07	EUR
rs7165042	rs62011002	chr15:78828236	0.869326	1	ADAMTS7	Heart - Left Ventricle	-0.175715	5.88e-07	EUR
rs7165042	rs8035093	chr15:78828328	0.869326	1	ADAMTS7	Heart - Left Ventricle	-0.175715	5.88e-07	EUR
rs7165042	rs7176187	chr15:78829031	0.869326	1	ADAMTS7	Heart - Left Ventricle	-0.175715	5.88e-07	EUR
rs7165042	rs4389113	chr15:78829397	0.858489	1	ADAMTS7	Heart - Left Ventricle	0.177369	6.7e-07	EUR
rs7165042	rs61500048	chr15:78829434	0.995938	1	ADAMTS7	Heart - Left Ventricle	-0.17344	5.25e-07	EUR
rs7165042	rs4433781	chr15:78829493	0.865702	1	ADAMTS7	Heart - Left Ventricle	0.180204	3.72e-07	EUR
rs7165042	rs4389112	chr15:78829757	0.858489	1	ADAMTS7	Heart - Left Ventricle	0.178659	6.33e-07	EUR
rs7165042	rs4384579	chr15:78830199	0.869326	1	ADAMTS7	Heart - Left Ventricle	-0.175715	5.88e-07	EUR
rs7165042	rs72749206	chr15:78830606	0.858489	1	ADAMTS7	Heart - Left Ventricle	0.178659	6.33e-07	EUR
rs7165042	rs7164479	chr15:78830712	0.995938	1	ADAMTS7	Heart - Left Ventricle	-0.17344	5.25e-07	EUR
rs7165042	rs7165042	chr15:78830996	1	1	ADAMTS7	Heart - Left Ventricle	-0.17344	5.25e-07	EUR
rs7165042	rs7165081	chr15:78831054	1	1	ADAMTS7	Heart - Left Ventricle	-0.17344	5.25e-07	EUR
rs7165042	rs7165733	chr15:78831163	0.995938	1	ADAMTS7	Heart - Left Ventricle	-0.17344	5.25e-07	EUR
rs7165042	rs7166764	chr15:78831167	0.995938	1	ADAMTS7	Heart - Left Ventricle	-0.173362	6.09e-07	EUR
rs7165042	rs11398961	chr15:78831219	0.995938	1	ADAMTS7	Heart - Left Ventricle	-0.17344	5.25e-07	EUR
rs7165042	rs7182529	chr15:78831289	0.995938	1	ADAMTS7	Heart - Left Ventricle	-0.17344	5.25e-07	EUR
rs7165042	rs52831014	chr15:78831411	0.995938	1	ADAMTS7	Heart - Left Ventricle	-0.17344	5.25e-07	EUR
rs7165042	rs52793427	chr15:78831437	0.995938	1	ADAMTS7	Heart - Left Ventricle	-0.17344	5.25e-07	EUR
rs7165042	rs57064737	chr15:78831543	0.865702	1	ADAMTS7	Heart - Left Ventricle	0.180204	3.72e-07	EUR
rs7165042	rs52831644	chr15:78831604	0.995938	1	ADAMTS7	Heart - Left Ventricle	-0.17344	5.25e-07	EUR
rs7165042	rs52790672	chr15:78831674	0.865702	1	ADAMTS7	Heart - Left Ventricle	0.180204	3.72e-07	EUR
rs7165042	rs10083697	chr15:78831697	0.865702	1	ADAMTS7	Heart - Left Ventricle	0.180204	3.72e-07	EUR
rs7165042	rs4468572	chr15:78832133	0.995938	1	ADAMTS7	Heart - Left Ventricle	-0.172252	6.17e-07	EUR
rs7165042	rs67745770	chr15:78832490	0.862089	1	ADAMTS7	Heart - Left Ventricle	0.185441	1.32e-07	EUR
rs7165081	rs11638020	chr15:78815382	0.850422	0.991135	ADAMTS7	Heart - Left Ventricle	0.178659	6.33e-07	EUR
rs7165081	rs3890715	chr15:78815520	0.865702	1	ADAMTS7	Heart - Left Ventricle	-0.162518	4.55e-06	EUR
rs7165081	rs5020905	chr15:78816710	0.862089	1	ADAMTS7	Heart - Left Ventricle	-0.165151	3.35e-06	EUR
rs7165081	rs61625616	chr15:78817172	0.865702	1	ADAMTS7	Heart - Left Ventricle	0.16789	2.57e-06	EUR
rs7165081	rs28513584	chr15:78817514	0.869326	1	ADAMTS7	Heart - Left Ventricle	-0.160244	5.63e-06	EUR
rs7165081	rs9806363	chr15:78817960	0.865702	1	ADAMTS7	Heart - Left Ventricle	0.180204	3.72e-07	EUR
rs7165081	rs34372090	chr15:78818393	0.858489	1	ADAMTS7	Heart - Left Ventricle	0.177369	6.7e-07	EUR
rs7165081	rs59638790	chr15:78818751	0.865702	1	ADAMTS7	Heart - Left Ventricle	0.180204	3.72e-07	EUR
rs7165081	rs60956938	chr15:78819175	0.869326	1	ADAMTS7	Heart - Left Ventricle	-0.179898	3.95e-07	EUR
rs7165081	rs7403593	chr15:78819620	0.865702	1	ADAMTS7	Heart - Left Ventricle	0.180204	3.72e-07	EUR
rs7165081	rs61101557	chr15:78819674	0.865702	1	ADAMTS7	Heart - Left Ventricle	0.180204	3.72e-07	EUR
rs7165081	rs12898392	chr15:78820090	0.869326	1	ADAMTS7	Heart - Left Ventricle	-0.175715	5.88e-07	EUR
rs7165081	rs56683682	chr15:78820182	0.83095	0.973608	ADAMTS7	Heart - Left Ventricle	0.177369	6.7e-07	EUR
rs7165081	rs12899452	chr15:78820208	0.811297	0.948135	ADAMTS7	Heart - Left Ventricle	-0.176869	4.28e-07	EUR
rs7165081	rs1491098453	chr15:78820213	0.807721	0.948006	ADAMTS7	Heart - Left Ventricle	-0.180232	7.42e-07	EUR
rs7165081	rs12898293	chr15:78820226	0.818965	0.956563	ADAMTS7	Heart - Left Ventricle	-0.175715	5.88e-07	EUR
rs7165081	rs12898578	chr15:78820232	0.822828	0.960809	ADAMTS7	Heart - Left Ventricle	-0.175715	5.88e-07	EUR
rs7165081	rs12898292	chr15:78820261	0.841736	0.973807	ADAMTS7	Heart - Left Ventricle	-0.175715	5.88e-07	EUR
rs7165081	rs12898712	chr15:78820280	0.845355	0.973873	ADAMTS7	Heart - Left Ventricle	-0.175715	5.88e-07	EUR
rs7165081	rs12898452	chr15:78820286	0.845355	0.973873	ADAMTS7	Heart - Left Ventricle	-0.175497	6.33e-07	EUR
rs7165081	rs59173191	chr15:78820495	0.869326	1	ADAMTS7	Heart - Left Ventricle	-0.175715	5.88e-07	EUR
rs7165081	rs8026598	chr15:78820596	0.869326	1	ADAMTS7	Heart - Left Ventricle	-0.175715	5.88e-07	EUR
rs7165081	rs57147975	chr15:78820873	0.869326	1	ADAMTS7	Heart - Left Ventricle	-0.175715	5.88e-07	EUR
rs7165081	rs7166340	chr15:78820951	0.86528	0.99559	ADAMTS7	Heart - Left Ventricle	-0.175715	5.88e-07	EUR
rs7165081	rs7167853	chr15:78820976	0.86528	0.99559	ADAMTS7	Heart - Left Ventricle	-0.175715	5.88e-07	EUR
rs7165081	rs7167056	chr15:78821142	0.869326	1	ADAMTS7	Heart - Left Ventricle	-0.175715	5.88e-07	EUR
rs7165081	rs7167242	chr15:78821199	0.86528	0.99559	ADAMTS7	Heart - Left Ventricle	-0.175715	5.88e-07	EUR
rs7165081	rs7166770	chr15:78821226	0.861254	0.991203	ADAMTS7	Heart - Left Ventricle	-0.175715	5.88e-07	EUR
rs7165081	rs7402376	chr15:78821228	0.857632	0.99118	ADAMTS7	Heart - Left Ventricle	0.180204	3.72e-07	EUR
rs7165081	rs9920493	chr15:78821504	0.869326	1	ADAMTS7	Heart - Left Ventricle	-0.175715	5.88e-07	EUR
rs7165081	rs12909317	chr15:78822077	0.865702	1	ADAMTS7	Heart - Left Ventricle	0.180204	3.72e-07	EUR
rs7165081	rs28455815	chr15:78822111	0.995938	1	ADAMTS7	Heart - Left Ventricle	-0.17344	5.25e-07	EUR
rs7165081	rs56076311	chr15:78822778	0.861656	0.995579	ADAMTS7	Heart - Left Ventricle	0.18414	1.68e-07	EUR
rs7165081	rs8041064	chr15:78823046	0.869326	1	ADAMTS7	Heart - Left Ventricle	-0.175715	5.88e-07	EUR
rs7165081	rs66925868	chr15:78823064	0.858489	1	ADAMTS7	Heart - Left Ventricle	0.178659	6.33e-07	EUR
rs7165081	rs7403608	chr15:78823228	0.862089	1	ADAMTS7	Heart - Left Ventricle	0.180204	3.72e-07	EUR
rs7165081	rs12915192	chr15:78823243	0.865702	1	ADAMTS7	Heart - Left Ventricle	-0.175715	5.88e-07	EUR
rs7165081	rs7165902	chr15:78823530	0.865702	1	ADAMTS7	Heart - Left Ventricle	-0.175715	5.88e-07	EUR
rs7165081	rs7165075	chr15:78823623	0.865702	1	ADAMTS7	Heart - Left Ventricle	-0.175715	5.88e-07	EUR
rs7165081	rs6495335	chr15:78824791	0.865702	1	ADAMTS7	Heart - Left Ventricle	-0.175715	5.88e-07	EUR
rs7165081	rs11856953	chr15:78824960	0.858489	1	ADAMTS7	Heart - Left Ventricle	0.178659	6.33e-07	EUR
rs7165081	rs12442476	chr15:78825514	0.869326	1	ADAMTS7	Heart - Left Ventricle	-0.175715	5.88e-07	EUR
rs7165081	rs55870734	chr15:78825575	0.865702	1	ADAMTS7	Heart - Left Ventricle	0.180204	3.72e-07	EUR
rs7165081	rs7178051	chr15:78825954	0.865702	1	ADAMTS7	Heart - Left Ventricle	0.180204	3.72e-07	EUR
rs7165081	rs7403714	chr15:78826308	0.858489	1	ADAMTS7	Heart - Left Ventricle	0.177369	6.7e-07	EUR
rs7165081	rs58021857	chr15:78826887	0.865702	1	ADAMTS7	Heart - Left Ventricle	0.180204	3.72e-07	EUR
rs7165081	rs61043060	chr15:78827935	0.865702	1	ADAMTS7	Heart - Left Ventricle	0.180204	3.72e-07	EUR
rs7165081	rs62011002	chr15:78828236	0.869326	1	ADAMTS7	Heart - Left Ventricle	-0.175715	5.88e-07	EUR
rs7165081	rs8035093	chr15:78828328	0.869326	1	ADAMTS7	Heart - Left Ventricle	-0.175715	5.88e-07	EUR
rs7165081	rs7176187	chr15:78829031	0.869326	1	ADAMTS7	Heart - Left Ventricle	-0.175715	5.88e-07	EUR
rs7165081	rs4389113	chr15:78829397	0.858489	1	ADAMTS7	Heart - Left Ventricle	0.177369	6.7e-07	EUR
rs7165081	rs61500048	chr15:78829434	0.995938	1	ADAMTS7	Heart - Left Ventricle	-0.17344	5.25e-07	EUR
rs7165081	rs4433781	chr15:78829493	0.865702	1	ADAMTS7	Heart - Left Ventricle	0.180204	3.72e-07	EUR
rs7165081	rs4389112	chr15:78829757	0.858489	1	ADAMTS7	Heart - Left Ventricle	0.178659	6.33e-07	EUR
rs7165081	rs4384579	chr15:78830199	0.869326	1	ADAMTS7	Heart - Left Ventricle	-0.175715	5.88e-07	EUR
rs7165081	rs72749206	chr15:78830606	0.858489	1	ADAMTS7	Heart - Left Ventricle	0.178659	6.33e-07	EUR
rs7165081	rs7164479	chr15:78830712	0.995938	1	ADAMTS7	Heart - Left Ventricle	-0.17344	5.25e-07	EUR
rs7165081	rs7165042	chr15:78830996	1	1	ADAMTS7	Heart - Left Ventricle	-0.17344	5.25e-07	EUR
rs7165081	rs7165081	chr15:78831054	1	1	ADAMTS7	Heart - Left Ventricle	-0.17344	5.25e-07	EUR
rs7165081	rs7165733	chr15:78831163	0.995938	1	ADAMTS7	Heart - Left Ventricle	-0.17344	5.25e-07	EUR
rs7165081	rs7166764	chr15:78831167	0.995938	1	ADAMTS7	Heart - Left Ventricle	-0.173362	6.09e-07	EUR
rs7165081	rs11398961	chr15:78831219	0.995938	1	ADAMTS7	Heart - Left Ventricle	-0.17344	5.25e-07	EUR
rs7165081	rs7182529	chr15:78831289	0.995938	1	ADAMTS7	Heart - Left Ventricle	-0.17344	5.25e-07	EUR
rs7165081	rs52831014	chr15:78831411	0.995938	1	ADAMTS7	Heart - Left Ventricle	-0.17344	5.25e-07	EUR
rs7165081	rs52793427	chr15:78831437	0.995938	1	ADAMTS7	Heart - Left Ventricle	-0.17344	5.25e-07	EUR
rs7165081	rs57064737	chr15:78831543	0.865702	1	ADAMTS7	Heart - Left Ventricle	0.180204	3.72e-07	EUR
rs7165081	rs52831644	chr15:78831604	0.995938	1	ADAMTS7	Heart - Left Ventricle	-0.17344	5.25e-07	EUR
rs7165081	rs52790672	chr15:78831674	0.865702	1	ADAMTS7	Heart - Left Ventricle	0.180204	3.72e-07	EUR
rs7165081	rs10083697	chr15:78831697	0.865702	1	ADAMTS7	Heart - Left Ventricle	0.180204	3.72e-07	EUR
rs7165081	rs4468572	chr15:78832133	0.995938	1	ADAMTS7	Heart - Left Ventricle	-0.172252	6.17e-07	EUR
rs7165081	rs67745770	chr15:78832490	0.862089	1	ADAMTS7	Heart - Left Ventricle	0.185441	1.32e-07	EUR
rs7165733	rs11638020	chr15:78815382	0.853916	0.991151	ADAMTS7	Heart - Left Ventricle	0.178659	6.33e-07	EUR
rs7165733	rs3890715	chr15:78815520	0.869233	1	ADAMTS7	Heart - Left Ventricle	-0.162518	4.55e-06	EUR
rs7165733	rs5020905	chr15:78816710	0.865606	1	ADAMTS7	Heart - Left Ventricle	-0.165151	3.35e-06	EUR
rs7165733	rs61625616	chr15:78817172	0.869233	1	ADAMTS7	Heart - Left Ventricle	0.16789	2.57e-06	EUR
rs7165733	rs28513584	chr15:78817514	0.872872	1	ADAMTS7	Heart - Left Ventricle	-0.160244	5.63e-06	EUR
rs7165733	rs9806363	chr15:78817960	0.869233	1	ADAMTS7	Heart - Left Ventricle	0.180204	3.72e-07	EUR
rs7165733	rs34372090	chr15:78818393	0.86199	1	ADAMTS7	Heart - Left Ventricle	0.177369	6.7e-07	EUR
rs7165733	rs59638790	chr15:78818751	0.869233	1	ADAMTS7	Heart - Left Ventricle	0.180204	3.72e-07	EUR
rs7165733	rs60956938	chr15:78819175	0.872872	1	ADAMTS7	Heart - Left Ventricle	-0.179898	3.95e-07	EUR
rs7165733	rs7403593	chr15:78819620	0.869233	1	ADAMTS7	Heart - Left Ventricle	0.180204	3.72e-07	EUR
rs7165733	rs61101557	chr15:78819674	0.869233	1	ADAMTS7	Heart - Left Ventricle	0.180204	3.72e-07	EUR
rs7165733	rs12898392	chr15:78820090	0.872872	1	ADAMTS7	Heart - Left Ventricle	-0.175715	5.88e-07	EUR
rs7165733	rs56683682	chr15:78820182	0.834417	0.973653	ADAMTS7	Heart - Left Ventricle	0.177369	6.7e-07	EUR
rs7165733	rs12899452	chr15:78820208	0.81476	0.948224	ADAMTS7	Heart - Left Ventricle	-0.176869	4.28e-07	EUR
rs7165733	rs1491098453	chr15:78820213	0.811169	0.948095	ADAMTS7	Heart - Left Ventricle	-0.180232	7.42e-07	EUR
rs7165733	rs12898293	chr15:78820226	0.822434	0.956638	ADAMTS7	Heart - Left Ventricle	-0.175715	5.88e-07	EUR
rs7165733	rs12898578	chr15:78820232	0.8263	0.960876	ADAMTS7	Heart - Left Ventricle	-0.175715	5.88e-07	EUR
rs7165733	rs12898292	chr15:78820261	0.845247	0.973852	ADAMTS7	Heart - Left Ventricle	-0.175715	5.88e-07	EUR
rs7165733	rs12898712	chr15:78820280	0.848881	0.973918	ADAMTS7	Heart - Left Ventricle	-0.175715	5.88e-07	EUR
rs7165733	rs12898452	chr15:78820286	0.848881	0.973918	ADAMTS7	Heart - Left Ventricle	-0.175497	6.33e-07	EUR
rs7165733	rs59173191	chr15:78820495	0.872872	1	ADAMTS7	Heart - Left Ventricle	-0.175715	5.88e-07	EUR
rs7165733	rs8026598	chr15:78820596	0.872872	1	ADAMTS7	Heart - Left Ventricle	-0.175715	5.88e-07	EUR
rs7165733	rs57147975	chr15:78820873	0.872872	1	ADAMTS7	Heart - Left Ventricle	-0.175715	5.88e-07	EUR
rs7165733	rs7166340	chr15:78820951	0.868822	0.995598	ADAMTS7	Heart - Left Ventricle	-0.175715	5.88e-07	EUR
rs7165733	rs7167853	chr15:78820976	0.868822	0.995598	ADAMTS7	Heart - Left Ventricle	-0.175715	5.88e-07	EUR
rs7165733	rs7167056	chr15:78821142	0.872872	1	ADAMTS7	Heart - Left Ventricle	-0.175715	5.88e-07	EUR
rs7165733	rs7167242	chr15:78821199	0.868822	0.995598	ADAMTS7	Heart - Left Ventricle	-0.175715	5.88e-07	EUR
rs7165733	rs7166770	chr15:78821226	0.864794	0.991218	ADAMTS7	Heart - Left Ventricle	-0.175715	5.88e-07	EUR
rs7165733	rs7402376	chr15:78821228	0.861156	0.991196	ADAMTS7	Heart - Left Ventricle	0.180204	3.72e-07	EUR
rs7165733	rs9920493	chr15:78821504	0.872872	1	ADAMTS7	Heart - Left Ventricle	-0.175715	5.88e-07	EUR
rs7165733	rs12909317	chr15:78822077	0.869233	1	ADAMTS7	Heart - Left Ventricle	0.180204	3.72e-07	EUR
rs7165733	rs28455815	chr15:78822111	1	1	ADAMTS7	Heart - Left Ventricle	-0.17344	5.25e-07	EUR
rs7165733	rs56076311	chr15:78822778	0.865184	0.995587	ADAMTS7	Heart - Left Ventricle	0.18414	1.68e-07	EUR
rs7165733	rs8041064	chr15:78823046	0.872872	1	ADAMTS7	Heart - Left Ventricle	-0.175715	5.88e-07	EUR
rs7165733	rs66925868	chr15:78823064	0.86199	1	ADAMTS7	Heart - Left Ventricle	0.178659	6.33e-07	EUR
rs7165733	rs7403608	chr15:78823228	0.865606	1	ADAMTS7	Heart - Left Ventricle	0.180204	3.72e-07	EUR
rs7165733	rs12915192	chr15:78823243	0.869233	1	ADAMTS7	Heart - Left Ventricle	-0.175715	5.88e-07	EUR
rs7165733	rs7165902	chr15:78823530	0.869233	1	ADAMTS7	Heart - Left Ventricle	-0.175715	5.88e-07	EUR
rs7165733	rs7165075	chr15:78823623	0.869233	1	ADAMTS7	Heart - Left Ventricle	-0.175715	5.88e-07	EUR
rs7165733	rs6495335	chr15:78824791	0.869233	1	ADAMTS7	Heart - Left Ventricle	-0.175715	5.88e-07	EUR
rs7165733	rs11856953	chr15:78824960	0.86199	1	ADAMTS7	Heart - Left Ventricle	0.178659	6.33e-07	EUR
rs7165733	rs12442476	chr15:78825514	0.872872	1	ADAMTS7	Heart - Left Ventricle	-0.175715	5.88e-07	EUR
rs7165733	rs55870734	chr15:78825575	0.869233	1	ADAMTS7	Heart - Left Ventricle	0.180204	3.72e-07	EUR
rs7165733	rs7178051	chr15:78825954	0.869233	1	ADAMTS7	Heart - Left Ventricle	0.180204	3.72e-07	EUR
rs7165733	rs7403714	chr15:78826308	0.86199	1	ADAMTS7	Heart - Left Ventricle	0.177369	6.7e-07	EUR
rs7165733	rs58021857	chr15:78826887	0.869233	1	ADAMTS7	Heart - Left Ventricle	0.180204	3.72e-07	EUR
rs7165733	rs61043060	chr15:78827935	0.869233	1	ADAMTS7	Heart - Left Ventricle	0.180204	3.72e-07	EUR
rs7165733	rs62011002	chr15:78828236	0.872872	1	ADAMTS7	Heart - Left Ventricle	-0.175715	5.88e-07	EUR
rs7165733	rs8035093	chr15:78828328	0.872872	1	ADAMTS7	Heart - Left Ventricle	-0.175715	5.88e-07	EUR
rs7165733	rs7176187	chr15:78829031	0.872872	1	ADAMTS7	Heart - Left Ventricle	-0.175715	5.88e-07	EUR
rs7165733	rs4389113	chr15:78829397	0.86199	1	ADAMTS7	Heart - Left Ventricle	0.177369	6.7e-07	EUR
rs7165733	rs61500048	chr15:78829434	1	1	ADAMTS7	Heart - Left Ventricle	-0.17344	5.25e-07	EUR
rs7165733	rs4433781	chr15:78829493	0.869233	1	ADAMTS7	Heart - Left Ventricle	0.180204	3.72e-07	EUR
rs7165733	rs4389112	chr15:78829757	0.86199	1	ADAMTS7	Heart - Left Ventricle	0.178659	6.33e-07	EUR
rs7165733	rs4384579	chr15:78830199	0.872872	1	ADAMTS7	Heart - Left Ventricle	-0.175715	5.88e-07	EUR
rs7165733	rs72749206	chr15:78830606	0.86199	1	ADAMTS7	Heart - Left Ventricle	0.178659	6.33e-07	EUR
rs7165733	rs7164479	chr15:78830712	1	1	ADAMTS7	Heart - Left Ventricle	-0.17344	5.25e-07	EUR
rs7165733	rs7165042	chr15:78830996	0.995938	1	ADAMTS7	Heart - Left Ventricle	-0.17344	5.25e-07	EUR
rs7165733	rs7165081	chr15:78831054	0.995938	1	ADAMTS7	Heart - Left Ventricle	-0.17344	5.25e-07	EUR
rs7165733	rs7165733	chr15:78831163	1	1	ADAMTS7	Heart - Left Ventricle	-0.17344	5.25e-07	EUR
rs7165733	rs7166764	chr15:78831167	1	1	ADAMTS7	Heart - Left Ventricle	-0.173362	6.09e-07	EUR
rs7165733	rs11398961	chr15:78831219	1	1	ADAMTS7	Heart - Left Ventricle	-0.17344	5.25e-07	EUR
rs7165733	rs7182529	chr15:78831289	1	1	ADAMTS7	Heart - Left Ventricle	-0.17344	5.25e-07	EUR
rs7165733	rs52831014	chr15:78831411	1	1	ADAMTS7	Heart - Left Ventricle	-0.17344	5.25e-07	EUR
rs7165733	rs52793427	chr15:78831437	1	1	ADAMTS7	Heart - Left Ventricle	-0.17344	5.25e-07	EUR
rs7165733	rs57064737	chr15:78831543	0.869233	1	ADAMTS7	Heart - Left Ventricle	0.180204	3.72e-07	EUR
rs7165733	rs52831644	chr15:78831604	1	1	ADAMTS7	Heart - Left Ventricle	-0.17344	5.25e-07	EUR
rs7165733	rs52790672	chr15:78831674	0.869233	1	ADAMTS7	Heart - Left Ventricle	0.180204	3.72e-07	EUR
rs7165733	rs10083697	chr15:78831697	0.869233	1	ADAMTS7	Heart - Left Ventricle	0.180204	3.72e-07	EUR
rs7165733	rs4468572	chr15:78832133	1	1	ADAMTS7	Heart - Left Ventricle	-0.172252	6.17e-07	EUR
rs7165733	rs67745770	chr15:78832490	0.865606	1	ADAMTS7	Heart - Left Ventricle	0.185441	1.32e-07	EUR
rs7166764	rs11638020	chr15:78815382	0.853916	0.991151	ADAMTS7	Heart - Left Ventricle	0.178659	6.33e-07	EUR
rs7166764	rs3890715	chr15:78815520	0.869233	1	ADAMTS7	Heart - Left Ventricle	-0.162518	4.55e-06	EUR
rs7166764	rs5020905	chr15:78816710	0.865606	1	ADAMTS7	Heart - Left Ventricle	-0.165151	3.35e-06	EUR
rs7166764	rs61625616	chr15:78817172	0.869233	1	ADAMTS7	Heart - Left Ventricle	0.16789	2.57e-06	EUR
rs7166764	rs28513584	chr15:78817514	0.872872	1	ADAMTS7	Heart - Left Ventricle	-0.160244	5.63e-06	EUR
rs7166764	rs9806363	chr15:78817960	0.869233	1	ADAMTS7	Heart - Left Ventricle	0.180204	3.72e-07	EUR
rs7166764	rs34372090	chr15:78818393	0.86199	1	ADAMTS7	Heart - Left Ventricle	0.177369	6.7e-07	EUR
rs7166764	rs59638790	chr15:78818751	0.869233	1	ADAMTS7	Heart - Left Ventricle	0.180204	3.72e-07	EUR
rs7166764	rs60956938	chr15:78819175	0.872872	1	ADAMTS7	Heart - Left Ventricle	-0.179898	3.95e-07	EUR
rs7166764	rs7403593	chr15:78819620	0.869233	1	ADAMTS7	Heart - Left Ventricle	0.180204	3.72e-07	EUR
rs7166764	rs61101557	chr15:78819674	0.869233	1	ADAMTS7	Heart - Left Ventricle	0.180204	3.72e-07	EUR
rs7166764	rs12898392	chr15:78820090	0.872872	1	ADAMTS7	Heart - Left Ventricle	-0.175715	5.88e-07	EUR
rs7166764	rs56683682	chr15:78820182	0.834417	0.973653	ADAMTS7	Heart - Left Ventricle	0.177369	6.7e-07	EUR
rs7166764	rs12899452	chr15:78820208	0.81476	0.948224	ADAMTS7	Heart - Left Ventricle	-0.176869	4.28e-07	EUR
rs7166764	rs1491098453	chr15:78820213	0.811169	0.948095	ADAMTS7	Heart - Left Ventricle	-0.180232	7.42e-07	EUR
rs7166764	rs12898293	chr15:78820226	0.822434	0.956638	ADAMTS7	Heart - Left Ventricle	-0.175715	5.88e-07	EUR
rs7166764	rs12898578	chr15:78820232	0.8263	0.960876	ADAMTS7	Heart - Left Ventricle	-0.175715	5.88e-07	EUR
rs7166764	rs12898292	chr15:78820261	0.845247	0.973852	ADAMTS7	Heart - Left Ventricle	-0.175715	5.88e-07	EUR
rs7166764	rs12898712	chr15:78820280	0.848881	0.973918	ADAMTS7	Heart - Left Ventricle	-0.175715	5.88e-07	EUR
rs7166764	rs12898452	chr15:78820286	0.848881	0.973918	ADAMTS7	Heart - Left Ventricle	-0.175497	6.33e-07	EUR
rs7166764	rs59173191	chr15:78820495	0.872872	1	ADAMTS7	Heart - Left Ventricle	-0.175715	5.88e-07	EUR
rs7166764	rs8026598	chr15:78820596	0.872872	1	ADAMTS7	Heart - Left Ventricle	-0.175715	5.88e-07	EUR
rs7166764	rs57147975	chr15:78820873	0.872872	1	ADAMTS7	Heart - Left Ventricle	-0.175715	5.88e-07	EUR
rs7166764	rs7166340	chr15:78820951	0.868822	0.995598	ADAMTS7	Heart - Left Ventricle	-0.175715	5.88e-07	EUR
rs7166764	rs7167853	chr15:78820976	0.868822	0.995598	ADAMTS7	Heart - Left Ventricle	-0.175715	5.88e-07	EUR
rs7166764	rs7167056	chr15:78821142	0.872872	1	ADAMTS7	Heart - Left Ventricle	-0.175715	5.88e-07	EUR
rs7166764	rs7167242	chr15:78821199	0.868822	0.995598	ADAMTS7	Heart - Left Ventricle	-0.175715	5.88e-07	EUR
rs7166764	rs7166770	chr15:78821226	0.864794	0.991218	ADAMTS7	Heart - Left Ventricle	-0.175715	5.88e-07	EUR
rs7166764	rs7402376	chr15:78821228	0.861156	0.991196	ADAMTS7	Heart - Left Ventricle	0.180204	3.72e-07	EUR
rs7166764	rs9920493	chr15:78821504	0.872872	1	ADAMTS7	Heart - Left Ventricle	-0.175715	5.88e-07	EUR
rs7166764	rs12909317	chr15:78822077	0.869233	1	ADAMTS7	Heart - Left Ventricle	0.180204	3.72e-07	EUR
rs7166764	rs28455815	chr15:78822111	1	1	ADAMTS7	Heart - Left Ventricle	-0.17344	5.25e-07	EUR
rs7166764	rs56076311	chr15:78822778	0.865184	0.995587	ADAMTS7	Heart - Left Ventricle	0.18414	1.68e-07	EUR
rs7166764	rs8041064	chr15:78823046	0.872872	1	ADAMTS7	Heart - Left Ventricle	-0.175715	5.88e-07	EUR
rs7166764	rs66925868	chr15:78823064	0.86199	1	ADAMTS7	Heart - Left Ventricle	0.178659	6.33e-07	EUR
rs7166764	rs7403608	chr15:78823228	0.865606	1	ADAMTS7	Heart - Left Ventricle	0.180204	3.72e-07	EUR
rs7166764	rs12915192	chr15:78823243	0.869233	1	ADAMTS7	Heart - Left Ventricle	-0.175715	5.88e-07	EUR
rs7166764	rs7165902	chr15:78823530	0.869233	1	ADAMTS7	Heart - Left Ventricle	-0.175715	5.88e-07	EUR
rs7166764	rs7165075	chr15:78823623	0.869233	1	ADAMTS7	Heart - Left Ventricle	-0.175715	5.88e-07	EUR
rs7166764	rs6495335	chr15:78824791	0.869233	1	ADAMTS7	Heart - Left Ventricle	-0.175715	5.88e-07	EUR
rs7166764	rs11856953	chr15:78824960	0.86199	1	ADAMTS7	Heart - Left Ventricle	0.178659	6.33e-07	EUR
rs7166764	rs12442476	chr15:78825514	0.872872	1	ADAMTS7	Heart - Left Ventricle	-0.175715	5.88e-07	EUR
rs7166764	rs55870734	chr15:78825575	0.869233	1	ADAMTS7	Heart - Left Ventricle	0.180204	3.72e-07	EUR
rs7166764	rs7178051	chr15:78825954	0.869233	1	ADAMTS7	Heart - Left Ventricle	0.180204	3.72e-07	EUR
rs7166764	rs7403714	chr15:78826308	0.86199	1	ADAMTS7	Heart - Left Ventricle	0.177369	6.7e-07	EUR
rs7166764	rs58021857	chr15:78826887	0.869233	1	ADAMTS7	Heart - Left Ventricle	0.180204	3.72e-07	EUR
rs7166764	rs61043060	chr15:78827935	0.869233	1	ADAMTS7	Heart - Left Ventricle	0.180204	3.72e-07	EUR
rs7166764	rs62011002	chr15:78828236	0.872872	1	ADAMTS7	Heart - Left Ventricle	-0.175715	5.88e-07	EUR
rs7166764	rs8035093	chr15:78828328	0.872872	1	ADAMTS7	Heart - Left Ventricle	-0.175715	5.88e-07	EUR
rs7166764	rs7176187	chr15:78829031	0.872872	1	ADAMTS7	Heart - Left Ventricle	-0.175715	5.88e-07	EUR
rs7166764	rs4389113	chr15:78829397	0.86199	1	ADAMTS7	Heart - Left Ventricle	0.177369	6.7e-07	EUR
rs7166764	rs61500048	chr15:78829434	1	1	ADAMTS7	Heart - Left Ventricle	-0.17344	5.25e-07	EUR
rs7166764	rs4433781	chr15:78829493	0.869233	1	ADAMTS7	Heart - Left Ventricle	0.180204	3.72e-07	EUR
rs7166764	rs4389112	chr15:78829757	0.86199	1	ADAMTS7	Heart - Left Ventricle	0.178659	6.33e-07	EUR
rs7166764	rs4384579	chr15:78830199	0.872872	1	ADAMTS7	Heart - Left Ventricle	-0.175715	5.88e-07	EUR
rs7166764	rs72749206	chr15:78830606	0.86199	1	ADAMTS7	Heart - Left Ventricle	0.178659	6.33e-07	EUR
rs7166764	rs7164479	chr15:78830712	1	1	ADAMTS7	Heart - Left Ventricle	-0.17344	5.25e-07	EUR
rs7166764	rs7165042	chr15:78830996	0.995938	1	ADAMTS7	Heart - Left Ventricle	-0.17344	5.25e-07	EUR
rs7166764	rs7165081	chr15:78831054	0.995938	1	ADAMTS7	Heart - Left Ventricle	-0.17344	5.25e-07	EUR
rs7166764	rs7165733	chr15:78831163	1	1	ADAMTS7	Heart - Left Ventricle	-0.17344	5.25e-07	EUR
rs7166764	rs7166764	chr15:78831167	1	1	ADAMTS7	Heart - Left Ventricle	-0.173362	6.09e-07	EUR
rs7166764	rs11398961	chr15:78831219	1	1	ADAMTS7	Heart - Left Ventricle	-0.17344	5.25e-07	EUR
rs7166764	rs7182529	chr15:78831289	1	1	ADAMTS7	Heart - Left Ventricle	-0.17344	5.25e-07	EUR
rs7166764	rs52831014	chr15:78831411	1	1	ADAMTS7	Heart - Left Ventricle	-0.17344	5.25e-07	EUR
rs7166764	rs52793427	chr15:78831437	1	1	ADAMTS7	Heart - Left Ventricle	-0.17344	5.25e-07	EUR
rs7166764	rs57064737	chr15:78831543	0.869233	1	ADAMTS7	Heart - Left Ventricle	0.180204	3.72e-07	EUR
rs7166764	rs52831644	chr15:78831604	1	1	ADAMTS7	Heart - Left Ventricle	-0.17344	5.25e-07	EUR
rs7166764	rs52790672	chr15:78831674	0.869233	1	ADAMTS7	Heart - Left Ventricle	0.180204	3.72e-07	EUR
rs7166764	rs10083697	chr15:78831697	0.869233	1	ADAMTS7	Heart - Left Ventricle	0.180204	3.72e-07	EUR
rs7166764	rs4468572	chr15:78832133	1	1	ADAMTS7	Heart - Left Ventricle	-0.172252	6.17e-07	EUR
rs7166764	rs67745770	chr15:78832490	0.865606	1	ADAMTS7	Heart - Left Ventricle	0.185441	1.32e-07	EUR
rs7178051	rs12907065	chr15:78815013	0.894199	0.965687	ADAMTS7	Heart - Atrial Appendage	0.134556	1.48446e-05	EUR
rs7178051	rs11638020	chr15:78815382	0.983351	0.991641	ADAMTS7	Heart - Atrial Appendage	0.128058	5.26775e-05	EUR
rs7178051	rs9806363	chr15:78817960	1	1	ADAMTS7	Heart - Atrial Appendage	0.130566	2.58137e-05	EUR
rs7178051	rs34372090	chr15:78818393	0.991668	1	ADAMTS7	Heart - Atrial Appendage	0.1309	3.33888e-05	EUR
rs7178051	rs59638790	chr15:78818751	1	1	ADAMTS7	Heart - Atrial Appendage	0.130566	2.58137e-05	EUR
rs7178051	rs60956938	chr15:78819175	0.995831	1	ADAMTS7	Heart - Atrial Appendage	-0.128785	3.2388e-05	EUR
rs7178051	rs7403593	chr15:78819620	1	1	ADAMTS7	Heart - Atrial Appendage	0.130566	2.58137e-05	EUR
rs7178051	rs61101557	chr15:78819674	1	1	ADAMTS7	Heart - Atrial Appendage	0.130566	2.58137e-05	EUR
rs7178051	rs12898392	chr15:78820090	0.995831	1	ADAMTS7	Heart - Atrial Appendage	-0.129695	2.4393e-05	EUR
rs7178051	rs56683682	chr15:78820182	0.962825	0.987399	ADAMTS7	Heart - Atrial Appendage	0.1309	3.33888e-05	EUR
rs7178051	rs12899452	chr15:78820208	0.934944	0.987253	ADAMTS7	Heart - Atrial Appendage	-0.129695	2.4393e-05	EUR
rs7178051	rs12898293	chr15:78820226	0.942811	0.987295	ADAMTS7	Heart - Atrial Appendage	-0.129695	2.4393e-05	EUR
rs7178051	rs12898578	chr15:78820232	0.946774	0.987316	ADAMTS7	Heart - Atrial Appendage	-0.129695	2.4393e-05	EUR
rs7178051	rs12898292	chr15:78820261	0.967084	0.995779	ADAMTS7	Heart - Atrial Appendage	-0.129695	2.4393e-05	EUR
rs7178051	rs12898712	chr15:78820280	0.971256	1	ADAMTS7	Heart - Atrial Appendage	-0.129695	2.4393e-05	EUR
rs7178051	rs12898452	chr15:78820286	0.971256	1	ADAMTS7	Heart - Atrial Appendage	-0.130293	2.40527e-05	EUR
rs7178051	rs59173191	chr15:78820495	0.995831	1	ADAMTS7	Heart - Atrial Appendage	-0.129695	2.4393e-05	EUR
rs7178051	rs8026598	chr15:78820596	0.995831	1	ADAMTS7	Heart - Atrial Appendage	-0.129695	2.4393e-05	EUR
rs7178051	rs57147975	chr15:78820873	0.995831	1	ADAMTS7	Heart - Atrial Appendage	-0.129695	2.4393e-05	EUR
rs7178051	rs7166340	chr15:78820951	0.991683	1	ADAMTS7	Heart - Atrial Appendage	-0.129695	2.4393e-05	EUR
rs7178051	rs7167853	chr15:78820976	0.991683	1	ADAMTS7	Heart - Atrial Appendage	-0.129695	2.4393e-05	EUR
rs7178051	rs7167056	chr15:78821142	0.995831	1	ADAMTS7	Heart - Atrial Appendage	-0.129695	2.4393e-05	EUR
rs7178051	rs7167242	chr15:78821199	0.991683	1	ADAMTS7	Heart - Atrial Appendage	-0.129695	2.4393e-05	EUR
rs7178051	rs7166770	chr15:78821226	0.987556	1	ADAMTS7	Heart - Atrial Appendage	-0.129695	2.4393e-05	EUR
rs7178051	rs7402376	chr15:78821228	0.991683	1	ADAMTS7	Heart - Atrial Appendage	0.130566	2.58137e-05	EUR
rs7178051	rs9920493	chr15:78821504	0.995831	1	ADAMTS7	Heart - Atrial Appendage	-0.129695	2.4393e-05	EUR
rs7178051	rs12909317	chr15:78822077	1	1	ADAMTS7	Heart - Atrial Appendage	0.130566	2.58137e-05	EUR
rs7178051	rs56076311	chr15:78822778	0.995831	1	ADAMTS7	Heart - Atrial Appendage	0.1263	4.28884e-05	EUR
rs7178051	rs8041064	chr15:78823046	0.995831	1	ADAMTS7	Heart - Atrial Appendage	-0.129695	2.4393e-05	EUR
rs7178051	rs66925868	chr15:78823064	0.991668	1	ADAMTS7	Heart - Atrial Appendage	0.128058	5.26775e-05	EUR
rs7178051	rs7403608	chr15:78823228	0.995827	1	ADAMTS7	Heart - Atrial Appendage	0.130566	2.58137e-05	EUR
rs7178051	rs12915192	chr15:78823243	0.991658	0.99582	ADAMTS7	Heart - Atrial Appendage	-0.129695	2.4393e-05	EUR
rs7178051	rs7165902	chr15:78823530	0.991658	0.99582	ADAMTS7	Heart - Atrial Appendage	-0.129695	2.4393e-05	EUR
rs7178051	rs7165075	chr15:78823623	0.991658	0.99582	ADAMTS7	Heart - Atrial Appendage	-0.129695	2.4393e-05	EUR
rs7178051	rs6495335	chr15:78824791	0.991658	0.99582	ADAMTS7	Heart - Atrial Appendage	-0.129695	2.4393e-05	EUR
rs7178051	rs11856953	chr15:78824960	0.991668	1	ADAMTS7	Heart - Atrial Appendage	0.128058	5.26775e-05	EUR
rs7178051	rs12442476	chr15:78825514	0.995831	1	ADAMTS7	Heart - Atrial Appendage	-0.129695	2.4393e-05	EUR
rs7178051	rs55870734	chr15:78825575	1	1	ADAMTS7	Heart - Atrial Appendage	0.130566	2.58137e-05	EUR
rs7178051	rs7178051	chr15:78825954	1	1	ADAMTS7	Heart - Atrial Appendage	0.130566	2.58137e-05	EUR
rs7178051	rs7403714	chr15:78826308	0.991668	1	ADAMTS7	Heart - Atrial Appendage	0.1309	3.33888e-05	EUR
rs7178051	rs58021857	chr15:78826887	1	1	ADAMTS7	Heart - Atrial Appendage	0.130566	2.58137e-05	EUR
rs7178051	rs61043060	chr15:78827935	1	1	ADAMTS7	Heart - Atrial Appendage	0.124501	5.32934e-05	EUR
rs7178051	rs62011002	chr15:78828236	0.995831	1	ADAMTS7	Heart - Atrial Appendage	-0.123643	5.04981e-05	EUR
rs7178051	rs8035093	chr15:78828328	0.995831	1	ADAMTS7	Heart - Atrial Appendage	-0.123643	5.04981e-05	EUR
rs7178051	rs7176187	chr15:78829031	0.995831	1	ADAMTS7	Heart - Atrial Appendage	-0.125433	4.23443e-05	EUR
rs7178051	rs4389113	chr15:78829397	0.991668	1	ADAMTS7	Heart - Atrial Appendage	0.12639	5.83176e-05	EUR
rs7178051	rs4433781	chr15:78829493	1	1	ADAMTS7	Heart - Atrial Appendage	0.126312	4.46784e-05	EUR
rs7178051	rs4384579	chr15:78830199	0.995831	1	ADAMTS7	Heart - Atrial Appendage	-0.125433	4.23443e-05	EUR
rs7178051	rs57064737	chr15:78831543	1	1	ADAMTS7	Heart - Atrial Appendage	0.126312	4.46784e-05	EUR
rs7178051	rs52790672	chr15:78831674	1	1	ADAMTS7	Heart - Atrial Appendage	0.126312	4.46784e-05	EUR
rs7178051	rs10083697	chr15:78831697	1	1	ADAMTS7	Heart - Atrial Appendage	0.126312	4.46784e-05	EUR
rs7178051	rs67745770	chr15:78832490	0.995827	1	ADAMTS7	Heart - Atrial Appendage	0.135226	9.64901e-06	EUR
rs7165042	rs11638020	chr15:78815382	0.850422	0.991135	ADAMTS7	Heart - Atrial Appendage	0.128058	5.26775e-05	EUR
rs7165042	rs9806363	chr15:78817960	0.865702	1	ADAMTS7	Heart - Atrial Appendage	0.130566	2.58137e-05	EUR
rs7165042	rs34372090	chr15:78818393	0.858489	1	ADAMTS7	Heart - Atrial Appendage	0.1309	3.33888e-05	EUR
rs7165042	rs59638790	chr15:78818751	0.865702	1	ADAMTS7	Heart - Atrial Appendage	0.130566	2.58137e-05	EUR
rs7165042	rs60956938	chr15:78819175	0.869326	1	ADAMTS7	Heart - Atrial Appendage	-0.128785	3.2388e-05	EUR
rs7165042	rs7403593	chr15:78819620	0.865702	1	ADAMTS7	Heart - Atrial Appendage	0.130566	2.58137e-05	EUR
rs7165042	rs61101557	chr15:78819674	0.865702	1	ADAMTS7	Heart - Atrial Appendage	0.130566	2.58137e-05	EUR
rs7165042	rs12898392	chr15:78820090	0.869326	1	ADAMTS7	Heart - Atrial Appendage	-0.129695	2.4393e-05	EUR
rs7165042	rs56683682	chr15:78820182	0.83095	0.973608	ADAMTS7	Heart - Atrial Appendage	0.1309	3.33888e-05	EUR
rs7165042	rs12899452	chr15:78820208	0.811297	0.948135	ADAMTS7	Heart - Atrial Appendage	-0.129695	2.4393e-05	EUR
rs7165042	rs12898293	chr15:78820226	0.818965	0.956563	ADAMTS7	Heart - Atrial Appendage	-0.129695	2.4393e-05	EUR
rs7165042	rs12898578	chr15:78820232	0.822828	0.960809	ADAMTS7	Heart - Atrial Appendage	-0.129695	2.4393e-05	EUR
rs7165042	rs12898292	chr15:78820261	0.841736	0.973807	ADAMTS7	Heart - Atrial Appendage	-0.129695	2.4393e-05	EUR
rs7165042	rs12898712	chr15:78820280	0.845355	0.973873	ADAMTS7	Heart - Atrial Appendage	-0.129695	2.4393e-05	EUR
rs7165042	rs12898452	chr15:78820286	0.845355	0.973873	ADAMTS7	Heart - Atrial Appendage	-0.130293	2.40527e-05	EUR
rs7165042	rs59173191	chr15:78820495	0.869326	1	ADAMTS7	Heart - Atrial Appendage	-0.129695	2.4393e-05	EUR
rs7165042	rs8026598	chr15:78820596	0.869326	1	ADAMTS7	Heart - Atrial Appendage	-0.129695	2.4393e-05	EUR
rs7165042	rs57147975	chr15:78820873	0.869326	1	ADAMTS7	Heart - Atrial Appendage	-0.129695	2.4393e-05	EUR
rs7165042	rs7166340	chr15:78820951	0.86528	0.99559	ADAMTS7	Heart - Atrial Appendage	-0.129695	2.4393e-05	EUR
rs7165042	rs7167853	chr15:78820976	0.86528	0.99559	ADAMTS7	Heart - Atrial Appendage	-0.129695	2.4393e-05	EUR
rs7165042	rs7167056	chr15:78821142	0.869326	1	ADAMTS7	Heart - Atrial Appendage	-0.129695	2.4393e-05	EUR
rs7165042	rs7167242	chr15:78821199	0.86528	0.99559	ADAMTS7	Heart - Atrial Appendage	-0.129695	2.4393e-05	EUR
rs7165042	rs7166770	chr15:78821226	0.861254	0.991203	ADAMTS7	Heart - Atrial Appendage	-0.129695	2.4393e-05	EUR
rs7165042	rs7402376	chr15:78821228	0.857632	0.99118	ADAMTS7	Heart - Atrial Appendage	0.130566	2.58137e-05	EUR
rs7165042	rs9920493	chr15:78821504	0.869326	1	ADAMTS7	Heart - Atrial Appendage	-0.129695	2.4393e-05	EUR
rs7165042	rs12909317	chr15:78822077	0.865702	1	ADAMTS7	Heart - Atrial Appendage	0.130566	2.58137e-05	EUR
rs7165042	rs56076311	chr15:78822778	0.861656	0.995579	ADAMTS7	Heart - Atrial Appendage	0.1263	4.28884e-05	EUR
rs7165042	rs8041064	chr15:78823046	0.869326	1	ADAMTS7	Heart - Atrial Appendage	-0.129695	2.4393e-05	EUR
rs7165042	rs66925868	chr15:78823064	0.858489	1	ADAMTS7	Heart - Atrial Appendage	0.128058	5.26775e-05	EUR
rs7165042	rs7403608	chr15:78823228	0.862089	1	ADAMTS7	Heart - Atrial Appendage	0.130566	2.58137e-05	EUR
rs7165042	rs12915192	chr15:78823243	0.865702	1	ADAMTS7	Heart - Atrial Appendage	-0.129695	2.4393e-05	EUR
rs7165042	rs7165902	chr15:78823530	0.865702	1	ADAMTS7	Heart - Atrial Appendage	-0.129695	2.4393e-05	EUR
rs7165042	rs7165075	chr15:78823623	0.865702	1	ADAMTS7	Heart - Atrial Appendage	-0.129695	2.4393e-05	EUR
rs7165042	rs6495335	chr15:78824791	0.865702	1	ADAMTS7	Heart - Atrial Appendage	-0.129695	2.4393e-05	EUR
rs7165042	rs11856953	chr15:78824960	0.858489	1	ADAMTS7	Heart - Atrial Appendage	0.128058	5.26775e-05	EUR
rs7165042	rs12442476	chr15:78825514	0.869326	1	ADAMTS7	Heart - Atrial Appendage	-0.129695	2.4393e-05	EUR
rs7165042	rs55870734	chr15:78825575	0.865702	1	ADAMTS7	Heart - Atrial Appendage	0.130566	2.58137e-05	EUR
rs7165042	rs7178051	chr15:78825954	0.865702	1	ADAMTS7	Heart - Atrial Appendage	0.130566	2.58137e-05	EUR
rs7165042	rs7403714	chr15:78826308	0.858489	1	ADAMTS7	Heart - Atrial Appendage	0.1309	3.33888e-05	EUR
rs7165042	rs58021857	chr15:78826887	0.865702	1	ADAMTS7	Heart - Atrial Appendage	0.130566	2.58137e-05	EUR
rs7165042	rs61043060	chr15:78827935	0.865702	1	ADAMTS7	Heart - Atrial Appendage	0.124501	5.32934e-05	EUR
rs7165042	rs62011002	chr15:78828236	0.869326	1	ADAMTS7	Heart - Atrial Appendage	-0.123643	5.04981e-05	EUR
rs7165042	rs8035093	chr15:78828328	0.869326	1	ADAMTS7	Heart - Atrial Appendage	-0.123643	5.04981e-05	EUR
rs7165042	rs7176187	chr15:78829031	0.869326	1	ADAMTS7	Heart - Atrial Appendage	-0.125433	4.23443e-05	EUR
rs7165042	rs4389113	chr15:78829397	0.858489	1	ADAMTS7	Heart - Atrial Appendage	0.12639	5.83176e-05	EUR
rs7165042	rs4433781	chr15:78829493	0.865702	1	ADAMTS7	Heart - Atrial Appendage	0.126312	4.46784e-05	EUR
rs7165042	rs4384579	chr15:78830199	0.869326	1	ADAMTS7	Heart - Atrial Appendage	-0.125433	4.23443e-05	EUR
rs7165042	rs57064737	chr15:78831543	0.865702	1	ADAMTS7	Heart - Atrial Appendage	0.126312	4.46784e-05	EUR
rs7165042	rs52790672	chr15:78831674	0.865702	1	ADAMTS7	Heart - Atrial Appendage	0.126312	4.46784e-05	EUR
rs7165042	rs10083697	chr15:78831697	0.865702	1	ADAMTS7	Heart - Atrial Appendage	0.126312	4.46784e-05	EUR
rs7165042	rs67745770	chr15:78832490	0.862089	1	ADAMTS7	Heart - Atrial Appendage	0.135226	9.64901e-06	EUR
rs7165081	rs11638020	chr15:78815382	0.850422	0.991135	ADAMTS7	Heart - Atrial Appendage	0.128058	5.26775e-05	EUR
rs7165081	rs9806363	chr15:78817960	0.865702	1	ADAMTS7	Heart - Atrial Appendage	0.130566	2.58137e-05	EUR
rs7165081	rs34372090	chr15:78818393	0.858489	1	ADAMTS7	Heart - Atrial Appendage	0.1309	3.33888e-05	EUR
rs7165081	rs59638790	chr15:78818751	0.865702	1	ADAMTS7	Heart - Atrial Appendage	0.130566	2.58137e-05	EUR
rs7165081	rs60956938	chr15:78819175	0.869326	1	ADAMTS7	Heart - Atrial Appendage	-0.128785	3.2388e-05	EUR
rs7165081	rs7403593	chr15:78819620	0.865702	1	ADAMTS7	Heart - Atrial Appendage	0.130566	2.58137e-05	EUR
rs7165081	rs61101557	chr15:78819674	0.865702	1	ADAMTS7	Heart - Atrial Appendage	0.130566	2.58137e-05	EUR
rs7165081	rs12898392	chr15:78820090	0.869326	1	ADAMTS7	Heart - Atrial Appendage	-0.129695	2.4393e-05	EUR
rs7165081	rs56683682	chr15:78820182	0.83095	0.973608	ADAMTS7	Heart - Atrial Appendage	0.1309	3.33888e-05	EUR
rs7165081	rs12899452	chr15:78820208	0.811297	0.948135	ADAMTS7	Heart - Atrial Appendage	-0.129695	2.4393e-05	EUR
rs7165081	rs12898293	chr15:78820226	0.818965	0.956563	ADAMTS7	Heart - Atrial Appendage	-0.129695	2.4393e-05	EUR
rs7165081	rs12898578	chr15:78820232	0.822828	0.960809	ADAMTS7	Heart - Atrial Appendage	-0.129695	2.4393e-05	EUR
rs7165081	rs12898292	chr15:78820261	0.841736	0.973807	ADAMTS7	Heart - Atrial Appendage	-0.129695	2.4393e-05	EUR
rs7165081	rs12898712	chr15:78820280	0.845355	0.973873	ADAMTS7	Heart - Atrial Appendage	-0.129695	2.4393e-05	EUR
rs7165081	rs12898452	chr15:78820286	0.845355	0.973873	ADAMTS7	Heart - Atrial Appendage	-0.130293	2.40527e-05	EUR
rs7165081	rs59173191	chr15:78820495	0.869326	1	ADAMTS7	Heart - Atrial Appendage	-0.129695	2.4393e-05	EUR
rs7165081	rs8026598	chr15:78820596	0.869326	1	ADAMTS7	Heart - Atrial Appendage	-0.129695	2.4393e-05	EUR
rs7165081	rs57147975	chr15:78820873	0.869326	1	ADAMTS7	Heart - Atrial Appendage	-0.129695	2.4393e-05	EUR
rs7165081	rs7166340	chr15:78820951	0.86528	0.99559	ADAMTS7	Heart - Atrial Appendage	-0.129695	2.4393e-05	EUR
rs7165081	rs7167853	chr15:78820976	0.86528	0.99559	ADAMTS7	Heart - Atrial Appendage	-0.129695	2.4393e-05	EUR
rs7165081	rs7167056	chr15:78821142	0.869326	1	ADAMTS7	Heart - Atrial Appendage	-0.129695	2.4393e-05	EUR
rs7165081	rs7167242	chr15:78821199	0.86528	0.99559	ADAMTS7	Heart - Atrial Appendage	-0.129695	2.4393e-05	EUR
rs7165081	rs7166770	chr15:78821226	0.861254	0.991203	ADAMTS7	Heart - Atrial Appendage	-0.129695	2.4393e-05	EUR
rs7165081	rs7402376	chr15:78821228	0.857632	0.99118	ADAMTS7	Heart - Atrial Appendage	0.130566	2.58137e-05	EUR
rs7165081	rs9920493	chr15:78821504	0.869326	1	ADAMTS7	Heart - Atrial Appendage	-0.129695	2.4393e-05	EUR
rs7165081	rs12909317	chr15:78822077	0.865702	1	ADAMTS7	Heart - Atrial Appendage	0.130566	2.58137e-05	EUR
rs7165081	rs56076311	chr15:78822778	0.861656	0.995579	ADAMTS7	Heart - Atrial Appendage	0.1263	4.28884e-05	EUR
rs7165081	rs8041064	chr15:78823046	0.869326	1	ADAMTS7	Heart - Atrial Appendage	-0.129695	2.4393e-05	EUR
rs7165081	rs66925868	chr15:78823064	0.858489	1	ADAMTS7	Heart - Atrial Appendage	0.128058	5.26775e-05	EUR
rs7165081	rs7403608	chr15:78823228	0.862089	1	ADAMTS7	Heart - Atrial Appendage	0.130566	2.58137e-05	EUR
rs7165081	rs12915192	chr15:78823243	0.865702	1	ADAMTS7	Heart - Atrial Appendage	-0.129695	2.4393e-05	EUR
rs7165081	rs7165902	chr15:78823530	0.865702	1	ADAMTS7	Heart - Atrial Appendage	-0.129695	2.4393e-05	EUR
rs7165081	rs7165075	chr15:78823623	0.865702	1	ADAMTS7	Heart - Atrial Appendage	-0.129695	2.4393e-05	EUR
rs7165081	rs6495335	chr15:78824791	0.865702	1	ADAMTS7	Heart - Atrial Appendage	-0.129695	2.4393e-05	EUR
rs7165081	rs11856953	chr15:78824960	0.858489	1	ADAMTS7	Heart - Atrial Appendage	0.128058	5.26775e-05	EUR
rs7165081	rs12442476	chr15:78825514	0.869326	1	ADAMTS7	Heart - Atrial Appendage	-0.129695	2.4393e-05	EUR
rs7165081	rs55870734	chr15:78825575	0.865702	1	ADAMTS7	Heart - Atrial Appendage	0.130566	2.58137e-05	EUR
rs7165081	rs7178051	chr15:78825954	0.865702	1	ADAMTS7	Heart - Atrial Appendage	0.130566	2.58137e-05	EUR
rs7165081	rs7403714	chr15:78826308	0.858489	1	ADAMTS7	Heart - Atrial Appendage	0.1309	3.33888e-05	EUR
rs7165081	rs58021857	chr15:78826887	0.865702	1	ADAMTS7	Heart - Atrial Appendage	0.130566	2.58137e-05	EUR
rs7165081	rs61043060	chr15:78827935	0.865702	1	ADAMTS7	Heart - Atrial Appendage	0.124501	5.32934e-05	EUR
rs7165081	rs62011002	chr15:78828236	0.869326	1	ADAMTS7	Heart - Atrial Appendage	-0.123643	5.04981e-05	EUR
rs7165081	rs8035093	chr15:78828328	0.869326	1	ADAMTS7	Heart - Atrial Appendage	-0.123643	5.04981e-05	EUR
rs7165081	rs7176187	chr15:78829031	0.869326	1	ADAMTS7	Heart - Atrial Appendage	-0.125433	4.23443e-05	EUR
rs7165081	rs4389113	chr15:78829397	0.858489	1	ADAMTS7	Heart - Atrial Appendage	0.12639	5.83176e-05	EUR
rs7165081	rs4433781	chr15:78829493	0.865702	1	ADAMTS7	Heart - Atrial Appendage	0.126312	4.46784e-05	EUR
rs7165081	rs4384579	chr15:78830199	0.869326	1	ADAMTS7	Heart - Atrial Appendage	-0.125433	4.23443e-05	EUR
rs7165081	rs57064737	chr15:78831543	0.865702	1	ADAMTS7	Heart - Atrial Appendage	0.126312	4.46784e-05	EUR
rs7165081	rs52790672	chr15:78831674	0.865702	1	ADAMTS7	Heart - Atrial Appendage	0.126312	4.46784e-05	EUR
rs7165081	rs10083697	chr15:78831697	0.865702	1	ADAMTS7	Heart - Atrial Appendage	0.126312	4.46784e-05	EUR
rs7165081	rs67745770	chr15:78832490	0.862089	1	ADAMTS7	Heart - Atrial Appendage	0.135226	9.64901e-06	EUR
rs7165733	rs11638020	chr15:78815382	0.853916	0.991151	ADAMTS7	Heart - Atrial Appendage	0.128058	5.26775e-05	EUR
rs7165733	rs9806363	chr15:78817960	0.869233	1	ADAMTS7	Heart - Atrial Appendage	0.130566	2.58137e-05	EUR
rs7165733	rs34372090	chr15:78818393	0.86199	1	ADAMTS7	Heart - Atrial Appendage	0.1309	3.33888e-05	EUR
rs7165733	rs59638790	chr15:78818751	0.869233	1	ADAMTS7	Heart - Atrial Appendage	0.130566	2.58137e-05	EUR
[truncated: 33,587 more rows]

## Sheet: EAS
Query	RS_ID	Position_grch38	R2	D'	Gene_Symbol	Tissue	Effect_Size	P_value	Population
[truncated: 27,607 more rows]

[truncated: 2 more sheets: AMR, AFR]
