# Supplementary material for: Ancestry gaps in cardiovascular GWAS: a multi-database review of African representation in genomic studies
Source: Front Genet. 2026 Jan 14;16:1647176. doi: 10.3389/fgene.2025.1647176 (PMC12844564; doi:10.3389/fgene.2025.1647176)
Supplement: Supplementary file 3 [file Table1.xlsx]

## Sheet: README
Sheet Name	Description
Database disparity	Number of individual genomes sequenced per database
choro_df	Global Genome Availability Raw Data
Processed choro_df	Number of participants in GWASs from different regions worldwide
bubble_df	Demographic Distribution of Genomic Raw Data
Processed bubble_df	Number of participants from each ancestry in cardiovascular GWAS by year
CVD Measuremnet %	Total number of participants in GWASs for cardiovascular diseases and measurements to date

## Sheet: Database disparity
Database	AFR	OTHER	TOTAL	AFR %	OTHER %	Notes
GLGC	99000	1555000	1654000	5.98549	94.0145	Data based on the paper: Zhu, X., Yang, Y., Lorincz-Comi, N. et al. An approach to identify gene-environment interactions and reveal new biological insight in complex traits. Nat Commun 15, 3385 (2024). https://doi.org/10.1038/s41467-024-47806-3. Data from the paper was obtained from: https://csg.sph.umich.edu/willer/public/glgc-lipids2021/
MVP	180000	820000	1000000	18	82	Obtained from: https://www.mvp.va.gov/pwa/discover-mvp-data Veterans enrolled as of November 2023 (1,000,000+). Hispanics represent the multiracial population.
gnomAD	37545	769617	807162	4.65148	95.3485	Obtained from: https://gnomad.broadinstitute.org/stats. Se usó gnomAD v4.
UK biobank	9580	556117	565697	1.69349	98.3065	Data obtained from: https://biobank.ndph.ox.ac.uk/ukb/field.cgi?id=21000 Total number of items: 567,750 Additional categories: Do not know (232); Prefer not to answer (1821)
All of US	71180	308300	379480	18.7572	81.2428	Obtained from: https://databrowser.researchallofus.org/participant-demographics Additional categories: more than one category (28,020 participants); prefer not to answer (7,420 participants) Total number of participants: (414,920 participantes).
Penn Medicine Biobank	42271	208713	250984	16.8421	83.1579	Data obtained from: https://pmbb.med.upenn.edu/profile.php. Total number: 264,194 Additional categories: Unknown (n= ~13210)
TOPMED	51110	128300	179410	28.4878	71.5122	Obtained from: https://topmed.nhlbi.nih.gov/about
H3Africa	100338	0	100338	100	0	Data obtained from: https://www.genome.gov/sites/default/files/media/files/2023-05/H3Africa_May2023_final_version.pdf
BioMe	11920	45923	57843	20.6075	79.3925	Data obtained from: https://www.internationalgenome.org/data-portal/sample
PAGE	17299	32540	49839	34.7098	65.2902	Data based on the paper: Wojcik, G. L. et al. Genetic analyses of diverse populations improves discovery for complex traits. Nature 570, 514–518 (2019).
PGS catalog	15082886	223889145	238972031	6.31157	93.6884	Data obtained from: https://ftp.ebi.ac.uk/pub/databases/spot/pgs/metadata/
GWAS catalog	414716430	9700318454	10115034884	4.1	95.9	Data obtained from: https://www.ebi.ac.uk/gwas/docs/file-downloads

## Sheet: choro_df
	2017population	Continent	Count	Count (%)	N	N (%)	Year	index
388	44271041	South America	1	0.05	1194	0	2019	Argentina
482	44271041	South America	1	0	213	0	2021	Argentina
0	24450561	Oceania	4	2.72	5538	1.11	2008	Australia
22	24450561	Oceania	21	7.84	40398	3.95	2009	Australia
49	24450561	Oceania	12	3.43	43047	3.9	2010	Australia
78	24450561	Oceania	18	3.79	128603	6.57	2011	Australia
111	24450561	Oceania	14	2.71	43376	2.05	2012	Australia
147	24450561	Oceania	21	3.43	49494	2.19	2013	Australia
190	24450561	Oceania	7	1.09	10565	0.44	2014	Australia
222	24450561	Oceania	10	1.14	10289	0.28	2015	Australia
257	24450561	Oceania	7	0.9	11672	0.09	2016	Australia
295	24450561	Oceania	8	0.31	8168	0.05	2017	Australia
341	24450561	Oceania	17	0.28	35089	0.01	2018	Australia
389	24450561	Oceania	9	0.45	11392	0.02	2019	Australia
436	24450561	Oceania	3	0.09	5952	0	2020	Australia
483	24450561	Oceania	10	0.03	16720	0	2021	Australia
535	24450561	Oceania	1888	3.87	6645259	1.41	2022	Australia
296	8735453	Europe	3	0.12	5793	0.03	2017	Austria
342	8735453	Europe	1	0.02	2234	0	2018	Austria
112	164669751	Asia	1	0.19	1313	0.06	2012	Bangladesh
191	164669751	Asia	9	1.4	34858	1.45	2014	Bangladesh
223	164669751	Asia	3	0.34	5058	0.14	2015	Bangladesh
297	164669751	Asia	3	0.12	6055	0.04	2017	Bangladesh
343	164669751	Asia	5	0.08	4032	0	2018	Bangladesh
437	164669751	Asia	1	0.03	1056	0	2020	Bangladesh
484	164669751	Asia	1	0	589	0	2021	Bangladesh
579	164669751	Asia	2	0.01	766	0	2023	Bangladesh
619	164669751	Asia	1	0	587	0	2024	Bangladesh
23	285719	North America	1	0.37	5264	0.51	2009	Barbados
148	285719	North America	2	0.33	2106	0.09	2013	Barbados
50	9468338	Europe	1	0.29	1021	0.09	2010	Belarus
1	11429336	Europe	1	0.68	130	0.03	2008	Belgium
192	11429336	Europe	2	0.31	2978	0.12	2014	Belgium
224	11429336	Europe	1	0.11	165	0	2015	Belgium
438	11429336	Europe	2	0.06	4446	0	2020	Belgium
485	11429336	Europe	4	0.01	1502	0	2021	Belgium
536	11429336	Europe	2	0	570	0	2022	Belgium
390	11175692	Africa	4	0.2	1550	0	2019	Benin
439	11175692	Africa	4	0.12	2353	0	2020	Benin
298	2291661	Africa	1	0.04	556	0	2017	Botswana
486	2291661	Africa	2	0.01	766	0	2021	Botswana
149	209288278	South America	10	1.63	6570	0.29	2013	Brazil
193	209288278	South America	3	0.47	2420	0.1	2014	Brazil
225	209288278	South America	3	0.34	648	0.02	2015	Brazil
258	209288278	South America	1	0.13	18	0	2016	Brazil
299	209288278	South America	8	0.31	15028	0.09	2017	Brazil
344	209288278	South America	2	0.03	266	0	2018	Brazil
391	209288278	South America	8	0.4	2715	0	2019	Brazil
440	209288278	South America	24	0.73	71955	0.05	2020	Brazil
487	209288278	South America	14	0.04	9894	0	2021	Brazil
537	209288278	South America	15	0.03	17694	0	2022	Brazil
580	209288278	South America	3	0.02	1161	0	2023	Brazil
2	7084571	Europe	1	0.68	2327	0.47	2008	Bulgaria
79	7084571	Europe	2	0.42	1014	0.05	2011	Bulgaria
113	7084571	Europe	2	0.39	991	0.05	2012	Bulgaria
392	19193382	Africa	1	0.05	53	0	2019	Burkina Faso
581	24053727	Africa	1	0.01	1103	0	2023	Cameroon
3	36624199	North America	2	1.36	3619	0.72	2008	Canada
51	36624199	North America	1	0.29	4187	0.38	2010	Canada
80	36624199	North America	6	1.26	6663	0.34	2011	Canada
150	36624199	North America	7	1.14	15480	0.69	2013	Canada
194	36624199	North America	4	0.62	7578	0.31	2014	Canada
226	36624199	North America	13	1.49	2414	0.07	2015	Canada
259	36624199	North America	10	1.29	4600	0.04	2016	Canada
300	36624199	North America	14	0.54	4702	0.03	2017	Canada
345	36624199	North America	10	0.16	28686	0	2018	Canada
393	36624199	North America	8	0.4	4924	0.01	2019	Canada
441	36624199	North America	6	0.18	4740	0	2020	Canada
488	36624199	North America	23	0.07	46510	0	2021	Canada
538	36624199	North America	4	0.01	692	0	2022	Canada
582	36624199	North America	4478	24.99	11048187	2.39	2023	Canada
620	36624199	North America	121	0.36	58367	0	2024	Canada
394	18054726	South America	2	0.1	2738	0	2019	Chile
442	18054726	South America	2	0.06	814	0	2020	Chile
489	18054726	South America	6	0.02	4288	0	2021	Chile
583	18054726	South America	18	0.1	13287	0	2023	Chile
621	18054726	South America	15	0.04	6464	0	2024	Chile
4	1409517397	Asia	3	2.04	4444	0.89	2008	China
24	1409517397	Asia	19	7.09	68699	6.72	2009	China
52	1409517397	Asia	35	10	106407	9.64	2010	China
81	1409517397	Asia	48	10.11	221374	11.31	2011	China
114	1409517397	Asia	63	12.21	272567	12.87	2012	China
151	1409517397	Asia	63	10.29	227596	10.09	2013	China
195	1409517397	Asia	51	7.93	358499	14.9	2014	China
227	1409517397	Asia	66	7.55	331455	8.93	2015	China
260	1409517397	Asia	52	6.72	198378	1.56	2016	China
301	1409517397	Asia	74	2.86	269887	1.63	2017	China
346	1409517397	Asia	120	1.95	196389	0.03	2018	China
395	1409517397	Asia	79	3.91	308566	0.44	2019	China
443	1409517397	Asia	66	2.01	239515	0.15	2020	China
490	1409517397	Asia	2235	6.78	2761699	0.07	2021	China
539	1409517397	Asia	302	0.62	675430	0.14	2022	China
584	1409517397	Asia	456	2.54	19736364	4.27	2023	China
622	1409517397	Asia	7136	21.39	51193155	1.99	2024	China
491	49065615	South America	2	0.01	2389	0	2021	Colombia
585	49065615	South America	1	0.01	340	0	2023	Colombia
25	4905769	North America	1	0.37	1776	0.17	2009	Costa Rica
82	4905769	North America	1	0.21	584	0.03	2011	Costa Rica
115	4905769	North America	2	0.39	2400	0.11	2012	Costa Rica
152	4905769	North America	1	0.16	592	0.03	2013	Costa Rica
492	4905769	North America	2	0.01	5352	0	2021	Costa Rica
5	4189353	Europe	1	0.68	794	0.16	2008	Croatia
26	4189353	Europe	2	0.75	1796	0.18	2009	Croatia
53	4189353	Europe	1	0.29	1445	0.13	2010	Croatia
116	4189353	Europe	1	0.19	1300	0.06	2012	Croatia
347	4189353	Europe	6	0.1	11915	0	2018	Croatia
396	4189353	Europe	12	0.59	14193	0.02	2019	Croatia
444	4189353	Europe	1	0.03	345	0	2020	Croatia
540	4189353	Europe	1	0	2190	0	2022	Croatia
586	4189353	Europe	7	0.04	24987	0.01	2023	Croatia
397	11484636	North America	1	0.05	762	0	2019	Cuba
54	1179551	Asia	1	0.29	875	0.08	2010	Cyprus
302	10618303	Europe	1	0.04	566	0	2017	Czechia
398	10618303	Europe	1	0.05	7	0	2019	Czechia
445	10618303	Europe	1	0.03	508	0	2020	Czechia
6	5733551	Europe	4	2.72	40000	8	2008	Denmark
83	5733551	Europe	6	1.26	18776	0.96	2011	Denmark
117	5733551	Europe	3	0.58	5270	0.25	2012	Denmark
153	5733551	Europe	8	1.31	27362	1.21	2013	Denmark
196	5733551	Europe	7	1.09	31627	1.31	2014	Denmark
261	5733551	Europe	3	0.39	19789	0.16	2016	Denmark
303	5733551	Europe	5	0.19	16608	0.1	2017	Denmark
348	5733551	Europe	12	0.2	132720	0.02	2018	Denmark
399	5733551	Europe	20	0.99	641755	0.91	2019	Denmark
446	5733551	Europe	32	0.97	505394	0.32	2020	Denmark
493	5733551	Europe	24	0.07	380172	0.01	2021	Denmark
541	5733551	Europe	18	0.04	155966	0.03	2022	Denmark
587	5733551	Europe	44	0.25	2272943	0.49	2023	Denmark
623	5733551	Europe	49	0.15	164317	0.01	2024	Denmark
588	73925	North America	4	0.02	1432	0	2023	Dominica
118	97553151	Africa	1	0.19	372	0.02	2012	Egypt
154	97553151	Africa	1	0.16	169	0.01	2013	Egypt
400	97553151	Africa	2	0.1	1205	0	2019	Egypt
55	1309632	Europe	1	0.29	2744	0.25	2010	Estonia
262	1309632	Europe	14	1.81	73913	0.58	2016	Estonia
349	1309632	Europe	1	0.02	16226	0	2018	Estonia
494	1309632	Europe	4	0.01	318595	0.01	2021	Estonia
589	1309632	Europe	2	0.01	242002	0.05	2023	Estonia
624	1309632	Europe	545	1.63	14439794	0.56	2024	Estonia
119	104957438	Africa	2	0.39	1003	0.05	2012	Ethiopia
263	104957438	Africa	2	0.26	646	0.01	2016	Ethiopia
304	104957438	Africa	4	0.15	682	0	2017	Ethiopia
495	104957438	Africa	1	0	2289	0	2021	Ethiopia
305	905502	Oceania	1	0.04	319	0	2017	Fiji
7	5523231	Europe	4	2.72	37973	7.59	2008	Finland
27	5523231	Europe	1	0.37	4462	0.44	2009	Finland
56	5523231	Europe	6	1.71	21632	1.96	2010	Finland
84	5523231	Europe	3	0.63	11153	0.57	2011	Finland
120	5523231	Europe	14	2.71	86993	4.11	2012	Finland
155	5523231	Europe	7	1.14	24306	1.08	2013	Finland
197	5523231	Europe	7	1.09	22652	0.94	2014	Finland
228	5523231	Europe	10	1.14	10207	0.27	2015	Finland
264	5523231	Europe	52	6.72	247282	1.94	2016	Finland
306	5523231	Europe	106	4.09	745136	4.49	2017	Finland
350	5523231	Europe	33	0.54	146719	0.02	2018	Finland
401	5523231	Europe	53	2.62	294354	0.42	2019	Finland
447	5523231	Europe	16	0.49	630422	0.4	2020	Finland
496	5523231	Europe	11	0.03	619477	0.02	2021	Finland
542	5523231	Europe	2227	4.56	12722680	2.7	2022	Finland
590	5523231	Europe	233	1.3	8437122	1.83	2023	Finland
625	5523231	Europe	21	0.06	4802583	0.19	2024	Finland
8	64979548	Europe	3	2.04	6617	1.32	2008	France
28	64979548	Europe	7	2.61	20177	1.97	2009	France
57	64979548	Europe	2	0.57	6046	0.55	2010	France
85	64979548	Europe	6	1.26	6868	0.35	2011	France
121	64979548	Europe	7	1.36	14046	0.66	2012	France
156	64979548	Europe	3	0.49	4632	0.21	2013	France
198	64979548	Europe	4	0.62	12663	0.53	2014	France
229	64979548	Europe	13	1.49	49967	1.35	2015	France
265	64979548	Europe	7	0.9	19680	0.15	2016	France
307	64979548	Europe	35	1.35	21433	0.13	2017	France
351	64979548	Europe	37	0.6	36759	0.01	2018	France
402	64979548	Europe	10	0.49	9068	0.01	2019	France
497	64979548	Europe	5	0.02	4121	0	2021	France
543	64979548	Europe	121	0.25	56563	0.01	2022	France
591	64979548	Europe	2	0.01	940	0	2023	France
592	283007	Oceania	1	0.01	701	0	2023	French Polynesia
29	2100568	Africa	2	0.75	5503	0.54	2009	Gambia, The
308	2100568	Africa	1	0.04	2698	0.02	2017	Gambia, The
544	3912061	Asia	2	0	916	0	2022	Georgia
9	82114224	Europe	9	6.12	20888	4.18	2008	Germany
30	82114224	Europe	21	7.84	52287	5.11	2009	Germany
58	82114224	Europe	17	4.86	83594	7.57	2010	Germany
86	82114224	Europe	21	4.42	40530	2.07	2011	Germany
122	82114224	Europe	17	3.29	32743	1.55	2012	Germany
157	82114224	Europe	16	2.61	36866	1.63	2013	Germany
199	82114224	Europe	73	11.35	143169	5.95	2014	Germany
230	82114224	Europe	137	15.68	178981	4.82	2015	Germany
266	82114224	Europe	12	1.55	32095	0.25	2016	Germany
309	82114224	Europe	1142	44.09	1169048	7.04	2017	Germany
352	82114224	Europe	13	0.21	28724	0	2018	Germany
403	82114224	Europe	12	0.59	46635	0.07	2019	Germany
448	82114224	Europe	22	0.67	42607	0.03	2020	Germany
498	82114224	Europe	457	1.39	3934865	0.1	2021	Germany
545	82114224	Europe	156	0.32	104349	0.02	2022	Germany
593	82114224	Europe	12	0.07	12425	0	2023	Germany
626	82114224	Europe	1	0	15822	0	2024	Germany
123	28833629	Africa	2	0.39	5329	0.25	2012	Ghana
158	28833629	Africa	1	0.16	932	0.04	2013	Ghana
310	28833629	Africa	1	0.04	932	0.01	2017	Ghana
546	28833629	Africa	1	0	2529	0	2022	Ghana
231	11159773	Europe	3	0.34	4218	0.11	2015	Greece
311	11159773	Europe	31	1.2	99603	0.6	2017	Greece
353	11159773	Europe	6	0.1	10128	0	2018	Greece
404	11159773	Europe	9	0.45	11025	0.02	2019	Greece
449	11159773	Europe	257	7.82	331595	0.21	2020	Greece
499	11159773	Europe	184	0.56	534518	0.01	2021	Greece
547	11159773	Europe	255	0.52	731959	0.16	2022	Greece
200	56480	North America	8	1.24	14044	0.58	2014	Greenland
354	56480	North America	2	0.03	6997	0	2018	Greenland
450	56480	North America	1	0.03	1529	0	2020	Greenland
159	16913503	North America	1	0.16	25	0	2013	Guatemala
312	16913503	North America	1	0.04	96	0	2017	Guatemala
594	1861283	Africa	70	0.39	12250	0	2023	Guinea-Bissau
267	9721559	Europe	2	0.26	2	0	2016	Hungary
500	9721559	Europe	5	0.02	3875	0	2021	Hungary
10	335025	Europe	6	4.08	65557	13.1	2008	Iceland
31	335025	Europe	8	2.99	184008	18	2009	Iceland
59	335025	Europe	7	2	120284	10.9	2010	Iceland
87	335025	Europe	7	1.47	183518	9.37	2011	Iceland
124	335025	Europe	5	0.97	102675	4.85	2012	Iceland
160	335025	Europe	2	0.33	143195	6.35	2013	Iceland
201	335025	Europe	3	0.47	275242	11.44	2014	Iceland
232	335025	Europe	7	0.8	1480490	39.88	2015	Iceland
268	335025	Europe	11	1.42	528210	4.15	2016	Iceland
313	335025	Europe	17	0.66	1155605	6.96	2017	Iceland
355	335025	Europe	15	0.24	3065020	0.49	2018	Iceland
405	335025	Europe	42	2.08	3112301	4.39	2019	Iceland
451	335025	Europe	3	0.09	390306	0.25	2020	Iceland
501	335025	Europe	1	0	309471	0.01	2021	Iceland
548	335025	Europe	4782	9.8	25620222	5.44	2022	Iceland
595	335025	Europe	4	0.02	74262	0.02	2023	Iceland
60	1339180127	Asia	1	0.29	322	0.03	2010	India
88	1339180127	Asia	2	0.42	802	0.04	2011	India
125	1339180127	Asia	5	0.97	14315	0.68	2012	India
161	1339180127	Asia	6	0.98	9406	0.42	2013	India
202	1339180127	Asia	3	0.47	3544	0.15	2014	India
233	1339180127	Asia	9	1.03	15732	0.42	2015	India
269	1339180127	Asia	9	1.16	9988	0.08	2016	India
314	1339180127	Asia	4	0.15	8018	0.05	2017	India
356	1339180127	Asia	3	0.05	1374	0	2018	India
406	1339180127	Asia	14	0.69	39053	0.06	2019	India
452	1339180127	Asia	4	0.12	9359	0.01	2020	India
502	1339180127	Asia	8	0.02	16631	0	2021	India
549	1339180127	Asia	10	0.02	3611	0	2022	India
596	1339180127	Asia	2	0.01	1803	0	2023	India
89	263991379	Asia	2	0.42	3614	0.18	2011	Indonesia
126	263991379	Asia	3	0.58	3371	0.16	2012	Indonesia
234	263991379	Asia	1	0.11	135	0	2015	Indonesia
357	263991379	Asia	1	0.02	130	0	2018	Indonesia
407	263991379	Asia	1	0.05	173	0	2019	Indonesia
503	263991379	Asia	1	0	173	0	2021	Indonesia
90	81162788	Asia	1	0.21	515	0.03	2011	Iran
162	81162788	Asia	4	0.65	2727	0.12	2013	Iran
235	81162788	Asia	3	0.34	2122	0.06	2015	Iran
408	81162788	Asia	1	0.05	1176	0	2019	Iran
504	81162788	Asia	6	0.02	18202	0	2021	Iran
550	81162788	Asia	1	0	34520	0.01	2022	Iran
163	4761657	Europe	1	0.16	263	0.01	2013	Ireland
236	4761657	Europe	4	0.46	7352	0.2	2015	Ireland
358	4761657	Europe	3	0.05	6696	0	2018	Ireland
551	4761657	Europe	1	0	2232	0	2022	Ireland
11	8321570	Asia	4	2.72	12897	2.58	2008	Israel
61	8321570	Asia	1	0.29	266	0.02	2010	Israel
91	8321570	Asia	1	0.21	189	0.01	2011	Israel
164	8321570	Asia	1	0.16	2544	0.11	2013	Israel
203	8321570	Asia	2	0.31	2945	0.12	2014	Israel
237	8321570	Asia	2	0.23	154	0	2015	Israel
359	8321570	Asia	15	0.24	18548	0	2018	Israel
453	8321570	Asia	2	0.06	295	0	2020	Israel
505	8321570	Asia	225	0.68	108225	0	2021	Israel
627	8321570	Asia	3	0.01	7666	0	2024	Israel
12	59359900	Europe	3	2.04	9281	1.86	2008	Italy
32	59359900	Europe	6	2.24	12220	1.2	2009	Italy
62	59359900	Europe	5	1.43	8382	0.76	2010	Italy
92	59359900	Europe	15	3.16	14762	0.75	2011	Italy
127	59359900	Europe	4	0.78	7176	0.34	2012	Italy
165	59359900	Europe	20	3.27	21783	0.97	2013	Italy
204	59359900	Europe	4	0.62	11196	0.47	2014	Italy
238	59359900	Europe	21	2.4	167270	4.51	2015	Italy
270	59359900	Europe	4	0.52	7983	0.06	2016	Italy
315	59359900	Europe	12	0.46	9144	0.06	2017	Italy
360	59359900	Europe	5	0.08	2126	0	2018	Italy
409	59359900	Europe	1	0.05	294	0	2019	Italy
454	59359900	Europe	739	22.48	2313936	1.46	2020	Italy
506	59359900	Europe	6	0.02	18891	0	2021	Italy
552	59359900	Europe	43	0.09	229630	0.05	2022	Italy
597	59359900	Europe	22	0.12	20649	0	2023	Italy
628	59359900	Europe	3	0.01	2027	0	2024	Italy
63	2890299	North America	1	0.29	79	0.01	2010	Jamaica
13	127484450	Asia	8	5.44	26876	5.37	2008	Japan
33	127484450	Asia	20	7.46	56572	5.53	2009	Japan
64	127484450	Asia	35	10	135092	12.24	2010	Japan
93	127484450	Asia	38	8	188647	9.64	2011	Japan
128	127484450	Asia	60	11.63	472669	22.32	2012	Japan
166	127484450	Asia	55	8.99	162689	7.21	2013	Japan
205	127484450	Asia	29	4.51	150630	6.26	2014	Japan
239	127484450	Asia	26	2.97	102521	2.76	2015	Japan
271	127484450	Asia	31	4.01	120351	0.95	2016	Japan
316	127484450	Asia	52	2.01	633975	3.82	2017	Japan
361	127484450	Asia	182	2.96	6899189	1.11	2018	Japan
410	127484450	Asia	82	4.06	2744082	3.87	2019	Japan
455	127484450	Asia	221	6.72	19087050	12.04	2020	Japan
507	127484450	Asia	517	1.57	71637702	1.88	2021	Japan
553	127484450	Asia	71	0.15	8346778	1.77	2022	Japan
598	127484450	Asia	108	0.6	4604494	1	2023	Japan
629	127484450	Asia	37	0.11	3491961	0.14	2024	Japan
317	9702353	Asia	1	0.04	281	0	2017	Jordan
456	18204499	Asia	4	0.12	3532	0	2020	Kazakhstan
630	18204499	Asia	1	0	307	0	2024	Kazakhstan
272	49699862	Africa	4	0.52	10538	0.08	2016	Kenya
362	49699862	Africa	1	0.02	2857	0	2018	Kenya
411	49699862	Africa	1	0.05	883	0	2019	Kenya
457	49699862	Africa	5	0.15	855	0	2020	Kenya
554	49699862	Africa	1	0	5400	0	2022	Kenya
34	50982212	Asia	11	4.1	48887	4.78	2009	Korea, South
65	50982212	Asia	14	4	24872	2.25	2010	Korea, South
94	50982212	Asia	18	3.79	71874	3.67	2011	Korea, South
129	50982212	Asia	15	2.91	46639	2.2	2012	Korea, South
167	50982212	Asia	37	6.05	71430	3.17	2013	Korea, South
206	50982212	Asia	36	5.6	117675	4.89	2014	Korea, South
240	50982212	Asia	32	3.66	64321	1.73	2015	Korea, South
273	50982212	Asia	18	2.33	54453	0.43	2016	Korea, South
318	50982212	Asia	48	1.85	235883	1.42	2017	Korea, South
363	50982212	Asia	55	0.9	205404	0.03	2018	Korea, South
412	50982212	Asia	75	3.71	529643	0.75	2019	Korea, South
458	50982212	Asia	67	2.04	423413	0.27	2020	Korea, South
508	50982212	Asia	319	0.97	1385177	0.04	2021	Korea, South
555	50982212	Asia	282	0.58	6939109	1.47	2022	Korea, South
599	50982212	Asia	189	1.05	1077535	0.23	2023	Korea, South
631	50982212	Asia	53	0.16	493779	0.02	2024	Korea, South
364	4136528	Asia	8	0.13	10116	0	2018	Kuwait
459	4136528	Asia	15	0.46	38045	0.02	2020	Kuwait
556	4136528	Asia	25	0.05	18530	0	2022	Kuwait
509	1949670	Europe	4	0.01	2361	0	2021	Latvia
632	1949670	Europe	3	0.01	5431	0	2024	Latvia
130	6082357	Asia	2	0.39	4496	0.21	2012	Lebanon
207	6082357	Asia	1	0.16	3286	0.14	2014	Lebanon
413	6082357	Asia	1	0.05	2700	0	2019	Lebanon
510	6082357	Asia	3	0.01	7473	0	2021	Lebanon
600	6082357	Asia	8	0.04	802	0	2023	Lebanon
168	2890297	Europe	1	0.16	94	0	2013	Lithuania
633	25570895	Africa	16	0.05	3420	0	2024	Madagascar
66	18622104	Africa	2	0.57	1605	0.15	2010	Malawi
557	18622104	Africa	1	0	612	0	2022	Malawi
35	31624264	Asia	2	0.75	791	0.08	2009	Malaysia
169	31624264	Asia	1	0.16	212	0.01	2013	Malaysia
208	31624264	Asia	1	0.16	380	0.02	2014	Malaysia
365	31624264	Asia	1	0.02	771	0	2018	Malaysia
511	31624264	Asia	12	0.04	8490	0	2021	Malaysia
558	31624264	Asia	2	0	4191	0	2022	Malaysia
559	18541980	Africa	1	0	519	0	2022	Mali
14	129163276	North America	1	0.68	2528	0.51	2008	Mexico
36	129163276	North America	1	0.37	1476	0.14	2009	Mexico
95	129163276	North America	1	0.21	1310	0.07	2011	Mexico
170	129163276	North America	4	0.65	8722	0.39	2013	Mexico
209	129163276	North America	6	0.93	28776	1.2	2014	Mexico
274	129163276	North America	1	0.13	323	0	2016	Mexico
319	129163276	North America	7	0.27	2917	0.02	2017	Mexico
366	129163276	North America	4	0.07	3169	0	2018	Mexico
414	129163276	North America	3	0.15	1693	0	2019	Mexico
512	129163276	North America	6	0.02	105150	0	2021	Mexico
560	129163276	North America	2	0	277584	0.06	2022	Mexico
601	129163276	North America	44	0.25	135591	0.03	2023	Mexico
15	105544	Oceania	1	0.68	2346	0.47	2008	Micronesia, Federated States of
37	105544	Oceania	2	0.75	4168	0.41	2009	Micronesia, Federated States of
131	3075647	Asia	1	0.19	756	0.04	2012	Mongolia
320	3075647	Asia	1	0.04	542	0	2017	Mongolia
275	35739580	Africa	2	0.26	1525	0.01	2016	Morocco
321	29668834	Africa	2	0.08	70	0	2017	Mozambique
210	29304998	Asia	1	0.16	981	0.04	2014	Nepal
241	29304998	Asia	2	0.23	301	0.01	2015	Nepal
276	29304998	Asia	1	0.13	295	0	2016	Nepal
367	29304998	Asia	57	0.93	41404	0.01	2018	Nepal
16	17035938	Europe	6	4.08	28437	5.68	2008	Netherlands
38	17035938	Europe	8	2.99	23617	2.31	2009	Netherlands
67	17035938	Europe	14	4	54206	4.91	2010	Netherlands
96	17035938	Europe	14	2.95	61918	3.16	2011	Netherlands
132	17035938	Europe	7	1.36	26202	1.24	2012	Netherlands
171	17035938	Europe	14	2.29	22227	0.99	2013	Netherlands
211	17035938	Europe	28	4.35	113380	4.71	2014	Netherlands
242	17035938	Europe	33	3.78	100886	2.72	2015	Netherlands
277	17035938	Europe	22	2.84	93930	0.74	2016	Netherlands
322	17035938	Europe	22	0.85	143671	0.87	2017	Netherlands
368	17035938	Europe	38	0.62	100856	0.02	2018	Netherlands
415	17035938	Europe	23	1.14	99523	0.14	2019	Netherlands
460	17035938	Europe	10	0.3	32380	0.02	2020	Netherlands
513	17035938	Europe	629	1.91	3701430	0.1	2021	Netherlands
561	17035938	Europe	424	0.87	3257727	0.69	2022	Netherlands
602	17035938	Europe	2902	16.19	4999424	1.08	2023	Netherlands
634	17035938	Europe	85	0.25	303089	0.01	2024	Netherlands
97	4705818	Oceania	1	0.21	129	0.01	2011	New Zealand
278	4705818	Oceania	1	0.13	1536	0.01	2016	New Zealand
323	190886311	Africa	1	0.04	1056	0.01	2017	Nigeria
369	190886311	Africa	14	0.23	15510	0	2018	Nigeria
416	190886311	Africa	1	0.05	170	0	2019	Nigeria
461	190886311	Africa	10	0.3	13643	0.01	2020	Nigeria
514	190886311	Africa	8	0.02	1306	0	2021	Nigeria
635	190886311	Africa	4	0.01	3311	0	2024	Nigeria
133	1748	Oceania	1	0.19	285	0.01	2012	Norfolk Island
39	5305383	Europe	2	0.75	2216	0.22	2009	Norway
68	5305383	Europe	6	1.71	11374	1.03	2010	Norway
98	5305383	Europe	7	1.47	18196	0.93	2011	Norway
134	5305383	Europe	4	0.78	1485	0.07	2012	Norway
243	5305383	Europe	6	0.69	11980	0.32	2015	Norway
279	5305383	Europe	7	0.9	6528	0.05	2016	Norway
370	5305383	Europe	10	0.16	75619	0.01	2018	Norway
417	5305383	Europe	28	1.39	280834	0.4	2019	Norway
462	5305383	Europe	3	0.09	94856	0.06	2020	Norway
515	5305383	Europe	19	0.06	221435	0.01	2021	Norway
562	5305383	Europe	12	0.02	234636	0.05	2022	Norway
603	5305383	Europe	4	0.02	87018	0.02	2023	Norway
636	5305383	Europe	3	0.01	91538	0	2024	Norway
135	197015955	Asia	2	0.39	6115	0.29	2012	Pakistan
244	197015955	Asia	5	0.57	38379	1.03	2015	Pakistan
280	197015955	Asia	5	0.65	24094	0.19	2016	Pakistan
324	197015955	Asia	3	0.12	16188	0.1	2017	Pakistan
371	197015955	Asia	3	0.05	21212	0	2018	Pakistan
463	197015955	Asia	3	0.09	33634	0.02	2020	Pakistan
516	197015955	Asia	445	1.35	2519590	0.07	2021	Pakistan
563	197015955	Asia	1	0	5773	0	2022	Pakistan
637	197015955	Asia	6	0.02	175358	0.01	2024	Pakistan
418	8251162	Oceania	1	0.05	776	0	2019	Papua New Guinea
372	32165485	South America	1	0.02	2512	0	2018	Peru
419	32165485	South America	2	0.1	4292	0.01	2019	Peru
464	32165485	South America	6	0.18	14552	0.01	2020	Peru
517	32165485	South America	3	0.01	2181	0	2021	Peru
638	32165485	South America	2	0.01	4424	0	2024	Peru
69	104918090	Asia	3	0.86	5244	0.48	2010	Philippines
99	104918090	Asia	1	0.21	1783	0.09	2011	Philippines
136	104918090	Asia	1	0.19	1776	0.08	2012	Philippines
172	104918090	Asia	2	0.33	3501	0.16	2013	Philippines
281	104918090	Asia	1	0.13	1449	0.01	2016	Philippines
325	104918090	Asia	31	1.2	43928	0.26	2017	Philippines
373	104918090	Asia	8	0.13	14120	0	2018	Philippines
518	104918090	Asia	1	0	353	0	2021	Philippines
564	104918090	Asia	1	0	201	0	2022	Philippines
137	38170712	Europe	2	0.39	571	0.03	2012	Poland
282	38170712	Europe	6	0.78	5792	0.05	2016	Poland
326	38170712	Europe	4	0.15	5745	0.03	2017	Poland
420	38170712	Europe	1	0.05	126	0	2019	Poland
465	38170712	Europe	5	0.15	28641	0.02	2020	Poland
519	38170712	Europe	1	0	6190	0	2021	Poland
604	38170712	Europe	2	0.01	2152	0	2023	Poland
173	10329506	Europe	1	0.16	139	0.01	2013	Portugal
245	10329506	Europe	2	0.23	699	0.02	2015	Portugal
283	10329506	Europe	2	0.26	746	0.01	2016	Portugal
374	10329506	Europe	1	0.02	306	0	2018	Portugal
327	3663131	North America	4	0.15	864	0.01	2017	Puerto Rico
421	2639211	Asia	1	0.05	327	0	2019	Qatar
466	2639211	Asia	4	0.12	56075	0.04	2020	Qatar
520	2639211	Asia	53	0.16	310152	0.01	2021	Qatar
565	2639211	Asia	1303	2.67	3839517	0.81	2022	Qatar
605	2639211	Asia	2	0.01	11658	0	2023	Qatar
639	2639211	Asia	8	0.02	24868	0	2024	Qatar
40	19679306	Europe	1	0.37	76	0.01	2009	Romania
467	19679306	Europe	1	0.03	5434	0	2020	Romania
100	143989754	Europe	2	0.42	1096	0.06	2011	Russia
138	143989754	Europe	2	0.39	13931	0.66	2012	Russia
174	143989754	Europe	2	0.33	502	0.02	2013	Russia
212	143989754	Europe	1	0.16	80	0	2014	Russia
246	143989754	Europe	2	0.23	15087	0.41	2015	Russia
284	143989754	Europe	3	0.39	1077	0.01	2016	Russia
375	143989754	Europe	1	0.02	1468	0	2018	Russia
422	143989754	Europe	1	0.05	725	0	2019	Russia
566	143989754	Europe	10	0.02	5074	0	2022	Russia
606	143989754	Europe	3	0.02	5924	0	2023	Russia
640	143989754	Europe	3	0.01	67250	0	2024	Russia
285	196440	Oceania	1	0.13	3072	0.02	2016	Samoa
468	196440	Oceania	4	0.12	11396	0.01	2020	Samoa
567	196440	Oceania	4	0.01	4728	0	2022	Samoa
139	32938213	Asia	1	0.19	340	0.02	2012	Saudi Arabia
175	32938213	Asia	2	0.33	873	0.04	2013	Saudi Arabia
247	32938213	Asia	1	0.11	891	0.02	2015	Saudi Arabia
286	32938213	Asia	5	0.65	14659	0.12	2016	Saudi Arabia
423	32938213	Asia	4	0.2	1416	0	2019	Saudi Arabia
469	32938213	Asia	1	0.03	90	0	2020	Saudi Arabia
521	32938213	Asia	3	0.01	208	0	2021	Saudi Arabia
568	32938213	Asia	1	0	202	0	2022	Saudi Arabia
607	32938213	Asia	4	0.02	13636	0	2023	Saudi Arabia
287	15850567	Africa	5	0.65	2640	0.02	2016	Senegal
101	8790574	Europe	1	0.21	524	0.03	2011	Serbia
569	8790574	Europe	2	0	210	0	2022	Serbia
176	94737	Seven seas (open ocean)	1	0.16	1389	0.06	2013	Seychelles
641	7557212	Africa	2	0.01	1029	0	2024	Sierra Leone
70	5708844	Asia	1	0.29	980	0.09	2010	Singapore
102	5708844	Asia	21	4.42	46738	2.39	2011	Singapore
140	5708844	Asia	5	0.97	12015	0.57	2012	Singapore
177	5708844	Asia	17	2.78	40907	1.81	2013	Singapore
213	5708844	Asia	21	3.27	43857	1.82	2014	Singapore
248	5708844	Asia	17	1.95	29621	0.8	2015	Singapore
288	5708844	Asia	5	0.65	22770	0.18	2016	Singapore
328	5708844	Asia	4	0.15	11786	0.07	2017	Singapore
376	5708844	Asia	11	0.18	15888	0	2018	Singapore
424	5708844	Asia	20	0.99	41444	0.06	2019	Singapore
470	5708844	Asia	16	0.49	37953	0.02	2020	Singapore
522	5708844	Asia	21	0.06	41421	0	2021	Singapore
570	5708844	Asia	3	0.01	9089	0	2022	Singapore
608	5708844	Asia	46	0.26	34767	0.01	2023	Singapore
642	5708844	Asia	1664	4.99	3526341	0.14	2024	Singapore
329	2079976	Europe	2	0.08	355	0	2017	Slovenia
523	2079976	Europe	1	0	166	0	2021	Slovenia
141	611343	Oceania	1	0.19	85	0	2012	Solomon Islands
103	56717156	Africa	2	0.42	230	0.01	2011	South Africa
178	56717156	Africa	2	0.33	1466	0.06	2013	South Africa
214	56717156	Africa	1	0.16	637	0.03	2014	South Africa
330	56717156	Africa	4	0.15	912	0.01	2017	South Africa
377	56717156	Africa	4	0.07	6095	0	2018	South Africa
425	56717156	Africa	3	0.15	4208	0.01	2019	South Africa
471	56717156	Africa	1	0.03	718	0	2020	South Africa
524	56717156	Africa	8	0.02	4333	0	2021	South Africa
571	56717156	Africa	41	0.08	94692	0.02	2022	South Africa
609	56717156	Africa	9	0.05	18667	0	2023	South Africa
643	56717156	Africa	2	0.01	2711	0	2024	South Africa
17	46354321	Europe	4	2.72	2169	0.43	2008	Spain
41	46354321	Europe	3	1.12	587	0.06	2009	Spain
71	46354321	Europe	1	0.29	352	0.03	2010	Spain
104	46354321	Europe	2	0.42	1823	0.09	2011	Spain
142	46354321	Europe	4	0.78	6520	0.31	2012	Spain
179	46354321	Europe	3	0.49	1897	0.08	2013	Spain
215	46354321	Europe	14	2.18	20500	0.85	2014	Spain
249	46354321	Europe	13	1.49	7195	0.19	2015	Spain
289	46354321	Europe	10	1.29	11805	0.09	2016	Spain
331	46354321	Europe	3	0.12	1445	0.01	2017	Spain
378	46354321	Europe	18	0.29	51728	0.01	2018	Spain
426	46354321	Europe	35	1.73	81381	0.11	2019	Spain
472	46354321	Europe	23	0.7	7884	0	2020	Spain
525	46354321	Europe	11	0.03	7226	0	2021	Spain
572	46354321	Europe	12	0.02	14308	0	2022	Spain
610	46354321	Europe	17	0.09	63981	0.01	2023	Spain
644	46354321	Europe	2	0.01	6340	0	2024	Spain
180	20876917	Asia	2	0.33	1154	0.05	2013	Sri Lanka
427	20876917	Asia	24	1.19	38371	0.05	2019	Sri Lanka
250	563402	South America	2	0.23	2	0	2015	Suriname
18	9910701	Europe	2	1.36	4389	0.88	2008	Sweden
42	9910701	Europe	2	0.75	1641	0.16	2009	Sweden
72	9910701	Europe	5	1.43	22184	2.01	2010	Sweden
105	9910701	Europe	1	0.21	327	0.02	2011	Sweden
143	9910701	Europe	14	2.71	99795	4.71	2012	Sweden
181	9910701	Europe	7	1.14	22089	0.98	2013	Sweden
216	9910701	Europe	18	2.8	33301	1.38	2014	Sweden
251	9910701	Europe	21	2.4	23408	0.63	2015	Sweden
290	9910701	Europe	10	1.29	29776	0.23	2016	Sweden
332	9910701	Europe	65	2.51	118658	0.71	2017	Sweden
379	9910701	Europe	12	0.2	21113	0	2018	Sweden
428	9910701	Europe	13	0.64	36079	0.05	2019	Sweden
473	9910701	Europe	11	0.33	16592	0.01	2020	Sweden
526	9910701	Europe	16	0.05	61680	0	2021	Sweden
573	9910701	Europe	16	0.03	42727	0.01	2022	Sweden
611	9910701	Europe	8	0.04	23109	0.01	2023	Sweden
645	9910701	Europe	1	0	4338	0	2024	Sweden
19	8476005	Europe	2	1.36	8606	1.72	2008	Switzerland
43	8476005	Europe	1	0.37	333	0.03	2009	Switzerland
73	8476005	Europe	2	0.57	4470	0.41	2010	Switzerland
106	8476005	Europe	3	0.63	6961	0.36	2011	Switzerland
182	8476005	Europe	1	0.16	1392	0.06	2013	Switzerland
217	8476005	Europe	2	0.31	2070	0.09	2014	Switzerland
291	8476005	Europe	5	0.65	4129	0.03	2016	Switzerland
333	8476005	Europe	2	0.08	458	0	2017	Switzerland
474	8476005	Europe	2	0.06	457	0	2020	Switzerland
183	23626456	Asia	2	0.33	930	0.04	2013	Taiwan
292	23626456	Asia	4	0.52	971	0.01	2016	Taiwan
334	23626456	Asia	12	0.46	40560	0.24	2017	Taiwan
380	23626456	Asia	10	0.16	42021	0.01	2018	Taiwan
429	23626456	Asia	7	0.35	38680	0.05	2019	Taiwan
475	23626456	Asia	16	0.49	68716	0.04	2020	Taiwan
527	23626456	Asia	40	0.12	361326	0.01	2021	Taiwan
574	23626456	Asia	86	0.18	3653424	0.78	2022	Taiwan
612	23626456	Asia	89	0.5	9148168	1.98	2023	Taiwan
646	23626456	Asia	10	0.03	336798	0.01	2024	Taiwan
218	57310019	Africa	1	0.16	1213	0.05	2014	Tanzania
381	57310019	Africa	2	0.03	1828	0	2018	Tanzania
528	57310019	Africa	63	0.19	163485	0	2021	Tanzania
575	57310019	Africa	59	0.12	15989	0	2022	Tanzania
613	57310019	Africa	39	0.22	141609	0.03	2023	Tanzania
44	69037513	Asia	2	0.75	967	0.09	2009	Thailand
74	69037513	Asia	2	0.57	2246	0.2	2010	Thailand
107	69037513	Asia	3	0.63	1825	0.09	2011	Thailand
144	69037513	Asia	5	0.97	3180	0.15	2012	Thailand
184	69037513	Asia	1	0.16	1178	0.05	2013	Thailand
252	69037513	Asia	3	0.34	1756	0.05	2015	Thailand
335	69037513	Asia	2	0.08	2296	0.01	2017	Thailand
382	69037513	Asia	4	0.07	3518	0	2018	Thailand
430	69037513	Asia	1	0.05	318	0	2019	Thailand
476	69037513	Asia	2	0.06	4674	0	2020	Thailand
529	69037513	Asia	3	0.01	7866	0	2021	Thailand
576	69037513	Asia	3	0.01	604	0	2022	Thailand
614	69037513	Asia	2	0.01	1140	0	2023	Thailand
45	1369125	North America	1	0.37	908	0.09	2009	Trinidad and Tobago
185	11532127	Africa	1	0.16	221	0.01	2013	Tunisia
46	80745020	Asia	1	0.37	322	0.03	2009	Turkey
75	80745020	Asia	1	0.29	2493	0.23	2010	Turkey
186	80745020	Asia	1	0.16	788	0.03	2013	Turkey
253	80745020	Asia	2	0.23	1238	0.03	2015	Turkey
336	80745020	Asia	1	0.04	787	0	2017	Turkey
431	80745020	Asia	1	0.05	1828	0	2019	Turkey
615	80745020	Asia	11	0.06	4432	0	2023	Turkey
337	42862958	Africa	5	0.19	7543	0.05	2017	Uganda
383	42862958	Africa	3	0.05	2335	0	2018	Uganda
432	42862958	Africa	20	0.99	44765	0.06	2019	Uganda
477	42862958	Africa	5	0.15	21825	0.01	2020	Uganda
530	42862958	Africa	3	0.01	7992	0	2021	Uganda
616	42862958	Africa	1	0.01	6407	0	2023	Uganda
187	9400145	Asia	2	0.33	493	0.02	2013	United Arab Emirates
384	9400145	Asia	1	0.02	502	0	2018	United Arab Emirates
478	9400145	Asia	1	0.03	452	0	2020	United Arab Emirates
531	9400145	Asia	4	0.01	610	0	2021	United Arab Emirates
20	66181585	Europe	42	28.57	151549	30.29	2008	United Kingdom
47	66181585	Europe	38	14.18	191334	18.71	2009	United Kingdom
76	66181585	Europe	41	11.71	183512	16.63	2010	United Kingdom
108	66181585	Europe	31	6.53	198928	10.16	2011	United Kingdom
145	66181585	Europe	34	6.59	226739	10.71	2012	United Kingdom
188	66181585	Europe	30	4.9	181550	8.05	2013	United Kingdom
219	66181585	Europe	77	11.98	333186	13.85	2014	United Kingdom
254	66181585	Europe	39	4.46	343876	9.26	2015	United Kingdom
293	66181585	Europe	98	12.66	9209350	72.32	2016	United Kingdom
338	66181585	Europe	201	7.76	8127270	48.97	2017	United Kingdom
385	66181585	Europe	4902	79.77	606527024	97.38	2018	United Kingdom
433	66181585	Europe	336	16.63	54075383	76.3	2019	United Kingdom
479	66181585	Europe	893	27.16	128178932	80.83	2020	United Kingdom
532	66181585	Europe	24727	75.02	3678458827	96.53	2021	United Kingdom
577	66181585	Europe	12651	25.93	369493517	78.39	2022	United Kingdom
617	66181585	Europe	6159	34.37	386237816	83.59	2023	United Kingdom
647	66181585	Europe	11001	32.98	508947403	19.74	2024	United Kingdom
21	324459463	North America	36	24.49	63283	12.65	2008	United States
48	324459463	North America	84	31.34	291946	28.55	2009	United States
77	324459463	North America	131	37.43	254700	23.08	2010	United States
109	324459463	North America	188	39.58	707959	36.16	2011	United States
146	324459463	North America	209	40.5	598486	28.27	2012	United States
189	324459463	North America	248	40.52	1153531	51.14	2013	United States
220	324459463	North America	217	33.75	618883	25.72	2014	United States
255	324459463	North America	361	41.3	701500	18.9	2015	United States
294	324459463	North America	341	44.06	1958894	15.38	2016	United States
339	324459463	North America	640	24.71	3658651	22.04	2017	United States
386	324459463	North America	486	7.91	5046070	0.81	2018	United States
434	324459463	North America	1045	51.71	8336669	11.76	2019	United States
480	324459463	North America	771	23.45	5839227	3.68	2020	United States
533	324459463	North America	2802	8.5	42727435	1.12	2021	United States
578	324459463	North America	23944	49.08	28051624	5.95	2022	United States
618	324459463	North America	2911	16.24	13549583	2.93	2023	United States
648	324459463	North America	12558	37.65	1990661556	77.19	2024	United States
387	31977065	South America	1	0.02	374	0	2018	Venezuela
110	95540800	Asia	2	0.42	8697	0.44	2011	Vietnam
221	95540800	Asia	2	0.31	3262	0.14	2014	Vietnam
256	95540800	Asia	1	0.11	2042	0.06	2015	Vietnam
435	95540800	Asia	1	0.05	1264	0	2019	Vietnam
481	95540800	Asia	2	0.06	3618	0	2020	Vietnam
534	95540800	Asia	2	0.01	924	0	2021	Vietnam
340	28250420	Asia	1	0.04	589	0	2017	Yemen

## Sheet: Processed choro_df
Country	Total
Argentina	1407
Australia	7065562
Austria	8027
Bangladesh	54314
Barbados	7370
Belarus	1021
Belgium	9791
Benin	3903
Botswana	1322
Brazil	128369
Bulgaria	4332
Burkina Faso	53
Cameroon	1103
Canada	11241349
Chile	27591
China	77170424
Colombia	2729
Costa Rica	10704
Croatia	58965
Cuba	762
Cyprus	875
Czechia	1081
Denmark	4412699
Dominica	1432
Egypt	1746
Estonia	15093274
Ethiopia	4620
Fiji	319
Finland	28865153
France	269580
French Polynesia	701
Gambia, The	8201
Georgia	916
Germany	5975628
Ghana	9722
Greece	1723046
Greenland	22570
Guatemala	121
Guinea-Bissau	12250
Hungary	3877
Iceland	36810366
India	133958
Indonesia	7596
Iran	59262
Ireland	16543
Israel	153729
Italy	2856750
Jamaica	79
Japan	118861278
Jordan	281
Kazakhstan	3839
Kenya	20533
Korea, South	11790094
Kuwait	66691
Latvia	7792
Lebanon	18757
Lithuania	94
Madagascar	3420
Malawi	2217
Malaysia	14835
Mali	519
Mexico	569239
Micronesia, Federated States of	6514
Mongolia	1298
Morocco	1525
Mozambique	70
Nepal	42981
Netherlands	13162903
New Zealand	1665
Nigeria	34996
Norfolk Island	285
Norway	1137715
Pakistan	2840343
Papua New Guinea	776
Peru	27961
Philippines	72355
Poland	49217
Portugal	1890
Puerto Rico	864
Qatar	4242597
Romania	5510
Russia	112214
Samoa	19196
Saudi Arabia	32315
Senegal	2640
Serbia	734
Seychelles	1389
Sierra Leone	1029
Singapore	3915577
Slovenia	521
Solomon Islands	85
South Africa	134669
Spain	287141
Sri Lanka	39525
Suriname	2
Sweden	561206
Switzerland	28876
Taiwan	13691594
Tanzania	324124
Thailand	31568
Trinidad and Tobago	908
Tunisia	221
Turkey	11888
Uganda	90867
United Arab Emirates	2057
United Kingdom	5751066196
United States	2104219997
Venezuela	374
Vietnam	19807
Yemen	589

## Sheet: bubble_df
	Broader	N	PUBMEDID	AUTHOR	parentterm	STAGE	DATE	ACCESSION	DiseaseOrTrait	cssclassname	trait
68	African	35	17671248	Dunckley T	Neurological disorder	replication	2007-08-01	GCST000065	Amyotrophic lateral sclerosis	african neurological-disorder	amyotrophic-lateral-sclerosis
267	African	53	19176441	Yang JJ	Biological process, Cancer	initial	2009-01-28	GCST000323	Response to treatment for acute lymphoblastic leukemia	african biological-process cancer	response-to-treatment-for-acute-lymphoblastic-leukemia
1373	African	908	19249006	Xiong DH	Other measurement	replication	2009-02-25	GCST000347	Bone mineral density	african other-measurement	bone-mineral-density
1623	African	2040	19465909	Jallow M	Digestive system disorder	initial	2009-05-24	GCST000410	Malaria	african digestive-system-disorder	malaria
1785	African	3463	19465909	Jallow M	Digestive system disorder	replication	2009-05-24	GCST000410	Malaria	african digestive-system-disorder	malaria
1384	African	980	19609347	Adeyemo A	Cardiovascular disease	replication	2009-07-17	GCST000447	Hypertension	african cardiovascular-disease	hypertension
1368	African	848	20018918	Solovieff N	Hematological measurement	initial	2009-12-16	GCST000545	Fetal hemoglobin levels	african hematological-measurement	fetal-hemoglobin-levels
1230	African	305	20018918	Solovieff N	Hematological measurement	replication	2009-12-16	GCST000545	Fetal hemoglobin levels	african hematological-measurement	fetal-hemoglobin-levels
1171	African	198	20173735	Fellay J	Digestive system disorder	initial	2010-02-21	GCST000604	Chronic hepatitis C infection	african digestive-system-disorder	chronic-hepatitis-c-infection
1181	African	226	20487506	Joubert BR	Biological process	initial	2010-03-01	GCST000613	HIV (mother-to-child transmission)	african biological-process	hiv--mother-to-child-transmission-
1442	African	1188	20400458	Kang SJ	Body measurement, Other measurement	initial	2010-04-16	GCST000660	Anthropometric traits	african body-measurement other-measurement	anthropometric-traits
1284	African	466	20400778	Morrison AC	Other measurement	initial	2010-04-17	GCST000661	Mortality in heart failure	african other-measurement	mortality-in-heart-failure
54	African	33	20592726	Chen SH	Biological process	replication	2010-06-30	GCST000715	Asparaginase hypersensitivity in acute lymphoblastic leukemia	african biological-process	asparaginase-hypersensitivity-in-acute-lymphoblastic-leukemia
91	African	40	20592726	Chen SH	Biological process	initial	2010-06-30	GCST000715	Asparaginase hypersensitivity in acute lymphoblastic leukemia	african biological-process	asparaginase-hypersensitivity-in-acute-lymphoblastic-leukemia
1956	African	6066	20694014	Thye T	Other measurement, Other disease	replication	2010-08-08	GCST000764	Tuberculosis	african other-measurement other-disease	tuberculosis
1878	African	5359	20694014	Thye T	Other measurement, Other disease	initial	2010-08-08	GCST000764	Tuberculosis	african other-measurement other-disease	tuberculosis
1478	African	1379	21160409	Petrovski S	Immune system disorder, Other disease	initial	2010-12-14	GCST000918	HIV-1 susceptibility	african immune-system-disorder other-disease	hiv-1-susceptibility
19	African	12	21197116	Ryu E	Neurological disorder, Other disease	initial	2010-12-17	GCST000921	Age-related macular degeneration	african neurological-disorder other-disease	age-related-macular-degeneration
1192	African	247	21183627	Bouchard C	Other measurement	replication	2010-12-23	GCST000926	Maximal oxygen uptake response	african other-measurement	maximal-oxygen-uptake-response
1437	African	1103	21298047	Chen X	Neurological disorder	initial	2011-01-27	GCST000956	Substance dependence	african neurological-disorder	substance-dependence
523	African	59	21497773	Ziliak D	Biological process	replication	2011-02-08	GCST000968	Response to platinum-based chemotherapy in head and neck cancers	african biological-process	response-to-platinum-based-chemotherapy-in-head-and-neck-cancers
1443	African	1188	21378095	Fox ER	Cardiovascular measurement, Other measurement	replication	2011-03-04	GCST000997	Blood pressure	african cardiovascular-measurement other-measurement	blood-pressure
1135	African	115	21507922	Ramsuran V	Hematological measurement, Other measurement	initial	2011-05-01	GCST001061	Platelet count	african hematological-measurement other-measurement	platelet-count
1134	African	115	21507922	Ramsuran V	Hematological measurement	initial	2011-05-01	GCST001059	Neutrophil count	african hematological-measurement	neutrophil-count
1570	African	1705	21602798	Haiman CA	Cancer	replication	2011-05-22	GCST001078	Prostate cancer	african cancer	prostate-cancer
1160	African	176	21755009	Wheeler HE	Biological process	initial	2011-07-06	GCST001145	Chemotherapeutic susceptibility	african biological-process	chemotherapeutic-susceptibility
1498	African	1478	21777205	Dumitrescu L	Other measurement, Lipid or lipoprotein measurement	replication	2011-07-21	GCST001170	Lipid traits	african other-measurement lipid-or-lipoprotein-measurement	lipid-traits
161	African	47	21836138	Hadchouel A	Other disease	replication	2011-08-11	GCST001197	Bronchopulmonary dysplasia	african other-disease	bronchopulmonary-dysplasia
1129	African	107	21836138	Hadchouel A	Other disease	initial	2011-08-11	GCST001197	Bronchopulmonary dysplasia	african other-disease	bronchopulmonary-dysplasia
1161	African	176	21844884	Wheeler HE	Biological process	initial	2011-08-16	GCST001201	Response to platinum-based chemotherapy (cisplatin)	african biological-process	response-to-platinum-based-chemotherapy--cisplatin-
1104	African	83	21844884	Wheeler HE	Biological process	initial	2011-08-16	GCST001201	Response to platinum-based chemotherapy (cisplatin)	african biological-process	response-to-platinum-based-chemotherapy--cisplatin-
1162	African	176	21844884	Wheeler HE	Biological process	initial	2011-08-16	GCST001204	Response to platinum-based chemotherapy (carboplatin)	african biological-process	response-to-platinum-based-chemotherapy--carboplatin-
1105	African	83	21844884	Wheeler HE	Biological process	initial	2011-08-16	GCST001204	Response to platinum-based chemotherapy (carboplatin)	african biological-process	response-to-platinum-based-chemotherapy--carboplatin-
1499	African	1487	22037903	Crosslin DR	Inflammatory measurement, Hematological measurement, Other measurement	initial	2011-10-30	GCST001302	White blood cell count	african inflammatory-measurement hematological-measurement other-measurement	white-blood-cell-count
1237	African	311	22130093	Nam RK	Cancer	replication	2011-12-01	GCST001338	Prostate cancer	african cancer	prostate-cancer
1291	African	496	22174851	Lingappa JR	Other measurement, Other disease, Biological process	initial	2011-12-12	GCST001352	HIV-1 viral setpoint	african other-measurement other-disease biological-process	hiv-1-viral-setpoint
1359	African	798	22174851	Lingappa JR	Immune system disorder, Other disease	initial	2011-12-12	GCST001353	HIV-1 susceptibility	african immune-system-disorder other-disease	hiv-1-susceptibility
1257	African	425	22205395	Tekola Ayele F	Inflammatory measurement, Other measurement	replication	2011-12-29	GCST006102	Interleukin-10 levels	african inflammatory-measurement other-measurement	interleukin-10-levels
1156	African	173	22864933	O'Donnell PH	Biological process	initial	2012-01-03	GCST001368	Capecitabine sensitivity	african biological-process	capecitabine-sensitivity
1977	African	7178	22306650	Thye T	Other measurement, Other disease	replication	2012-02-05	GCST001398	Tuberculosis	african other-measurement other-disease	tuberculosis
1770	African	3176	22306650	Thye T	Other measurement, Other disease	initial	2012-02-05	GCST001398	Tuberculosis	african other-measurement other-disease	tuberculosis
1330	African	606	22455414	Tekola Ayele F	Immune system disorder	replication	2012-03-29	GCST001464	Podoconiosis	african immune-system-disorder	podoconiosis
1249	African	397	22455414	Tekola Ayele F	Immune system disorder	initial	2012-03-29	GCST001464	Podoconiosis	african immune-system-disorder	podoconiosis
1289	African	486	22492993	Doumatey AP	Inflammatory measurement	replication	2012-04-05	GCST001472	C-reactive protein	african inflammatory-measurement	c-reactive-protein
1324	African	570	22791750	Chen G	Other measurement, Other trait	replication	2012-07-12	GCST001604	Insulin-related traits	african other-measurement other-trait	insulin-related-traits
1635	African	2153	22895189	Timmann C	Digestive system disorder	initial	2012-08-15	GCST001637	Malaria	african digestive-system-disorder	malaria
1924	African	5755	22895189	Timmann C	Digestive system disorder	replication	2012-08-15	GCST001637	Malaria	african digestive-system-disorder	malaria
1111	African	87	23204130	Wheeler HE	Neurological disorder, Other measurement, Biological process	initial	2012-11-30	GCST001755	Paclitaxel-induced neuropathy	african neurological-disorder other-measurement biological-process	paclitaxel-induced-neuropathy
1438	African	1103	23533358	Liu Z	Neurological disorder	initial	2013-02-28	GCST001880	Addiction	african neurological-disorder	addiction
12	African	6	23467860	Pare G	Biological process	replication	2013-03-06	GCST001895	Response to dabigatran etexilate treatment	african biological-process	response-to-dabigatran-etexilate-treatment
207	African	50	23518928	Liu M	Other measurement	initial	2013-03-21	GCST001914	Estradiol plasma levels (breast cancer)	african other-measurement	estradiol-plasma-levels--breast-cancer-
1841	African	4607	23583978	Monda KL	Body measurement, Other measurement	replication	2013-04-14	GCST001967	Body mass index	african body-measurement other-measurement	body-mass-index
1444	African	1188	23583978	Monda KL	Body measurement, Other measurement	initial	2013-04-14	GCST001967	Body mass index	african body-measurement other-measurement	body-mass-index
2132	African	12316	23717212	Band G	Digestive system disorder	initial	2013-05-23	GCST002033	Malaria	african digestive-system-disorder	malaria
1445	African	1188	23972371	Franceschini N	Cardiovascular measurement, Other measurement	initial	2013-08-20	GCST002143	Blood pressure	african cardiovascular-measurement other-measurement	blood-pressure
1868	African	5108	23972371	Franceschini N	Cardiovascular measurement, Other measurement	replication	2013-08-20	GCST002143	Blood pressure	african cardiovascular-measurement other-measurement	blood-pressure
1479	African	1389	23972371	Franceschini N	Cardiovascular measurement, Other measurement	replication	2013-08-20	GCST002143	Blood pressure	african cardiovascular-measurement other-measurement	blood-pressure
1834	African	4420	24097068	Willer CJ	Other measurement, Lipid or lipoprotein measurement	replication	2013-10-06	GCST002220	LDL cholesterol	african other-measurement lipid-or-lipoprotein-measurement	ldl-cholesterol
1378	African	932	24185611	Cook MB	Cancer	initial	2013-11-02	GCST002264	Prostate cancer	african cancer	prostate-cancer
2159	African	14330	24507774	Peloso GM	Lipid or lipoprotein measurement	initial	2014-02-01	GCST007849	Triglycerides	african lipid-or-lipoprotein-measurement	triglycerides
2160	African	14330	24507774	Peloso GM	Lipid or lipoprotein measurement	initial	2014-02-01	GCST007850	HDL cholesterol	african lipid-or-lipoprotein-measurement	hdl-cholesterol
2161	African	14330	24507774	Peloso GM	Other measurement, Lipid or lipoprotein measurement	initial	2014-02-01	GCST007848	LDL cholesterol	african other-measurement lipid-or-lipoprotein-measurement	ldl-cholesterol
1196	African	258	24651765	Williams SR	Cardiovascular measurement	initial	2014-03-20	GCST002391	Plasma homocysteine levels (post-methionine load test)	african cardiovascular-measurement	plasma-homocysteine-levels--post-methionine-load-test-
372	African	57	24952865	Akerblom A	Cardiovascular disease, Other measurement	initial	2014-04-04	GCST002406	Plasma cystastin c levels in acute coronary syndrome	african cardiovascular-disease other-measurement	plasma-cystastin-c-levels-in-acute-coronary-syndrome
1241	African	343	25008200	Feng P	Digestive system disorder	replication	2014-07-09	GCST002524	Chronic periodontitis	african digestive-system-disorder	chronic-periodontitis
1197	African	258	25147783	Keene KL	Other measurement	initial	2014-08-06	GCST002559	Vitamin B levels in ischemic stroke	african other-measurement	vitamin-b-levels-in-ischemic-stroke
1336	African	637	25014791	Govind N	Immune system disorder	initial	2014-08-14	GCST005562	Rheumatoid arthritis	african immune-system-disorder	rheumatoid-arthritis
2103	African	10463	25217961	Al Olama AA	Cancer	initial	2014-09-14	GCST002606	Prostate cancer	african cancer	prostate-cancer
1131	African	114	25352737	Ritchie MD	Other trait	initial	2014-09-19	GCST002619	Age-related cataracts	african other-trait	age-related-cataracts
1786	African	3485	25297839	Crosslin DR	Other disease, Other measurement	initial	2014-10-09	GCST002654	Shingles	african other-disease other-measurement	shingles
1453	African	1213	25372704	Mtatiro SN	Hematological measurement	initial	2014-11-05	GCST002687	Fetal hemoglobin levels in sickle cell anemia	african hematological-measurement	fetal-hemoglobin-levels-in-sickle-cell-anemia
1238	African	321	25372704	Mtatiro SN	Hematological measurement	replication	2014-11-05	GCST002687	Fetal hemoglobin levels in sickle cell anemia	african hematological-measurement	fetal-hemoglobin-levels-in-sickle-cell-anemia
1745	African	2790	25561047	Musani SK	Cardiovascular measurement	initial	2015-01-05	GCST002736	B-type natriuretic peptide levels	african cardiovascular-measurement	b-type-natriuretic-peptide-levels
1132	African	114	25637581	Derringer J	Other measurement	initial	2015-01-31	GCST002768	Behavioral disinhibition	african other-measurement	behavioral-disinhibition
1314	African	545	25461247	Lehmann DS	Other measurement, Biological process	initial	2015-02-01	GCST002771	Response to efavirenz-containing treatment in HIV 1 infection (virologic failure)	african other-measurement biological-process	response-to-efavirenz-containing-treatment-in-hiv-1-infection--virologic-failure-
1207	African	265	25461247	Lehmann DS	Other measurement, Biological process	initial	2015-02-01	GCST002769	Response to abacavir-containing treatment in HIV-1 infection (virologic failure)	african other-measurement biological-process	response-to-abacavir-containing-treatment-in-hiv-1-infection--virologic-failure-
1283	African	461	25673412	Shungin D	Other measurement, Body measurement	replication	2015-02-12	GCST004064	Waist-hip ratio	african other-measurement body-measurement	waist-hip-ratio
1282	African	461	25673412	Shungin D	Other measurement	replication	2015-02-12	GCST004066	Hip circumference	african other-measurement	hip-circumference
1281	African	461	25673412	Shungin D	Other measurement	replication	2015-02-12	GCST004065	Waist circumference	african other-measurement	waist-circumference
1280	African	461	25673412	Shungin D	Body measurement, Other measurement	replication	2015-02-12	GCST002782	Waist-to-hip ratio adjusted for body mass index	african body-measurement other-measurement	waist-to-hip-ratio-adjusted-for-body-mass-index
1279	African	461	25673412	Shungin D	Body measurement	replication	2015-02-12	GCST004067	Hip circumference adjusted for BMI	african body-measurement	hip-circumference-adjusted-for-bmi
1278	African	461	25673412	Shungin D	Body measurement	replication	2015-02-12	GCST004063	Waist circumference adjusted for body mass index	african body-measurement	waist-circumference-adjusted-for-body-mass-index
1287	African	481	25706626	Aung T	Other disease	replication	2015-02-23	GCST002787	Exfoliation syndrome	african other-disease	exfoliation-syndrome
120	African	43	25710658	Diouf B	Neurological disorder, Biological process	initial	2015-02-24	GCST002792	Vincristine-induced peripheral neuropathy in acute lymphoblastic leukemia	african neurological-disorder biological-process	vincristine-induced-peripheral-neuropathy-in-acute-lymphoblastic-leukemia
1842	African	4637	25774636	Curtis J	Other measurement, Other disease	replication	2015-03-16	GCST002810	Tuberculosis	african other-measurement other-disease	tuberculosis
69	African	35	25988933	Almli LM	Neurological disorder	initial	2015-05-18	GCST002914	Post-traumatic stress disorder	african neurological-disorder	post-traumatic-stress-disorder
1112	African	87	26015512	Komatsu M	Other measurement, Biological process	replication	2015-05-26	GCST002924	Paclitaxel-induced cytotoxicity	african other-measurement biological-process	paclitaxel-induced-cytotoxicity
1106	African	83	26015512	Komatsu M	Other measurement, Biological process	replication	2015-05-26	GCST002924	Paclitaxel-induced cytotoxicity	african other-measurement biological-process	paclitaxel-induced-cytotoxicity
32	African	13	26067905	Bari R	Immune system disorder, Biological process	initial	2015-06-11	GCST002958	Acute graft-versus-host disease in allogeneic hematopoietic stem cell transplantation	african immune-system-disorder biological-process	acute-graft-versus-host-disease-in-allogeneic-hematopoietic-stem-cell-transplantation
34	African	17	26067905	Bari R	Immune system disorder, Biological process	replication	2015-06-11	GCST002958	Acute graft-versus-host disease in allogeneic hematopoietic stem cell transplantation	african immune-system-disorder biological-process	acute-graft-versus-host-disease-in-allogeneic-hematopoietic-stem-cell-transplantation
1380	African	949	26114229	Ashley-Koch AE	Neurological disorder	initial	2015-06-12	GCST002963	Post-traumatic stress disorder	african neurological-disorder	post-traumatic-stress-disorder
55	African	33	26083242	Dahlin A	Other measurement, Biological process	replication	2015-06-17	GCST002979	Response to montelukast in asthma (change in FEV1)	african other-measurement biological-process	response-to-montelukast-in-asthma--change-in-fev1-
1096	African	61	26084801	Mirabello L	Other measurement	replication	2015-06-17	GCST002978	Metastasis at diagnosis in osteosarcoma	african other-measurement	metastasis-at-diagnosis-in-osteosarcoma
17	African	10	26083242	Dahlin A	Other measurement, Biological process	initial	2015-06-17	GCST002979	Response to montelukast in asthma (change in FEV1)	african other-measurement biological-process	response-to-montelukast-in-asthma--change-in-fev1-
1370	African	879	26169577	Mosley JD	Biological process, Other trait	initial	2015-07-14	GCST003027	Cough in response to angiotensin-converting enzyme inhibitor drugs	african biological-process other-trait	cough-in-response-to-angiotensin-converting-enzyme-inhibitor-drugs
13	African	7	26177304	Waterman M	Immune system disorder	initial	2015-09-01	GCST006583	Ulcerative colitis	african immune-system-disorder	ulcerative-colitis
2166	African	15483	26416757	Band G	Digestive system disorder	replication	2015-09-30	GCST003145	Severe malaria	african digestive-system-disorder	severe-malaria
2102	African	10421	26416757	Band G	Digestive system disorder	initial	2015-09-30	GCST003145	Severe malaria	african digestive-system-disorder	severe-malaria
1381	African	960	26519441	Kim S	Cardiovascular measurement	initial	2015-10-30	GCST003157	Plasma homocysteine levels	african cardiovascular-measurement	plasma-homocysteine-levels
1505	African	1490	26540294	Kraus WE	Other measurement	initial	2015-11-05	GCST90104887	Short-chain dicarboxylacylcarnitine levels (dominant genetic model)	african other-measurement	short-chain-dicarboxylacylcarnitine-levels--dominant-genetic-model-
1614	African	2022	26540294	Kraus WE	Other measurement	replication	2015-11-05	GCST90104878	Medium chain acylcarnitines levels (additive genetic model)	african other-measurement	medium-chain-acylcarnitines-levels--additive-genetic-model-
1616	African	2022	26540294	Kraus WE	Other measurement	replication	2015-11-05	GCST90104881	Long-chain dicarboxylacylcarnitines levels (additive genetic model)	african other-measurement	long-chain-dicarboxylacylcarnitines-levels--additive-genetic-model-
1615	African	2022	26540294	Kraus WE	Other measurement	replication	2015-11-05	GCST90104879	Medium chain acylcarnitines levels (dominant genetic model)	african other-measurement	medium-chain-acylcarnitines-levels--dominant-genetic-model-
1503	African	1490	26540294	Kraus WE	Other measurement	initial	2015-11-05	GCST90104882	Long-chain dicarboxylacylcarnitines levels (dominant genetic model)	african other-measurement	long-chain-dicarboxylacylcarnitines-levels--dominant-genetic-model-
1617	African	2022	26540294	Kraus WE	Other measurement	replication	2015-11-05	GCST90104882	Long-chain dicarboxylacylcarnitines levels (dominant genetic model)	african other-measurement	long-chain-dicarboxylacylcarnitines-levels--dominant-genetic-model-
1618	African	2022	26540294	Kraus WE	Other measurement	replication	2015-11-05	GCST90104884	Short-chain dicarboxylacylcarnitine levels (additive genetic model)	african other-measurement	short-chain-dicarboxylacylcarnitine-levels--additive-genetic-model-
1619	African	2022	26540294	Kraus WE	Other measurement	replication	2015-11-05	GCST90104887	Short-chain dicarboxylacylcarnitine levels (dominant genetic model)	african other-measurement	short-chain-dicarboxylacylcarnitine-levels--dominant-genetic-model-
1500	African	1490	26540294	Kraus WE	Other measurement	initial	2015-11-05	GCST90104878	Medium chain acylcarnitines levels (additive genetic model)	african other-measurement	medium-chain-acylcarnitines-levels--additive-genetic-model-
1501	African	1490	26540294	Kraus WE	Other measurement	initial	2015-11-05	GCST90104879	Medium chain acylcarnitines levels (dominant genetic model)	african other-measurement	medium-chain-acylcarnitines-levels--dominant-genetic-model-
1502	African	1490	26540294	Kraus WE	Other measurement	initial	2015-11-05	GCST90104881	Long-chain dicarboxylacylcarnitines levels (additive genetic model)	african other-measurement	long-chain-dicarboxylacylcarnitines-levels--additive-genetic-model-
1504	African	1490	26540294	Kraus WE	Other measurement	initial	2015-11-05	GCST90104884	Short-chain dicarboxylacylcarnitine levels (additive genetic model)	african other-measurement	short-chain-dicarboxylacylcarnitine-levels--additive-genetic-model-
1255	African	413	26691988	Fritsche LG	Neurological disorder	replication	2015-12-21	GCST003219	Advanced age-related macular degeneration	african neurological-disorder	advanced-age-related-macular-degeneration
1198	African	258	26718567	Williams SR	Inflammatory measurement	initial	2015-12-30	GCST003211	C-reactive protein levels in ischemic stroke	african inflammatory-measurement	c-reactive-protein-levels-in-ischemic-stroke
1199	African	258	26718567	Williams SR	Other measurement	initial	2015-12-30	GCST003212	Fibrinogen levels in ischemic stroke	african other-measurement	fibrinogen-levels-in-ischemic-stroke
1200	African	258	26718567	Williams SR	Other measurement	initial	2015-12-30	GCST003213	Creatinine levels in ischemic stroke	african other-measurement	creatinine-levels-in-ischemic-stroke
1202	African	258	26718567	Williams SR	Other measurement	initial	2015-12-30	GCST003234	Thrombomodulin levels in ischemic stroke	african other-measurement	thrombomodulin-levels-in-ischemic-stroke
1201	African	258	26718567	Williams SR	Other measurement	initial	2015-12-30	GCST003233	Thrombin-antithrombin complex levels in ischemic stroke	african other-measurement	thrombin-antithrombin-complex-levels-in-ischemic-stroke
1203	African	258	26718567	Williams SR	Other measurement	initial	2015-12-30	GCST003235	Prothrombin fragments F1+2 levels in ischemic stroke	african other-measurement	prothrombin-fragments-f1+2-levels-in-ischemic-stroke
1308	African	528	26741287	Milet J	Other measurement	initial	2016-01-07	GCST003462	IgG1 response to Plasmodium falciparum antigen (MSP1)	african other-measurement	igg1-response-to-plasmodium-falciparum-antigen--msp1-
1310	African	528	26741287	Milet J	Other measurement	initial	2016-01-07	GCST003464	IgG3 response to Plasmodium falciparum antigen (MSP2 FC27)	african other-measurement	igg3-response-to-plasmodium-falciparum-antigen--msp2-fc27-
1309	African	528	26741287	Milet J	Other measurement	initial	2016-01-07	GCST003463	IgG3 response to Plasmodium falciparum antigen (MSP2 3D7)	african other-measurement	igg3-response-to-plasmodium-falciparum-antigen--msp2-3d7-
1306	African	528	26741287	Milet J	Other measurement	initial	2016-01-07	GCST003460	IgG1 response to Plasmodium falciparum antigen (GLURP)	african other-measurement	igg1-response-to-plasmodium-falciparum-antigen--glurp-
1307	African	528	26741287	Milet J	Other measurement	initial	2016-01-07	GCST003461	IgG response to Plasmodium falciparum antigens (GLURP, MSP2 FC27, MSP2 3D7)	african other-measurement	igg-response-to-plasmodium-falciparum-antigens--glurp,-msp2-fc27,-msp2-3d7-
56	African	33	26908625	Johansson A	Cardiovascular measurement	replication	2016-01-21	GCST003298	NT-proBNP levels in acute coronary syndrome	african cardiovascular-measurement	nt-probnp-levels-in-acute-coronary-syndrome
2172	African	16471	26831199	Pattaro C	Other measurement	replication	2016-01-21	GCST003372	Glomerular filtration rate (creatinine)	african other-measurement	glomerular-filtration-rate--creatinine-
2176	African	16840	26831199	Pattaro C	Other measurement	initial	2016-01-21	GCST003371	Glomerular filtration rate (creatinine)	african other-measurement	glomerular-filtration-rate--creatinine-
38	African	20	26908625	Johansson A	Cardiovascular measurement	initial	2016-01-21	GCST003298	NT-proBNP levels in acute coronary syndrome	african cardiovascular-measurement	nt-probnp-levels-in-acute-coronary-syndrome
1256	African	415	26824906	Rankinen T	Other measurement	replication	2016-01-29	GCST003458	World class endurance athleticism	african other-measurement	world-class-endurance-athleticism
1335	African	618	26824906	Rankinen T	Other measurement	replication	2016-01-29	GCST003459	Endurance athleticism	african other-measurement	endurance-athleticism
1327	African	581	26942285	Sobota RS	Other disease	initial	2016-03-01	GCST011395	Tuberculosis susceptibility in HIV infection	african other-disease	tuberculosis-susceptibility-in-hiv-infection
1340	African	681	27029810	Joshi PK	Other measurement	replication	2016-03-31	GCST005078	Mortality	african other-measurement	mortality
1	African	1	27018472	Leslie EJ	Other trait	initial	2016-04-07	GCST005947	Cleft palate	african other-trait	cleft-palate
33	African	15	27018472	Leslie EJ	Other trait	initial	2016-04-07	GCST005948	Cleft palate	african other-trait	cleft-palate
1107	African	83	27018472	Leslie EJ	Other trait	initial	2016-04-07	GCST005946	Cleft palate	african other-trait	cleft-palate
1127	African	98	27018472	Leslie EJ	Other trait	initial	2016-04-07	GCST005947	Cleft palate	african other-trait	cleft-palate
0	African	1	27018472	Leslie EJ	Other trait	initial	2016-04-07	GCST005946	Cleft palate	african other-trait	cleft-palate
1225	African	296	27064253	Zhou W	Other measurement	initial	2016-04-11	GCST003421	Mosaic loss of chromosome Y	african other-measurement	mosaic-loss-of-chromosome-y
1242	African	350	27114598	Liu C	Digestive system disorder	initial	2016-04-25	GCST003501	Asparaginase-induced acute pancreatitis in acute lymphoblastic leukemia (onset time)	african digestive-system-disorder	asparaginase-induced-acute-pancreatitis-in-acute-lymphoblastic-leukemia--onset-time-
1492	African	1449	27236921	Rautanen A	Other disease	replication	2016-06-02	GCST003649	Pneumococcal bacteremia	african other-disease	pneumococcal-bacteremia
1767	African	3106	27236921	Rautanen A	Other disease	initial	2016-06-02	GCST003649	Pneumococcal bacteremia	african other-disease	pneumococcal-bacteremia
1578	African	1770	27236921	Rautanen A	Other disease	replication	2016-06-02	GCST003650	Bacteremia	african other-disease	bacteremia
1814	African	4213	27236921	Rautanen A	Other disease	initial	2016-06-02	GCST003650	Bacteremia	african other-disease	bacteremia
1141	African	138	27564568	Liu C	Other measurement, Biological process	initial	2016-08-26	GCST003609	Thiopurine methyltransferase activity in acute lymphoblastic leukemia patients treated with mercaptopurines	african other-measurement biological-process	thiopurine-methyltransferase-activity-in-acute-lymphoblastic-leukemia-patients-treated-with-mercaptopurines
1345	African	723	28171663	Huo D	Cancer	initial	2016-09-04	GCST003781	Breast cancer (estrogen-receptor positive)	african cancer	breast-cancer--estrogen-receptor-positive-
1469	African	1335	28171663	Huo D	Cancer	initial	2016-09-04	GCST003782	Breast cancer	african cancer	breast-cancer
1339	African	666	28171663	Huo D	Cancer	initial	2016-09-04	GCST003780	Breast cancer (estrogen-receptor negative)	african cancer	breast-cancer--estrogen-receptor-negative-
1124	African	96	27623284	Verma SS	Other disease	initial	2016-09-13	GCST003745	Glaucoma (primary open-angle)	african other-disease	glaucoma--primary-open-angle-
1191	African	244	27671213	Petros Z	Biological process, Digestive system disorder, Other disease	replication	2016-09-26	GCST003792	Liver injury in anti-tuberculosis drug treatment	african biological-process digestive-system-disorder other-disease	liver-injury-in-anti-tuberculosis-drug-treatment
1251	African	402	27671213	Petros Z	Biological process, Digestive system disorder, Other disease	initial	2016-09-26	GCST003792	Liver injury in anti-tuberculosis drug treatment	african biological-process digestive-system-disorder other-disease	liver-injury-in-anti-tuberculosis-drug-treatment
1577	African	1734	27798624	Eppinga RN	Other measurement	initial	2016-10-31	GCST003818	Resting heart rate	african other-measurement	resting-heart-rate
1622	African	2029	27841878	Hoffmann TJ	Cardiovascular measurement, Other measurement	initial	2016-11-14	GCST007099	Systolic blood pressure	african cardiovascular-measurement other-measurement	systolic-blood-pressure
1621	African	2029	27841878	Hoffmann TJ	Cardiovascular measurement, Other measurement	initial	2016-11-14	GCST007094	Diastolic blood pressure	african cardiovascular-measurement other-measurement	diastolic-blood-pressure
1620	African	2029	27841878	Hoffmann TJ	Cardiovascular measurement	initial	2016-11-14	GCST007096	Pulse pressure	african cardiovascular-measurement	pulse-pressure
1183	African	233	28062682	Carr DF	Other disease, Biological process	initial	2017-01-05	GCST004115	Nevirapine-induced hypersensitivity in HIV (Stevens-Johnson syndrome or toxic epidermal necrosis)	african other-disease biological-process	nevirapine-induced-hypersensitivity-in-hiv--stevens-johnson-syndrome-or-toxic-epidermal-necrosis-
1174	African	205	28062682	Carr DF	Biological process, Immune system disorder	initial	2017-01-05	GCST004116	Nevirapine-induced hypersensitivity in HIV (hypersensitivity syndrome)	african biological-process immune-system-disorder	nevirapine-induced-hypersensitivity-in-hiv--hypersensitivity-syndrome-
1097	African	71	28062682	Carr DF	Other disease, Biological process	replication	2017-01-05	GCST004115	Nevirapine-induced hypersensitivity in HIV (Stevens-Johnson syndrome or toxic epidermal necrosis)	african other-disease biological-process	nevirapine-induced-hypersensitivity-in-hiv--stevens-johnson-syndrome-or-toxic-epidermal-necrosis-
1137	African	122	28062682	Carr DF	Biological process, Immune system disorder	replication	2017-01-05	GCST004118	Nevirapine-induced hypersensitivity in HIV	african biological-process immune-system-disorder	nevirapine-induced-hypersensitivity-in-hiv
70	African	35	28062682	Carr DF	Digestive system disorder, Biological process	replication	2017-01-05	GCST004114	Nevirapine-induced hypersensitivity in HIV (drug-induced liver injury)	african digestive-system-disorder biological-process	nevirapine-induced-hypersensitivity-in-hiv--drug-induced-liver-injury-
1250	African	398	28062682	Carr DF	Biological process, Other disease	initial	2017-01-05	GCST004117	Nevirapine-induced hypersensitivity in HIV (rash)	african biological-process other-disease	nevirapine-induced-hypersensitivity-in-hiv--rash-
1173	African	203	28062682	Carr DF	Digestive system disorder, Biological process	initial	2017-01-05	GCST004114	Nevirapine-induced hypersensitivity in HIV (drug-induced liver injury)	african digestive-system-disorder biological-process	nevirapine-induced-hypersensitivity-in-hiv--drug-induced-liver-injury-
71	African	35	28062682	Carr DF	Other disease, Biological process	replication	2017-01-05	GCST004115	Nevirapine-induced hypersensitivity in HIV (Stevens-Johnson syndrome or toxic epidermal necrosis)	african other-disease biological-process	nevirapine-induced-hypersensitivity-in-hiv--stevens-johnson-syndrome-or-toxic-epidermal-necrosis-
1101	African	76	28062682	Carr DF	Digestive system disorder, Biological process	replication	2017-01-05	GCST004114	Nevirapine-induced hypersensitivity in HIV (drug-induced liver injury)	african digestive-system-disorder biological-process	nevirapine-induced-hypersensitivity-in-hiv--drug-induced-liver-injury-
1239	African	333	28062682	Carr DF	Biological process, Immune system disorder	initial	2017-01-05	GCST004118	Nevirapine-induced hypersensitivity in HIV	african biological-process immune-system-disorder	nevirapine-induced-hypersensitivity-in-hiv
1113	African	87	28062682	Carr DF	Biological process, Other disease	replication	2017-01-05	GCST004117	Nevirapine-induced hypersensitivity in HIV (rash)	african biological-process other-disease	nevirapine-induced-hypersensitivity-in-hiv--rash-
1315	African	546	28076899	Taylor KE	Immune system disorder	initial	2017-01-11	GCST004061	Sjgren's syndrome	african immune-system-disorder	sjgren's-syndrome
1321	African	556	28132517	Xie W	Other measurement, Hematological measurement, Other disease	initial	2017-01-28	GCST009417	HIV progression (CD4 and viral load)	african other-measurement hematological-measurement other-disease	hiv-progression--cd4-and-viral-load-
1481	African	1411	28296344	Chen G	Body measurement, Other measurement	replication	2017-03-13	GCST004255	Body mass index	african body-measurement other-measurement	body-mass-index
1532	African	1570	28296344	Chen G	Body measurement, Other measurement	initial	2017-03-13	GCST004255	Body mass index	african body-measurement other-measurement	body-mass-index
2101	African	10401	28346466	Chen G	Digestive system disorder	replication	2017-03-27	GCST007620	Type 2 diabetes	african digestive-system-disorder	type-2-diabetes
1167	African	186	28388302	Petros Z	Digestive system disorder, Biological process	initial	2017-04-01	GCST004262	Liver injury in combined anti-retroviral and anti-tuberculosis drug-treated HIV with tuberculosis	african digestive-system-disorder biological-process	liver-injury-in-combined-anti-retroviral-and-anti-tuberculosis-drug-treated-hiv-with-tuberculosis
1136	African	116	28388302	Petros Z	Digestive system disorder, Biological process	replication	2017-04-01	GCST004262	Liver injury in combined anti-retroviral and anti-tuberculosis drug-treated HIV with tuberculosis	african digestive-system-disorder biological-process	liver-injury-in-combined-anti-retroviral-and-anti-tuberculosis-drug-treated-hiv-with-tuberculosis
1098	African	73	28388302	Petros Z	Digestive system disorder, Biological process	replication	2017-04-01	GCST004261	Liver injury in anti-retroviral drug treated HIV	african digestive-system-disorder biological-process	liver-injury-in-anti-retroviral-drug-treated-hiv
1232	African	307	28388302	Petros Z	Digestive system disorder, Biological process	initial	2017-04-01	GCST004261	Liver injury in anti-retroviral drug treated HIV	african digestive-system-disorder biological-process	liver-injury-in-anti-retroviral-drug-treated-hiv
2098	African	10143	28430825	Ng MCY	Body measurement	replication	2017-04-21	GCST004519	Body mass index (adult)	african body-measurement	body-mass-index--adult-
1432	African	1056	28430825	Ng MCY	Body measurement	initial	2017-04-21	GCST004519	Body mass index (adult)	african body-measurement	body-mass-index--adult-
1809	African	4187	28498854	Liang J	Cardiovascular measurement	replication	2017-05-12	GCST004387	Pulse pressure	african cardiovascular-measurement	pulse-pressure
1810	African	4187	28498854	Liang J	Cardiovascular measurement, Cardiovascular disease	replication	2017-05-12	GCST004388	Blood pressure traits (multi-trait analysis)	african cardiovascular-measurement cardiovascular-disease	blood-pressure-traits--multi-trait-analysis-
2185	African	18440	28498854	Liang J	Cardiovascular disease	initial	2017-05-12	GCST004384	Hypertension	african cardiovascular-disease	hypertension
1811	African	4187	28498854	Liang J	Cardiovascular measurement, Other measurement	replication	2017-05-12	GCST004385	Systolic blood pressure	african cardiovascular-measurement other-measurement	systolic-blood-pressure
2248	African	31155	28498854	Liang J	Cardiovascular measurement, Other measurement	initial	2017-05-12	GCST004385	Systolic blood pressure	african cardiovascular-measurement other-measurement	systolic-blood-pressure
2247	African	31155	28498854	Liang J	Cardiovascular measurement, Cardiovascular disease	initial	2017-05-12	GCST004388	Blood pressure traits (multi-trait analysis)	african cardiovascular-measurement cardiovascular-disease	blood-pressure-traits--multi-trait-analysis-
1663	African	2375	28498854	Liang J	Cardiovascular disease	replication	2017-05-12	GCST004384	Hypertension	african cardiovascular-disease	hypertension
2246	African	31155	28498854	Liang J	Cardiovascular measurement	initial	2017-05-12	GCST004387	Pulse pressure	african cardiovascular-measurement	pulse-pressure
2249	African	31155	28498854	Liang J	Cardiovascular measurement, Other measurement	initial	2017-05-12	GCST004386	Diastolic blood pressure	african cardiovascular-measurement other-measurement	diastolic-blood-pressure
1812	African	4187	28498854	Liang J	Cardiovascular measurement, Other measurement	replication	2017-05-12	GCST004386	Diastolic blood pressure	african cardiovascular-measurement other-measurement	diastolic-blood-pressure
1465	African	1293	28584135	Chaturvedi S	Other measurement	initial	2017-06-05	GCST004644	Vaso-occlusive pain in sickle-cell anemia	african other-measurement	vaso-occlusive-pain-in-sickle-cell-anemia
1285	African	467	28654678	Mandage R	Other disease	initial	2017-06-27	GCST004735	Epstein-Barr virus copy number in lymphoblastoid cell lines	african other-disease	epstein-barr-virus-copy-number-in-lymphoblastoid-cell-lines
1843	African	4758	28234671	Nandakumar P	Cardiovascular measurement, Other measurement	initial	2017-07-01	GCST007828	Diastolic blood pressure	african cardiovascular-measurement other-measurement	diastolic-blood-pressure
1844	African	4758	28234671	Nandakumar P	Cardiovascular measurement, Other measurement	initial	2017-07-01	GCST007829	Systolic blood pressure	african cardiovascular-measurement other-measurement	systolic-blood-pressure
1379	African	932	29117387	Conti DV	Cancer	initial	2017-08-01	GCST004982	Prostate cancer	african cancer	prostate-cancer
1102	African	76	28839172	Mahlman M	Other disease	replication	2017-08-24	GCST004783	Bronchopulmonary dysplasia in preterm infants	african other-disease	bronchopulmonary-dysplasia-in-preterm-infants
1364	African	840	28902444	Stein MB	Biological process	replication	2017-09-13	GCST004893	Suicide attempts	african biological-process	suicide-attempts
1580	African	1772	28902444	Stein MB	Biological process	initial	2017-09-13	GCST004893	Suicide attempts	african biological-process	suicide-attempts
1742	African	2698	29036319	Qi H	Other measurement, Other disease	initial	2017-09-26	GCST004922	Tuberculosis	african other-measurement other-disease	tuberculosis
1172	African	202	29064910	Kure Fischer E	Biological process, Cardiovascular measurement	initial	2017-10-23	GCST004987	Antipsychotic drug-induced QTc interval change in schizophrenia	african biological-process cardiovascular-measurement	antipsychotic-drug-induced-qtc-interval-change-in-schizophrenia
1228	African	300	29064472	Lencer R	Other measurement	initial	2017-10-24	GCST005024	Pursuit maintenance gain	african other-measurement	pursuit-maintenance-gain
1227	African	300	29064472	Lencer R	Other measurement	initial	2017-10-24	GCST005023	Initial pursuit acceleration	african other-measurement	initial-pursuit-acceleration
1179	African	224	29064472	Lencer R	Other measurement	initial	2017-10-24	GCST005027	Anti-saccade error rate in psychotic disorders	african other-measurement	anti-saccade-error-rate-in-psychotic-disorders
1180	African	224	29064472	Lencer R	Other measurement	initial	2017-10-24	GCST005028	Pursuit maintenance gain in psychotic disorders	african other-measurement	pursuit-maintenance-gain-in-psychotic-disorders
1178	African	224	29064472	Lencer R	Other measurement	initial	2017-10-24	GCST005026	Initial pursuit acceleration in psychotic disorders	african other-measurement	initial-pursuit-acceleration-in-psychotic-disorders
1229	African	300	29064472	Lencer R	Other measurement	initial	2017-10-24	GCST005025	Anti-saccade response	african other-measurement	anti-saccade-response
1628	African	2078	29107063	Yashin AI	Neurological disorder, Other measurement	initial	2017-10-26	GCST006120	Alzheimer's disease (age of onset)	african neurological-disorder other-measurement	alzheimer's-disease--age-of-onset-
1661	African	2329	29107063	Yashin AI	Neurological disorder	initial	2017-10-26	GCST006121	Alzheimer's disease	african neurological-disorder	alzheimer's-disease
2180	African	16935	29083408	Liu DJ	Lipid or lipoprotein measurement	initial	2017-10-30	GCST009152	Triglyceride levels	african lipid-or-lipoprotein-measurement	triglyceride-levels
2178	African	16935	29083408	Liu DJ	Lipid or lipoprotein measurement	initial	2017-10-30	GCST009150	Low density lipoprotein cholesterol levels	african lipid-or-lipoprotein-measurement	low-density-lipoprotein-cholesterol-levels
1130	African	108	29082582	Almli LM	Other measurement, Biological process	replication	2017-10-30	GCST005236	Problematic alcohol use in trauma-exposed individuals	african other-measurement biological-process	problematic-alcohol-use-in-trauma-exposed-individuals
2177	African	16935	29083408	Liu DJ	Lipid or lipoprotein measurement	initial	2017-10-30	GCST009145	Total cholesterol levels	african lipid-or-lipoprotein-measurement	total-cholesterol-levels
2179	African	16935	29083408	Liu DJ	Lipid or lipoprotein measurement	initial	2017-10-30	GCST009151	High density lipoprotein cholesterol levels	african lipid-or-lipoprotein-measurement	high-density-lipoprotein-cholesterol-levels
1142	African	147	29124805	Carlson JC	Other trait	initial	2017-11-10	GCST005079	Orofacial clefts (cleft lip vs. cleft lip and palate)	african other-trait	orofacial-clefts--cleft-lip-vs.-cleft-lip-and-palate-
1497	African	1473	29868224	Sallah N	Other measurement	initial	2017-11-27	GCST005963	Epstein Barr virus nuclear antigen 1 IgG levels	african other-measurement	epstein-barr-virus-nuclear-antigen-1-igg-levels
1523	African	1562	29868224	Sallah N	Other measurement	initial	2017-11-27	GCST005944	Viral capsid antigen IgG seropositivity	african other-measurement	viral-capsid-antigen-igg-seropositivity
1496	African	1473	29868224	Sallah N	Other measurement	initial	2017-11-27	GCST005943	Epstein-Barr virus immune response (multivariate analysis)	african other-measurement	epstein-barr-virus-immune-response--multivariate-analysis-
1495	African	1473	29868224	Sallah N	Other measurement	initial	2017-11-27	GCST005942	Viral capsid antigen IgG levels	african other-measurement	viral-capsid-antigen-igg-levels
1522	African	1562	29868224	Sallah N	Other measurement	initial	2017-11-27	GCST005941	Epstein Barr virus nuclear antigen 1 IgG seropositivity	african other-measurement	epstein-barr-virus-nuclear-antigen-1-igg-seropositivity
1175	African	216	29195075	Martin AR	Other trait	initial	2017-11-30	GCST005189	Tanning	african other-trait	tanning
1176	African	216	29195075	Martin AR	Other trait, Other measurement	initial	2017-11-30	GCST005188	Skin pigmentation	african other-trait other-measurement	skin-pigmentation
1186	African	240	29195075	Martin AR	Other trait, Other measurement	replication	2017-11-30	GCST005188	Skin pigmentation	african other-trait other-measurement	skin-pigmentation
1185	African	240	29195075	Martin AR	Other trait	replication	2017-11-30	GCST005189	Tanning	african other-trait	tanning
1382	African	970	29206233	Shendre A	Other measurement	initial	2017-12-04	GCST005183	Common carotid intima-media thickness	african other-measurement	common-carotid-intima-media-thickness
1214	African	288	29206233	Shendre A	Other measurement	initial	2017-12-04	GCST005182	Common carotid intima-media thickness in HIV negative individuals	african other-measurement	common-carotid-intima-media-thickness-in-hiv-negative-individuals
1341	African	682	29206233	Shendre A	Other measurement	initial	2017-12-04	GCST005184	Common carotid intima-media thickness in HIV infection	african other-measurement	common-carotid-intima-media-thickness-in-hiv-infection
2019	African	7721	30175238	Jackson VE	Other measurement	initial	2018-01-12	GCST012497	Lung function (FEV1)	african other-measurement	lung-function--fev1-
2017	African	7721	30175238	Jackson VE	Other measurement	initial	2018-01-12	GCST012495	Lung function (FEV1/FVC)	african other-measurement	lung-function--fev1/fvc-
2018	African	7721	30175238	Jackson VE	Other measurement	initial	2018-01-12	GCST012496	Lung function (FVC)	african other-measurement	lung-function--fvc-
1611	African	1947	29343252	Hendry LM	Cardiovascular measurement, Other measurement	initial	2018-01-17	GCST010217	Systolic blood pressure	african cardiovascular-measurement other-measurement	systolic-blood-pressure
1610	African	1947	29343252	Hendry LM	Cardiovascular measurement, Other measurement	initial	2018-01-17	GCST010216	Diastolic blood pressure	african cardiovascular-measurement other-measurement	diastolic-blood-pressure
1430	African	1040	29356057	Du Z	Cancer	initial	2018-01-21	GCST005786	Prostate cancer	african cancer	prostate-cancer
1422	African	1017	29404214	Andaleon A	Lipid or lipoprotein measurement	initial	2018-01-29	GCST006470	HDL cholesterol	african lipid-or-lipoprotein-measurement	hdl-cholesterol
1421	African	1017	29404214	Andaleon A	Lipid or lipoprotein measurement	initial	2018-01-29	GCST006469	Cholesterol, total	african lipid-or-lipoprotein-measurement	cholesterol,-total
1424	African	1017	29404214	Andaleon A	Other measurement, Lipid or lipoprotein measurement	initial	2018-01-29	GCST006307	LDL cholesterol	african other-measurement lipid-or-lipoprotein-measurement	ldl-cholesterol
1425	African	1017	29404214	Andaleon A	Other measurement, Lipid or lipoprotein measurement	initial	2018-01-29	GCST006471	LDL cholesterol	african other-measurement lipid-or-lipoprotein-measurement	ldl-cholesterol
1420	African	1017	29404214	Andaleon A	Lipid or lipoprotein measurement	initial	2018-01-29	GCST006308	Triglycerides	african lipid-or-lipoprotein-measurement	triglycerides
1419	African	1017	29404214	Andaleon A	Lipid or lipoprotein measurement	initial	2018-01-29	GCST006306	HDL cholesterol	african lipid-or-lipoprotein-measurement	hdl-cholesterol
1418	African	1017	29404214	Andaleon A	Lipid or lipoprotein measurement	initial	2018-01-29	GCST006305	Cholesterol, total	african lipid-or-lipoprotein-measurement	cholesterol,-total
1423	African	1017	29404214	Andaleon A	Lipid or lipoprotein measurement	initial	2018-01-29	GCST006472	Triglyceride levels	african lipid-or-lipoprotein-measurement	triglyceride-levels
1376	African	914	29381699	Ravenhall M	Digestive system disorder	initial	2018-01-30	GCST005357	Severe malaria (adjusted for sickle cell variant rs334)	african digestive-system-disorder	severe-malaria--adjusted-for-sickle-cell-variant-rs334-
1375	African	914	29381699	Ravenhall M	Digestive system disorder	initial	2018-01-30	GCST005356	Severe malaria	african digestive-system-disorder	severe-malaria
1133	African	114	29432556	Brooke RJ	Other disease	initial	2018-02-08	GCST005518	Premature menopause in childhood cancer survivors	african other-disease	premature-menopause-in-childhood-cancer-survivors
1758	African	2946	29452408	Shiga Y	Other disease	replication	2018-02-14	GCST005388	Glaucoma (primary open-angle)	african other-disease	glaucoma--primary-open-angle-
1456	African	1229	29455858	Sung YJ	Other measurement, Cardiovascular measurement	initial	2018-02-15	GCST006188	Systolic blood pressure (cigarette smoking interaction)	african other-measurement cardiovascular-measurement	systolic-blood-pressure--cigarette-smoking-interaction-
1455	African	1229	29455858	Sung YJ	Other measurement, Cardiovascular measurement	initial	2018-02-15	GCST006187	Diastolic blood pressure (cigarette smoking interaction)	african other-measurement cardiovascular-measurement	diastolic-blood-pressure--cigarette-smoking-interaction-
1961	African	6180	29455858	Sung YJ	Other measurement, Cardiovascular measurement	replication	2018-02-15	GCST006189	Systolic blood pressure x smoking status (ever vs never) interaction (1df test)	african other-measurement cardiovascular-measurement	systolic-blood-pressure-x-smoking-status--ever-vs-never--interaction--1df-test-
1457	African	1229	29455858	Sung YJ	Other measurement, Cardiovascular measurement	initial	2018-02-15	GCST006193	Diastolic blood pressure x smoking status (current vs non-current) interaction (2df test)	african other-measurement cardiovascular-measurement	diastolic-blood-pressure-x-smoking-status--current-vs-non-current--interaction--2df-test-
1454	African	1229	29455858	Sung YJ	Other measurement, Cardiovascular measurement	initial	2018-02-15	GCST006186	Systolic blood pressure x smoking status (current vs non-current) interaction (1df test)	african other-measurement cardiovascular-measurement	systolic-blood-pressure-x-smoking-status--current-vs-non-current--interaction--1df-test-
1458	African	1229	29455858	Sung YJ	Other measurement, Cardiovascular measurement	initial	2018-02-15	GCST006194	Diastolic blood pressure x smoking status (current vs non-current) interaction (1df test)	african other-measurement cardiovascular-measurement	diastolic-blood-pressure-x-smoking-status--current-vs-non-current--interaction--1df-test-
1962	African	6180	29455858	Sung YJ	Other measurement, Cardiovascular measurement	replication	2018-02-15	GCST006190	Diastolic blood pressure x smoking status (ever vs never) interaction (2df test)	african other-measurement cardiovascular-measurement	diastolic-blood-pressure-x-smoking-status--ever-vs-never--interaction--2df-test-
2225	African	25814	29455858	Sung YJ	Other measurement, Cardiovascular measurement	initial	2018-02-15	GCST006189	Systolic blood pressure x smoking status (ever vs never) interaction (1df test)	african other-measurement cardiovascular-measurement	systolic-blood-pressure-x-smoking-status--ever-vs-never--interaction--1df-test-
1459	African	1229	29455858	Sung YJ	Other measurement, Cardiovascular measurement	initial	2018-02-15	GCST006195	Systolic blood pressure x smoking status (current vs non-current) interaction (2df test)	african other-measurement cardiovascular-measurement	systolic-blood-pressure-x-smoking-status--current-vs-non-current--interaction--2df-test-
2226	African	25814	29455858	Sung YJ	Other measurement, Cardiovascular measurement	initial	2018-02-15	GCST006190	Diastolic blood pressure x smoking status (ever vs never) interaction (2df test)	african other-measurement cardiovascular-measurement	diastolic-blood-pressure-x-smoking-status--ever-vs-never--interaction--2df-test-
2234	African	25889	29455858	Sung YJ	Other measurement, Cardiovascular measurement	initial	2018-02-15	GCST006187	Diastolic blood pressure (cigarette smoking interaction)	african other-measurement cardiovascular-measurement	diastolic-blood-pressure--cigarette-smoking-interaction-
2025	African	7786	29455858	Sung YJ	Other measurement, Cardiovascular measurement	replication	2018-02-15	GCST006188	Systolic blood pressure (cigarette smoking interaction)	african other-measurement cardiovascular-measurement	systolic-blood-pressure--cigarette-smoking-interaction-
2024	African	7786	29455858	Sung YJ	Other measurement, Cardiovascular measurement	replication	2018-02-15	GCST006187	Diastolic blood pressure (cigarette smoking interaction)	african other-measurement cardiovascular-measurement	diastolic-blood-pressure--cigarette-smoking-interaction-
2235	African	25889	29455858	Sung YJ	Other measurement, Cardiovascular measurement	initial	2018-02-15	GCST006188	Systolic blood pressure (cigarette smoking interaction)	african other-measurement cardiovascular-measurement	systolic-blood-pressure--cigarette-smoking-interaction-
1964	African	6180	29455858	Sung YJ	Other measurement, Cardiovascular measurement	replication	2018-02-15	GCST006192	Systolic blood pressure x smoking status (ever vs never) interaction (2df test)	african other-measurement cardiovascular-measurement	systolic-blood-pressure-x-smoking-status--ever-vs-never--interaction--2df-test-
1963	African	6180	29455858	Sung YJ	Other measurement, Cardiovascular measurement	replication	2018-02-15	GCST006191	Diastolic blood pressure x smoking status (ever vs never) interaction (1df test)	african other-measurement cardiovascular-measurement	diastolic-blood-pressure-x-smoking-status--ever-vs-never--interaction--1df-test-
2227	African	25814	29455858	Sung YJ	Other measurement, Cardiovascular measurement	initial	2018-02-15	GCST006191	Diastolic blood pressure x smoking status (ever vs never) interaction (1df test)	african other-measurement cardiovascular-measurement	diastolic-blood-pressure-x-smoking-status--ever-vs-never--interaction--1df-test-
2228	African	25814	29455858	Sung YJ	Other measurement, Cardiovascular measurement	initial	2018-02-15	GCST006192	Systolic blood pressure x smoking status (ever vs never) interaction (2df test)	african other-measurement cardiovascular-measurement	systolic-blood-pressure-x-smoking-status--ever-vs-never--interaction--2df-test-
2021	African	7785	29455858	Sung YJ	Other measurement, Cardiovascular measurement	replication	2018-02-15	GCST006193	Diastolic blood pressure x smoking status (current vs non-current) interaction (2df test)	african other-measurement cardiovascular-measurement	diastolic-blood-pressure-x-smoking-status--current-vs-non-current--interaction--2df-test-
2020	African	7785	29455858	Sung YJ	Other measurement, Cardiovascular measurement	replication	2018-02-15	GCST006186	Systolic blood pressure x smoking status (current vs non-current) interaction (1df test)	african other-measurement cardiovascular-measurement	systolic-blood-pressure-x-smoking-status--current-vs-non-current--interaction--1df-test-
2231	African	25887	29455858	Sung YJ	Other measurement, Cardiovascular measurement	initial	2018-02-15	GCST006193	Diastolic blood pressure x smoking status (current vs non-current) interaction (2df test)	african other-measurement cardiovascular-measurement	diastolic-blood-pressure-x-smoking-status--current-vs-non-current--interaction--2df-test-
2233	African	25887	29455858	Sung YJ	Other measurement, Cardiovascular measurement	initial	2018-02-15	GCST006195	Systolic blood pressure x smoking status (current vs non-current) interaction (2df test)	african other-measurement cardiovascular-measurement	systolic-blood-pressure-x-smoking-status--current-vs-non-current--interaction--2df-test-
2232	African	25887	29455858	Sung YJ	Other measurement, Cardiovascular measurement	initial	2018-02-15	GCST006194	Diastolic blood pressure x smoking status (current vs non-current) interaction (1df test)	african other-measurement cardiovascular-measurement	diastolic-blood-pressure-x-smoking-status--current-vs-non-current--interaction--1df-test-
2230	African	25887	29455858	Sung YJ	Other measurement, Cardiovascular measurement	initial	2018-02-15	GCST006186	Systolic blood pressure x smoking status (current vs non-current) interaction (1df test)	african other-measurement cardiovascular-measurement	systolic-blood-pressure-x-smoking-status--current-vs-non-current--interaction--1df-test-
2022	African	7785	29455858	Sung YJ	Other measurement, Cardiovascular measurement	replication	2018-02-15	GCST006194	Diastolic blood pressure x smoking status (current vs non-current) interaction (1df test)	african other-measurement cardiovascular-measurement	diastolic-blood-pressure-x-smoking-status--current-vs-non-current--interaction--1df-test-
2023	African	7785	29455858	Sung YJ	Other measurement, Cardiovascular measurement	replication	2018-02-15	GCST006195	Systolic blood pressure x smoking status (current vs non-current) interaction (2df test)	african other-measurement cardiovascular-measurement	systolic-blood-pressure-x-smoking-status--current-vs-non-current--interaction--2df-test-
2	African	1	29521573	Buck D	Biological process, Other measurement	initial	2018-03-01	GCST005706	Neutralising antibody response to interferon beta therapy in multiple sclerosis (presence of antibodies)	african biological-process other-measurement	neutralising-antibody-response-to-interferon-beta-therapy-in-multiple-sclerosis--presence-of-antibodies-
3	African	1	29521573	Buck D	Biological process, Other measurement	initial	2018-03-01	GCST005707	Neutralising antibody response to interferon beta therapy in multiple sclerosis (mean antibody levels)	african biological-process other-measurement	neutralising-antibody-response-to-interferon-beta-therapy-in-multiple-sclerosis--mean-antibody-levels-
4	African	1	29521573	Buck D	Biological process, Other measurement	initial	2018-03-01	GCST005708	Neutralising antibody response to interferon beta therapy in multiple sclerosis (area under the curve for the first two years)	african biological-process other-measurement	neutralising-antibody-response-to-interferon-beta-therapy-in-multiple-sclerosis--area-under-the-curve-for-the-first-two-years-
5	African	1	29521573	Buck D	Biological process, Other measurement	initial	2018-03-01	GCST005709	Neutralising antibody response to interferon beta therapy in multiple sclerosis (maximum antibody levels)	african biological-process other-measurement	neutralising-antibody-response-to-interferon-beta-therapy-in-multiple-sclerosis--maximum-antibody-levels-
1488	African	1445	29497042	Verweij N	Cardiovascular measurement	initial	2018-03-01	GCST005847	Heart rate response to recovery post exercise (20 sec)	african cardiovascular-measurement	heart-rate-response-to-recovery-post-exercise--20-sec-
1491	African	1445	29497042	Verweij N	Cardiovascular measurement	initial	2018-03-01	GCST005850	Heart rate response to recovery post exercise (30 sec)	african cardiovascular-measurement	heart-rate-response-to-recovery-post-exercise--30-sec-
1489	African	1445	29497042	Verweij N	Cardiovascular measurement	initial	2018-03-01	GCST005848	Heart rate response to recovery post exercise (50 sec)	african cardiovascular-measurement	heart-rate-response-to-recovery-post-exercise--50-sec-
1486	African	1445	29497042	Verweij N	Cardiovascular measurement	initial	2018-03-01	GCST005845	Heart rate increase in response to exercise	african cardiovascular-measurement	heart-rate-increase-in-response-to-exercise
1487	African	1445	29497042	Verweij N	Cardiovascular measurement	initial	2018-03-01	GCST005846	Heart rate response to recovery post exercise (10 sec)	african cardiovascular-measurement	heart-rate-response-to-recovery-post-exercise--10-sec-
1490	African	1445	29497042	Verweij N	Cardiovascular measurement	initial	2018-03-01	GCST005849	Heart rate response to recovery post exercise (40 sec)	african cardiovascular-measurement	heart-rate-response-to-recovery-post-exercise--40-sec-
1347	African	734	29523850	Gilchrist JJ	Other disease	replication	2018-03-09	GCST005590	Nontyphoidal Salmonella bacteraemia	african other-disease	nontyphoidal-salmonella-bacteraemia
1757	African	2857	29523850	Gilchrist JJ	Other disease	initial	2018-03-09	GCST005590	Nontyphoidal Salmonella bacteraemia	african other-disease	nontyphoidal-salmonella-bacteraemia
2058	African	9274	29618737	Napier MD	Cardiovascular disease	initial	2018-04-04	GCST005936	Supraventricular ectopy	african cardiovascular-disease	supraventricular-ectopy
2057	African	9274	29618737	Napier MD	Cardiovascular disease	initial	2018-04-04	GCST005935	Ventricular ectopy or supraventricular ectopy (pleiotropy)	african cardiovascular-disease	ventricular-ectopy-or-supraventricular-ectopy--pleiotropy-
2059	African	9274	29618737	Napier MD	Cardiovascular disease	initial	2018-04-04	GCST005937	Ventricular ectopy	african cardiovascular-disease	ventricular-ectopy
1763	African	3057	29622589	Tereshchenko LG	Cardiovascular measurement	initial	2018-04-05	GCST005905	Global electrical heterogeneity phenotypes	african cardiovascular-measurement	global-electrical-heterogeneity-phenotypes
1633	African	2104	29844224	Loomis SJ	Other measurement	initial	2018-05-29	GCST006058	Total glycated albumin levels	african other-measurement	total-glycated-albumin-levels
1631	African	2104	29844224	Loomis SJ	Other measurement	initial	2018-05-29	GCST006056	Fructosamine levels	african other-measurement	fructosamine-levels
1332	African	608	29844224	Loomis SJ	Other measurement	replication	2018-05-29	GCST006056	Fructosamine levels	african other-measurement	fructosamine-levels
1630	African	2104	29844224	Loomis SJ	Hematological measurement	initial	2018-05-29	GCST006060	Hemoglobin A1c levels	african hematological-measurement	hemoglobin-a1c-levels
1333	African	608	29844224	Loomis SJ	Other measurement	replication	2018-05-29	GCST006057	Percent glycated albumin	african other-measurement	percent-glycated-albumin
1634	African	2104	29844224	Loomis SJ	Other measurement	initial	2018-05-29	GCST006059	Fasting blood glucose	african other-measurement	fasting-blood-glucose
1632	African	2104	29844224	Loomis SJ	Other measurement	initial	2018-05-29	GCST006057	Percent glycated albumin	african other-measurement	percent-glycated-albumin
1866	African	5103	29891935	Choquet H	Other disease	initial	2018-06-11	GCST006067	Glaucoma (primary open-angle)	african other-disease	glaucoma--primary-open-angle-
1867	African	5103	29891935	Choquet H	Other disease	replication	2018-06-11	GCST006066	Glaucoma (primary open-angle)	african other-disease	glaucoma--primary-open-angle-
1865	African	5103	29891935	Choquet H	Other disease	initial	2018-06-11	GCST006065	Glaucoma (primary open-angle)	african other-disease	glaucoma--primary-open-angle-
1295	African	510	29903748	Debiec H	Other disease	initial	2018-06-14	GCST006252	Childhood steroid-sensitive nephrotic syndrome	african other-disease	childhood-steroid-sensitive-nephrotic-syndrome
1296	African	510	29903748	Debiec H	Other disease	initial	2018-06-14	GCST009709	Childhood steroid-sensitive nephrotic syndrome	african other-disease	childhood-steroid-sensitive-nephrotic-syndrome
2091	African	9725	29912962	Feitosa MF	Other measurement, Cardiovascular measurement	initial	2018-06-18	GCST006171	Pulse pressure x alcohol consumption (light vs heavy) interaction (2df test)	african other-measurement cardiovascular-measurement	pulse-pressure-x-alcohol-consumption--light-vs-heavy--interaction--2df-test-
1608	African	1926	30026463	Sahibdeen V	Body measurement, Other measurement	initial	2018-07-19	GCST012676	Body composition traits	african body-measurement other-measurement	body-composition-traits
2043	African	8429	30061609	Wyss AB	Other measurement	initial	2018-07-30	GCST006482	Lung function (FEV1/FVC)	african other-measurement	lung-function--fev1/fvc-
2044	African	8429	30061609	Wyss AB	Other measurement	initial	2018-07-30	GCST006483	Lung function (FVC)	african other-measurement	lung-function--fvc-
2042	African	8429	30061609	Wyss AB	Other measurement	initial	2018-07-30	GCST006481	Lung function (FEV1)	african other-measurement	lung-function--fev1-
2032	African	8261	30108127	Hoffmann TJ	Body measurement, Other measurement	replication	2018-08-14	GCST006368	Body mass index	african body-measurement other-measurement	body-mass-index
1319	African	546	30199657	Xu J	Other measurement, Lipid or lipoprotein measurement	replication	2018-09-10	GCST008101	Pulmonary function (FEV1) x omega-3 PUFA (docosapentaenoic acid) interaction (2df)	african other-measurement lipid-or-lipoprotein-measurement	pulmonary-function--fev1--x-omega-3-pufa--docosapentaenoic-acid--interaction--2df-
1356	African	797	30199657	Xu J	Lipid or lipoprotein measurement, Other measurement	initial	2018-09-10	GCST008102	Pulmonary function (FEV1) x omega-3 PUFA (docosahexaenoic acid) interaction (2df)	african lipid-or-lipoprotein-measurement other-measurement	pulmonary-function--fev1--x-omega-3-pufa--docosahexaenoic-acid--interaction--2df-
1318	African	546	30199657	Xu J	Other measurement, Lipid or lipoprotein measurement	replication	2018-09-10	GCST008100	Pulmonary function (FVC) x omega-3 PUFA (docosapentaenoic acid) interaction (2df)	african other-measurement lipid-or-lipoprotein-measurement	pulmonary-function--fvc--x-omega-3-pufa--docosapentaenoic-acid--interaction--2df-
1357	African	797	30199657	Xu J	Other measurement, Lipid or lipoprotein measurement	initial	2018-09-10	GCST008100	Pulmonary function (FVC) x omega-3 PUFA (docosapentaenoic acid) interaction (2df)	african other-measurement lipid-or-lipoprotein-measurement	pulmonary-function--fvc--x-omega-3-pufa--docosapentaenoic-acid--interaction--2df-
1358	African	797	30199657	Xu J	Other measurement, Lipid or lipoprotein measurement	initial	2018-09-10	GCST008101	Pulmonary function (FEV1) x omega-3 PUFA (docosapentaenoic acid) interaction (2df)	african other-measurement lipid-or-lipoprotein-measurement	pulmonary-function--fev1--x-omega-3-pufa--docosapentaenoic-acid--interaction--2df-
1316	African	546	30199657	Xu J	Lipid or lipoprotein measurement, Other measurement	replication	2018-09-10	GCST008099	Pulmonary function (FVC) x omega-3 PUFA (docosahexaenoic acid) interaction (2df)	african lipid-or-lipoprotein-measurement other-measurement	pulmonary-function--fvc--x-omega-3-pufa--docosahexaenoic-acid--interaction--2df-
1317	African	546	30199657	Xu J	Lipid or lipoprotein measurement, Other measurement	replication	2018-09-10	GCST008102	Pulmonary function (FEV1) x omega-3 PUFA (docosahexaenoic acid) interaction (2df)	african lipid-or-lipoprotein-measurement other-measurement	pulmonary-function--fev1--x-omega-3-pufa--docosahexaenoic-acid--interaction--2df-
1355	African	797	30199657	Xu J	Lipid or lipoprotein measurement, Other measurement	initial	2018-09-10	GCST008099	Pulmonary function (FVC) x omega-3 PUFA (docosahexaenoic acid) interaction (2df)	african lipid-or-lipoprotein-measurement other-measurement	pulmonary-function--fvc--x-omega-3-pufa--docosahexaenoic-acid--interaction--2df-
1836	African	4443	30217807	Robinson-Cohen C	Other measurement	replication	2018-09-14	GCST006491	Circulating fibroblast growth factor 23 levels	african other-measurement	circulating-fibroblast-growth-factor-23-levels
1518	African	1552	30226466	Valimaki N	Cancer	replication	2018-09-18	GCST007548	Uterine fibroids	african cancer	uterine-fibroids
1372	African	892	30276832	Edwards AC	Biological process	initial	2018-10-01	GCST006633	Initial alcohol sensitivity	african biological-process	initial-alcohol-sensitivity
1788	African	3634	30297428	Jorgenson E	Other disease	replication	2018-10-08	GCST007118	Erectile dysfunction	african other-disease	erectile-dysfunction
1792	African	3723	30317457	Bonnemaijer PWM	Other disease	replication	2018-10-13	GCST007199	Glaucoma (primary open-angle)	african other-disease	glaucoma--primary-open-angle-
1369	African	864	30317457	Bonnemaijer PWM	Other disease	initial	2018-10-13	GCST007199	Glaucoma (primary open-angle)	african other-disease	glaucoma--primary-open-angle-
1662	African	2364	30452639	Butali A	Other trait	initial	2018-11-19	GCST007509	Cleft palate	african other-trait	cleft-palate
1349	African	748	30452639	Butali A	Other trait	replication	2018-11-19	GCST007509	Cleft palate	african other-trait	cleft-palate
1764	African	3073	30452639	Butali A	Other trait	initial	2018-11-19	GCST007510	Cleft lip with or without cleft palate	african other-trait	cleft-lip-with-or-without-cleft-palate
1431	African	1049	30452639	Butali A	Other trait	replication	2018-11-19	GCST007510	Cleft lip with or without cleft palate	african other-trait	cleft-lip-with-or-without-cleft-palate
1244	African	371	30467376	Wilker S	Neurological disorder	replication	2018-11-22	GCST007651	Post-traumatic stress disorder	african neurological-disorder	post-traumatic-stress-disorder
1377	African	924	30467376	Wilker S	Neurological disorder	initial	2018-11-22	GCST007651	Post-traumatic stress disorder	african neurological-disorder	post-traumatic-stress-disorder
1738	African	2658	30679032	Brazel DM	Other measurement	initial	2018-12-06	GCST008808	Smoking behaviour (cigarette pack-years)	african other-measurement	smoking-behaviour--cigarette-pack-years-
1741	African	2685	30679032	Brazel DM	Other measurement	initial	2018-12-06	GCST008804	Smoking behaviour (cigarettes smoked per day)	african other-measurement	smoking-behaviour--cigarettes-smoked-per-day-
1743	African	2705	30679032	Brazel DM	Biological process, Other measurement	initial	2018-12-06	GCST008807	Smoking behaviour (age at first cigarette)	african biological-process other-measurement	smoking-behaviour--age-at-first-cigarette-
2054	African	8974	30679032	Brazel DM	Other measurement, Biological process	initial	2018-12-06	GCST008806	Smoking initiation (ever regular vs never regular)	african other-measurement biological-process	smoking-initiation--ever-regular-vs-never-regular-
2007	African	7594	30679032	Brazel DM	Other measurement, Biological process	initial	2018-12-06	GCST008805	Alcohol consumption (drinks per week)	african other-measurement biological-process	alcohol-consumption--drinks-per-week-
2268	African	63490	30578418	Giri A	Cardiovascular measurement, Other measurement	initial	2018-12-21	GCST007270	Systolic blood pressure	african cardiovascular-measurement other-measurement	systolic-blood-pressure
2269	African	63490	30578418	Giri A	Cardiovascular measurement, Other measurement	initial	2018-12-21	GCST007271	Diastolic blood pressure	african cardiovascular-measurement other-measurement	diastolic-blood-pressure
2267	African	63490	30578418	Giri A	Cardiovascular measurement, Other measurement	initial	2018-12-21	GCST007268	Diastolic blood pressure	african cardiovascular-measurement other-measurement	diastolic-blood-pressure
2266	African	63490	30578418	Giri A	Cardiovascular measurement, Other measurement	initial	2018-12-21	GCST007267	Systolic blood pressure	african cardiovascular-measurement other-measurement	systolic-blood-pressure
2265	African	63490	30578418	Giri A	Cardiovascular measurement	initial	2018-12-21	GCST007272	Pulse pressure	african cardiovascular-measurement	pulse-pressure
2264	African	63490	30578418	Giri A	Cardiovascular measurement	initial	2018-12-21	GCST007269	Pulse pressure	african cardiovascular-measurement	pulse-pressure
1320	African	552	30647433	Legge SE	Biological process, Hematological measurement	initial	2019-01-15	GCST006987	Neutrophil level response to clozapine in treatment-resistant schizophrenia	african biological-process hematological-measurement	neutrophil-level-response-to-clozapine-in-treatment-resistant-schizophrenia
1544	African	1606	30670697	Kilpelainen TO	Lipid or lipoprotein measurement, Biological process	replication	2019-01-22	GCST007282	HDL cholesterol x physical activity interaction (2df test)	african lipid-or-lipoprotein-measurement biological-process	hdl-cholesterol-x-physical-activity-interaction--2df-test-
1543	African	1606	30670697	Kilpelainen TO	Lipid or lipoprotein measurement, Biological process	replication	2019-01-22	GCST007281	HDL cholesterol x physical activity interaction (1df test)	african lipid-or-lipoprotein-measurement biological-process	hdl-cholesterol-x-physical-activity-interaction--1df-test-
1545	African	1606	30670697	Kilpelainen TO	Lipid or lipoprotein measurement, Biological process	replication	2019-01-22	GCST007283	LDL cholesterol x physical activity interaction (1df test)	african lipid-or-lipoprotein-measurement biological-process	ldl-cholesterol-x-physical-activity-interaction--1df-test-
1546	African	1606	30670697	Kilpelainen TO	Lipid or lipoprotein measurement, Biological process	replication	2019-01-22	GCST007284	LDL cholesterol x physical activity interaction (2df test)	african lipid-or-lipoprotein-measurement biological-process	ldl-cholesterol-x-physical-activity-interaction--2df-test-
1548	African	1606	30670697	Kilpelainen TO	Lipid or lipoprotein measurement, Biological process	replication	2019-01-22	GCST007286	Triglycerides x physical activity interaction (2df test)	african lipid-or-lipoprotein-measurement biological-process	triglycerides-x-physical-activity-interaction--2df-test-
1547	African	1606	30670697	Kilpelainen TO	Lipid or lipoprotein measurement, Biological process	replication	2019-01-22	GCST007285	Triglycerides x physical activity interaction (1df test)	african lipid-or-lipoprotein-measurement biological-process	triglycerides-x-physical-activity-interaction--1df-test-
1765	African	3073	30729179	Zenin A	Other measurement	replication	2019-01-30	GCST007406	Healthspan	african other-measurement	healthspan
37	African	19	32953199	Liu Z	Other measurement	initial	2019-03-01	GCST010678	Liver fibrosis (total hepatic collagen content)	african other-measurement	liver-fibrosis--total-hepatic-collagen-content-
36	African	19	32953199	Liu Z	Other measurement	initial	2019-03-01	GCST010677	Liver fibrogenesis (alpha smooth muscle actin levels)	african other-measurement	liver-fibrogenesis--alpha-smooth-muscle-actin-levels-
1815	African	4213	30920090	Trochet H	Other disease, Neurological disorder, Biological process, Cardiovascular disease, Immune system disorder, Digestive system disorder	initial	2019-03-28	GCST008910	Multiple traits (pleiotropy)	african other-disease neurological-disorder biological-process cardiovascular-disease immune-system-disorder digestive-system-disorder	multiple-traits--pleiotropy-
2120	African	11700	30926973	Bentley AR	Lipid or lipoprotein measurement	initial	2019-03-29	GCST008693	LDL cholesterol levels in never smokers	african lipid-or-lipoprotein-measurement	ldl-cholesterol-levels-in-never-smokers
1979	African	7217	30926973	Bentley AR	Other measurement, Lipid or lipoprotein measurement	replication	2019-03-29	GCST008677	HDL cholesterol levels x smoking (current vs non smokers) interaction (1df test)	african other-measurement lipid-or-lipoprotein-measurement	hdl-cholesterol-levels-x-smoking--current-vs-non-smokers--interaction--1df-test-
2198	African	23348	30926973	Bentley AR	Other measurement, Lipid or lipoprotein measurement	initial	2019-03-29	GCST008686	LDL cholesterol levels x smoking (current vs non smokers) interaction (1df test)	african other-measurement lipid-or-lipoprotein-measurement	ldl-cholesterol-levels-x-smoking--current-vs-non-smokers--interaction--1df-test-
2199	African	23348	30926973	Bentley AR	Other measurement, Lipid or lipoprotein measurement	initial	2019-03-29	GCST008687	LDL cholesterol levels x smoking (current vs non smokers) interaction (2df test)	african other-measurement lipid-or-lipoprotein-measurement	ldl-cholesterol-levels-x-smoking--current-vs-non-smokers--interaction--2df-test-
2200	African	23353	30926973	Bentley AR	Lipid or lipoprotein measurement	initial	2019-03-29	GCST008676	LDL cholesterol levels	african lipid-or-lipoprotein-measurement	ldl-cholesterol-levels
2201	African	23353	30926973	Bentley AR	Other measurement, Lipid or lipoprotein measurement	initial	2019-03-29	GCST008690	LDL cholesterol levels x smoking (ever vs never smokers) interaction (1df test)	african other-measurement lipid-or-lipoprotein-measurement	ldl-cholesterol-levels-x-smoking--ever-vs-never-smokers--interaction--1df-test-
2202	African	23353	30926973	Bentley AR	Other measurement, Lipid or lipoprotein measurement	initial	2019-03-29	GCST008691	LDL cholesterol levels x smoking (ever vs never smokers) interaction (2df test)	african other-measurement lipid-or-lipoprotein-measurement	ldl-cholesterol-levels-x-smoking--ever-vs-never-smokers--interaction--2df-test-
2203	African	23503	30926973	Bentley AR	Other measurement, Lipid or lipoprotein measurement	initial	2019-03-29	GCST008694	Triglyceride levels x smoking (current vs non smokers) interaction (1df test)	african other-measurement lipid-or-lipoprotein-measurement	triglyceride-levels-x-smoking--current-vs-non-smokers--interaction--1df-test-
2204	African	23503	30926973	Bentley AR	Other measurement, Lipid or lipoprotein measurement	initial	2019-03-29	GCST008695	Triglyceride levels x smoking (current vs non smokers) interaction (2df test)	african other-measurement lipid-or-lipoprotein-measurement	triglyceride-levels-x-smoking--current-vs-non-smokers--interaction--2df-test-
2205	African	23508	30926973	Bentley AR	Lipid or lipoprotein measurement	initial	2019-03-29	GCST008702	Triglyceride levels	african lipid-or-lipoprotein-measurement	triglyceride-levels
2206	African	23508	30926973	Bentley AR	Other measurement, Lipid or lipoprotein measurement	initial	2019-03-29	GCST008698	Triglyceride levels x smoking (ever vs never smokers) interaction (2df test)	african other-measurement lipid-or-lipoprotein-measurement	triglyceride-levels-x-smoking--ever-vs-never-smokers--interaction--2df-test-
2207	African	23508	30926973	Bentley AR	Other measurement, Lipid or lipoprotein measurement	initial	2019-03-29	GCST008699	Triglyceride levels x smoking (ever vs never smokers) interaction (1df test)	african other-measurement lipid-or-lipoprotein-measurement	triglyceride-levels-x-smoking--ever-vs-never-smokers--interaction--1df-test-
2208	African	23753	30926973	Bentley AR	Other measurement, Lipid or lipoprotein measurement	initial	2019-03-29	GCST008682	HDL cholesterol levels x smoking (ever vs never smokers) interaction (2df test)	african other-measurement lipid-or-lipoprotein-measurement	hdl-cholesterol-levels-x-smoking--ever-vs-never-smokers--interaction--2df-test-
2209	African	23753	30926973	Bentley AR	Other measurement, Lipid or lipoprotein measurement	replication	2019-03-29	GCST008681	HDL cholesterol levels x smoking (ever vs never smokers) interaction (1df test)	african other-measurement lipid-or-lipoprotein-measurement	hdl-cholesterol-levels-x-smoking--ever-vs-never-smokers--interaction--1df-test-
2210	African	23761	30926973	Bentley AR	Lipid or lipoprotein measurement	initial	2019-03-29	GCST008685	HDL cholesterol levels	african lipid-or-lipoprotein-measurement	hdl-cholesterol-levels
2211	African	23761	30926973	Bentley AR	Other measurement, Lipid or lipoprotein measurement	initial	2019-03-29	GCST008677	HDL cholesterol levels x smoking (current vs non smokers) interaction (1df test)	african other-measurement lipid-or-lipoprotein-measurement	hdl-cholesterol-levels-x-smoking--current-vs-non-smokers--interaction--1df-test-
1980	African	7217	30926973	Bentley AR	Other measurement, Lipid or lipoprotein measurement	replication	2019-03-29	GCST008678	HDL cholesterol levels x smoking (current vs non smokers) interaction (2df test)	african other-measurement lipid-or-lipoprotein-measurement	hdl-cholesterol-levels-x-smoking--current-vs-non-smokers--interaction--2df-test-
2187	African	18641	30926973	Bentley AR	Lipid or lipoprotein measurement	initial	2019-03-29	GCST008680	HDL cholesterol levels in non smokers	african lipid-or-lipoprotein-measurement	hdl-cholesterol-levels-in-non-smokers
2186	African	18489	30926973	Bentley AR	Lipid or lipoprotein measurement	initial	2019-03-29	GCST008697	Triglyceride levels in non smokers	african lipid-or-lipoprotein-measurement	triglyceride-levels-in-non-smokers
2121	African	11735	30926973	Bentley AR	Lipid or lipoprotein measurement	initial	2019-03-29	GCST008700	Triglyceride levels in ever smokers	african lipid-or-lipoprotein-measurement	triglyceride-levels-in-ever-smokers
2122	African	11777	30926973	Bentley AR	Lipid or lipoprotein measurement	initial	2019-03-29	GCST008701	Triglyceride levels in never smokers	african lipid-or-lipoprotein-measurement	triglyceride-levels-in-never-smokers
2123	African	11866	30926973	Bentley AR	Lipid or lipoprotein measurement	initial	2019-03-29	GCST008684	HDL cholesterol levels in never smokers	african lipid-or-lipoprotein-measurement	hdl-cholesterol-levels-in-never-smokers
2124	African	11893	30926973	Bentley AR	Lipid or lipoprotein measurement	initial	2019-03-29	GCST008683	HDL cholesterol levels in ever smokers	african lipid-or-lipoprotein-measurement	hdl-cholesterol-levels-in-ever-smokers
1892	African	5612	30926973	Bentley AR	Other measurement, Lipid or lipoprotein measurement	replication	2019-03-29	GCST008682	HDL cholesterol levels x smoking (ever vs never smokers) interaction (2df test)	african other-measurement lipid-or-lipoprotein-measurement	hdl-cholesterol-levels-x-smoking--ever-vs-never-smokers--interaction--2df-test-
2184	African	18384	30926973	Bentley AR	Lipid or lipoprotein measurement	initial	2019-03-29	GCST008689	LDL cholesterol levels in non smokers	african lipid-or-lipoprotein-measurement	ldl-cholesterol-levels-in-non-smokers
1891	African	5612	30926973	Bentley AR	Other measurement, Lipid or lipoprotein measurement	initial	2019-03-29	GCST008681	HDL cholesterol levels x smoking (ever vs never smokers) interaction (1df test)	african other-measurement lipid-or-lipoprotein-measurement	hdl-cholesterol-levels-x-smoking--ever-vs-never-smokers--interaction--1df-test-
2212	African	23761	30926973	Bentley AR	Other measurement, Lipid or lipoprotein measurement	initial	2019-03-29	GCST008678	HDL cholesterol levels x smoking (current vs non smokers) interaction (2df test)	african other-measurement lipid-or-lipoprotein-measurement	hdl-cholesterol-levels-x-smoking--current-vs-non-smokers--interaction--2df-test-
2213	African	23761	30926973	Bentley AR	Other measurement, Lipid or lipoprotein measurement	replication	2019-03-29	GCST008694	Triglyceride levels x smoking (current vs non smokers) interaction (1df test)	african other-measurement lipid-or-lipoprotein-measurement	triglyceride-levels-x-smoking--current-vs-non-smokers--interaction--1df-test-
2119	African	11649	30926973	Bentley AR	Lipid or lipoprotein measurement	initial	2019-03-29	GCST008692	LDL cholesterol levels in ever smokers	african lipid-or-lipoprotein-measurement	ldl-cholesterol-levels-in-ever-smokers
2214	African	23761	30926973	Bentley AR	Other measurement, Lipid or lipoprotein measurement	replication	2019-03-29	GCST008695	Triglyceride levels x smoking (current vs non smokers) interaction (2df test)	african other-measurement lipid-or-lipoprotein-measurement	triglyceride-levels-x-smoking--current-vs-non-smokers--interaction--2df-test-
1875	African	5324	30926973	Bentley AR	Other measurement, Lipid or lipoprotein measurement	replication	2019-03-29	GCST008687	LDL cholesterol levels x smoking (current vs non smokers) interaction (2df test)	african other-measurement lipid-or-lipoprotein-measurement	ldl-cholesterol-levels-x-smoking--current-vs-non-smokers--interaction--2df-test-
1874	African	5324	30926973	Bentley AR	Other measurement, Lipid or lipoprotein measurement	replication	2019-03-29	GCST008686	LDL cholesterol levels x smoking (current vs non smokers) interaction (1df test)	african other-measurement lipid-or-lipoprotein-measurement	ldl-cholesterol-levels-x-smoking--current-vs-non-smokers--interaction--1df-test-
1869	African	5120	30926973	Bentley AR	Lipid or lipoprotein measurement	initial	2019-03-29	GCST008679	HDL cholesterol levels in current smokers	african lipid-or-lipoprotein-measurement	hdl-cholesterol-levels-in-current-smokers
1864	African	5022	30926973	Bentley AR	Lipid or lipoprotein measurement	initial	2019-03-29	GCST008696	Triglyceride levels in current smokers	african lipid-or-lipoprotein-measurement	triglyceride-levels-in-current-smokers
1859	African	4973	30926973	Bentley AR	Lipid or lipoprotein measurement	initial	2019-03-29	GCST008688	LDL cholesterol levels in current smokers	african lipid-or-lipoprotein-measurement	ldl-cholesterol-levels-in-current-smokers
1796	African	3750	30926973	Bentley AR	Other measurement, Lipid or lipoprotein measurement	replication	2019-03-29	GCST008698	Triglyceride levels x smoking (ever vs never smokers) interaction (2df test)	african other-measurement lipid-or-lipoprotein-measurement	triglyceride-levels-x-smoking--ever-vs-never-smokers--interaction--2df-test-
1791	African	3718	30926973	Bentley AR	Other measurement, Lipid or lipoprotein measurement	replication	2019-03-29	GCST008691	LDL cholesterol levels x smoking (ever vs never smokers) interaction (2df test)	african other-measurement lipid-or-lipoprotein-measurement	ldl-cholesterol-levels-x-smoking--ever-vs-never-smokers--interaction--2df-test-
1790	African	3718	30926973	Bentley AR	Other measurement, Lipid or lipoprotein measurement	replication	2019-03-29	GCST008690	LDL cholesterol levels x smoking (ever vs never smokers) interaction (1df test)	african other-measurement lipid-or-lipoprotein-measurement	ldl-cholesterol-levels-x-smoking--ever-vs-never-smokers--interaction--1df-test-
1797	African	3750	30926973	Bentley AR	Other measurement, Lipid or lipoprotein measurement	replication	2019-03-29	GCST008699	Triglyceride levels x smoking (ever vs never smokers) interaction (1df test)	african other-measurement lipid-or-lipoprotein-measurement	triglyceride-levels-x-smoking--ever-vs-never-smokers--interaction--1df-test-
1559	African	1625	31080455	Fatumo S	Hematological measurement	initial	2019-04-26	GCST008323	Hematocrit	african hematological-measurement	hematocrit
1558	African	1624	31080455	Fatumo S	Other measurement	initial	2019-04-26	GCST008336	Mean platelet volume	african other-measurement	mean-platelet-volume
1562	African	1625	31080455	Fatumo S	Hematological measurement	initial	2019-04-26	GCST008332	Mean corpuscular hemoglobin concentration	african hematological-measurement	mean-corpuscular-hemoglobin-concentration
1519	African	1555	31080455	Fatumo S	Hematological measurement	initial	2019-04-26	GCST008335	Eosinophil counts	african hematological-measurement	eosinophil-counts
1560	African	1625	31080455	Fatumo S	Hematological measurement	initial	2019-04-26	GCST008324	Hemoglobin	african hematological-measurement	hemoglobin
1561	African	1625	31080455	Fatumo S	Hematological measurement	initial	2019-04-26	GCST008331	Mean corpuscular hemoglobin	african hematological-measurement	mean-corpuscular-hemoglobin
1527	African	1565	31080455	Fatumo S	Hematological measurement	initial	2019-04-26	GCST008326	Lymphocyte count	african hematological-measurement	lymphocyte-count
1566	African	1625	31080455	Fatumo S	Other measurement	initial	2019-04-26	GCST008330	Mean corpuscular volume	african other-measurement	mean-corpuscular-volume
1528	African	1565	31080455	Fatumo S	Hematological measurement	initial	2019-04-26	GCST008327	Monocyte count	african hematological-measurement	monocyte-count
1529	African	1565	31080455	Fatumo S	Inflammatory measurement	initial	2019-04-26	GCST008328	Basophil count	african inflammatory-measurement	basophil-count
1564	African	1625	31080455	Fatumo S	Hematological measurement, Other measurement	initial	2019-04-26	GCST008333	Red cell distribution width	african hematological-measurement other-measurement	red-cell-distribution-width
1565	African	1625	31080455	Fatumo S	Inflammatory measurement, Hematological measurement, Other measurement	initial	2019-04-26	GCST008322	White blood cell count	african inflammatory-measurement hematological-measurement other-measurement	white-blood-cell-count
1567	African	1625	31080455	Fatumo S	Other measurement, Hematological measurement	initial	2019-04-26	GCST008329	Red blood cell count	african other-measurement hematological-measurement	red-blood-cell-count
1966	African	6407	31080455	Fatumo S	Inflammatory measurement, Hematological measurement, Other measurement	initial	2019-04-26	GCST008338	Blood cell traits (multivariate analysis)	african inflammatory-measurement hematological-measurement other-measurement	blood-cell-traits--multivariate-analysis-
1965	African	6407	31080455	Fatumo S	Inflammatory measurement, Hematological measurement, Other measurement	initial	2019-04-26	GCST008337	Blood cell traits (multivariate analysis)	african inflammatory-measurement hematological-measurement other-measurement	blood-cell-traits--multivariate-analysis-
1563	African	1625	31080455	Fatumo S	Hematological measurement, Other measurement	initial	2019-04-26	GCST008325	Platelet count	african hematological-measurement other-measurement	platelet-count
1482	African	1415	31080455	Fatumo S	Hematological measurement	initial	2019-04-26	GCST008334	Neutrophil count	african hematological-measurement	neutrophil-count
1827	African	4347	31049640	Chen J	Digestive system disorder	initial	2019-05-02	GCST008114	Type 2 diabetes	african digestive-system-disorder	type-2-diabetes
2273	African	64204	31152163	Wuttke M	Other measurement	replication	2019-05-31	GCST008058	Estimated glomerular filtration rate	african other-measurement	estimated-glomerular-filtration-rate
1981	African	7259	30747904	Freidin MB	Other trait	replication	2019-06-01	GCST90245850	Back pain	african other-trait	back-pain
1775	African	3192	31249589	Edwards TL	Cancer	replication	2019-06-12	GCST008423	Uterine fibroids	african cancer	uterine-fibroids
1325	African	572	31219150	Ekenberg C	Other measurement	initial	2019-06-13	GCST008758	Pre-treatment viral load in HIV-1 infection	african other-measurement	pre-treatment-viral-load-in-hiv-1-infection
1148	African	170	31173346	Wang S	Cancer	replication	2019-06-27	GCST010761	Breast cancer somatic mutation signature APOBEC Cmore thanT or Cmore thanG	african cancer	breast-cancer-somatic-mutation-signature-apobec-cmore-thant-or-cmore-thang
2257	African	47858	31285632	Klarin D	Cardiovascular disease	initial	2019-07-08	GCST008474	Peripheral artery disease	african cardiovascular-disease	peripheral-artery-disease
1778	African	3284	31285632	Klarin D	Cardiovascular measurement	initial	2019-07-08	GCST008475	Minimum anklebrachial index	african cardiovascular-measurement	minimum-anklebrachial-index
1871	African	5231	31324766	Adeyemo AA	Digestive system disorder	initial	2019-07-19	GCST008463	Type 2 diabetes	african digestive-system-disorder	type-2-diabetes
1872	African	5231	31324766	Adeyemo AA	Digestive system disorder	initial	2019-07-19	GCST008464	Type 2 diabetes	african digestive-system-disorder	type-2-diabetes
1673	African	2578	31324766	Adeyemo AA	Digestive system disorder	replication	2019-07-19	GCST008463	Type 2 diabetes	african digestive-system-disorder	type-2-diabetes
2009	African	7612	31409800	Pazoki R	Other measurement	replication	2019-08-13	GCST008648	Urinary potassium excretion	african other-measurement	urinary-potassium-excretion
2008	African	7612	31409800	Pazoki R	Other measurement	replication	2019-08-13	GCST008647	Urinary sodium excretion	african other-measurement	urinary-sodium-excretion
1126	African	97	31786426	Farias Tempaku P	Other measurement	initial	2019-08-14	GCST009461	Obstructive sleep apnea trait (apnea hypopnea index, change over time)	african other-measurement	obstructive-sleep-apnea-trait--apnea-hypopnea-index,-change-over-time-
1371	African	883	31420016	Kisia LE	Digestive system disorder	replication	2019-08-16	GCST011118	Severe malarial anemia in Plasmodium falciparum infection	african digestive-system-disorder	severe-malarial-anemia-in-plasmodium-falciparum-infection
1215	African	291	31482010	Liu C	Metabolic disorder	initial	2019-08-29	GCST008668	Proliferative diabetic retinopathy	african metabolic-disorder	proliferative-diabetic-retinopathy
1612	African	1990	31469419	Manichaikul A	Cancer	initial	2019-08-30	GCST009008	Epithelial ovarian cancer	african cancer	epithelial-ovarian-cancer
1581	African	1772	31469419	Manichaikul A	Cancer	initial	2019-08-30	GCST009007	High-grade serous ovarian cancer	african cancer	high-grade-serous-ovarian-cancer
1363	African	815	31469255	Lule SA	Cardiovascular measurement, Other measurement	initial	2019-08-30	GCST008750	Diastolic blood pressure	african cardiovascular-measurement other-measurement	diastolic-blood-pressure
1362	African	815	31469255	Lule SA	Cardiovascular measurement, Other measurement	initial	2019-08-30	GCST008749	Systolic blood pressure	african cardiovascular-measurement other-measurement	systolic-blood-pressure
1993	African	7526	31675503	Gurdasani D	Hematological measurement	initial	2019-10-01	GCST009054	Hemoglobin A1c levels	african hematological-measurement	hemoglobin-a1c-levels
2000	African	7526	31675503	Gurdasani D	Inflammatory measurement, Hematological measurement, Other measurement	initial	2019-10-01	GCST009061	White blood cell count	african inflammatory-measurement hematological-measurement other-measurement	white-blood-cell-count
2137	African	14126	31675503	Gurdasani D	Cardiovascular measurement, Other measurement	initial	2019-10-01	GCST009052	Diastolic blood pressure	african cardiovascular-measurement other-measurement	diastolic-blood-pressure
2138	African	14126	31675503	Gurdasani D	Cardiovascular measurement, Other measurement	initial	2019-10-01	GCST009053	Systolic blood pressure	african cardiovascular-measurement other-measurement	systolic-blood-pressure
1989	African	7526	31675503	Gurdasani D	Hematological measurement	initial	2019-10-01	GCST009037	Lymphocyte count	african hematological-measurement	lymphocyte-count
1995	African	7526	31675503	Gurdasani D	Hematological measurement	initial	2019-10-01	GCST009064	Mean corpuscular hemoglobin concentration	african hematological-measurement	mean-corpuscular-hemoglobin-concentration
1967	African	6407	31675503	Gurdasani D	Other measurement	initial	2019-10-01	GCST009035	Mean platelet volume	african other-measurement	mean-platelet-volume
1994	African	7526	31675503	Gurdasani D	Hematological measurement	initial	2019-10-01	GCST009063	Mean corpuscular hemoglobin	african hematological-measurement	mean-corpuscular-hemoglobin
2001	African	7526	31675503	Gurdasani D	Other measurement	initial	2019-10-01	GCST009065	Mean corpuscular volume	african other-measurement	mean-corpuscular-volume
2136	African	14126	31675503	Gurdasani D	Body measurement, Other measurement	initial	2019-10-01	GCST009057	Body mass index	african body-measurement other-measurement	body-mass-index
1999	African	7526	31675503	Gurdasani D	Inflammatory measurement	initial	2019-10-01	GCST009039	Basophil count	african inflammatory-measurement	basophil-count
1996	African	7526	31675503	Gurdasani D	Hematological measurement, Other measurement	initial	2019-10-01	GCST009032	Red cell distribution width	african hematological-measurement other-measurement	red-cell-distribution-width
1997	African	7526	31675503	Gurdasani D	Hematological measurement, Other measurement	initial	2019-10-01	GCST009034	Hemoglobin levels	african hematological-measurement other-measurement	hemoglobin-levels
2002	African	7526	31675503	Gurdasani D	Other measurement, Hematological measurement	initial	2019-10-01	GCST009062	Red blood cell count	african other-measurement hematological-measurement	red-blood-cell-count
2144	African	14126	31675503	Gurdasani D	Other measurement	initial	2019-10-01	GCST009048	Serum albumin levels	african other-measurement	serum-albumin-levels
2143	African	14126	31675503	Gurdasani D	Other measurement	initial	2019-10-01	GCST009047	Alanine aminotransferase levels	african other-measurement	alanine-aminotransferase-levels
2149	African	14126	31675503	Gurdasani D	Other measurement	initial	2019-10-01	GCST009059	Hip circumference	african other-measurement	hip-circumference
2055	African	9004	31675503	Gurdasani D	Other measurement	initial	2019-10-01	GCST009046	Aspartate aminotransferase levels	african other-measurement	aspartate-aminotransferase-levels
2145	African	14126	31675503	Gurdasani D	Other measurement	initial	2019-10-01	GCST009049	Serum alkaline phosphatase levels	african other-measurement	serum-alkaline-phosphatase-levels
1991	African	7526	31675503	Gurdasani D	Hematological measurement	initial	2019-10-01	GCST009040	Neutrophil count	african hematological-measurement	neutrophil-count
2142	African	14126	31675503	Gurdasani D	Lipid or lipoprotein measurement	initial	2019-10-01	GCST009045	Triglyceride levels	african lipid-or-lipoprotein-measurement	triglyceride-levels
2146	African	14126	31675503	Gurdasani D	Other measurement	initial	2019-10-01	GCST009051	Bilirubin levels	african other-measurement	bilirubin-levels
2147	African	14126	31675503	Gurdasani D	Other measurement	initial	2019-10-01	GCST009055	Height	african other-measurement	height
1990	African	7526	31675503	Gurdasani D	Hematological measurement	initial	2019-10-01	GCST009038	Monocyte count	african hematological-measurement	monocyte-count
2135	African	14126	31675503	Gurdasani D	Body measurement	initial	2019-10-01	GCST009056	Weight	african body-measurement	weight
2148	African	14126	31675503	Gurdasani D	Other measurement	initial	2019-10-01	GCST009058	Waist circumference	african other-measurement	waist-circumference
2141	African	14126	31675503	Gurdasani D	Lipid or lipoprotein measurement	initial	2019-10-01	GCST009044	HDL cholesterol levels	african lipid-or-lipoprotein-measurement	hdl-cholesterol-levels
2150	African	14126	31675503	Gurdasani D	Other measurement, Body measurement	initial	2019-10-01	GCST009060	Waist-hip ratio	african other-measurement body-measurement	waist-hip-ratio
1988	African	7526	31675503	Gurdasani D	Hematological measurement	initial	2019-10-01	GCST009033	Hematocrit	african hematological-measurement	hematocrit
1998	African	7526	31675503	Gurdasani D	Hematological measurement, Other measurement	initial	2019-10-01	GCST009036	Platelet count	african hematological-measurement other-measurement	platelet-count
2056	African	9004	31675503	Gurdasani D	Other measurement	initial	2019-10-01	GCST009050	Gamma glutamyl transferase levels	african other-measurement	gamma-glutamyl-transferase-levels
1992	African	7526	31675503	Gurdasani D	Hematological measurement	initial	2019-10-01	GCST009041	Eosinophil counts	african hematological-measurement	eosinophil-counts
2139	African	14126	31675503	Gurdasani D	Lipid or lipoprotein measurement	initial	2019-10-01	GCST009042	Total cholesterol levels	african lipid-or-lipoprotein-measurement	total-cholesterol-levels
2140	African	14126	31675503	Gurdasani D	Lipid or lipoprotein measurement	initial	2019-10-01	GCST009043	LDL cholesterol levels	african lipid-or-lipoprotein-measurement	ldl-cholesterol-levels
2093	African	10070	31591465	Bigdeli TB	Neurological disorder	initial	2019-10-07	GCST009283	Schizophrenia or schizoaffective disorder	african neurological-disorder	schizophrenia-or-schizoaffective-disorder
1170	African	196	31596875	Traylor M	Other measurement	initial	2019-10-09	GCST008992	Joint damage in rheumatoid arthritis	african other-measurement	joint-damage-in-rheumatoid-arthritis
1193	African	250	31667592	Milet J	Other measurement, Digestive system disorder	initial	2019-10-30	GCST009514	Recurrence of mild malaria attacks	african other-measurement digestive-system-disorder	recurrence-of-mild-malaria-attacks
1194	African	250	31667592	Milet J	Other measurement, Digestive system disorder	initial	2019-10-30	GCST009515	Recurrence of malaria infection (mild or asymptomatic)	african other-measurement digestive-system-disorder	recurrence-of-malaria-infection--mild-or-asymptomatic-
1304	African	525	31667592	Milet J	Other measurement, Digestive system disorder	initial	2019-10-30	GCST009514	Recurrence of mild malaria attacks	african other-measurement digestive-system-disorder	recurrence-of-mild-malaria-attacks
1305	African	525	31667592	Milet J	Other measurement, Digestive system disorder	initial	2019-10-30	GCST009515	Recurrence of malaria infection (mild or asymptomatic)	african other-measurement digestive-system-disorder	recurrence-of-malaria-infection--mild-or-asymptomatic-
1762	African	3018	31688885	Genetics of Glaucoma in People of African Descent (GGLAD) Consortium	Other disease	replication	2019-11-01	GCST009245	Glaucoma (primary open-angle)	african other-disease	glaucoma--primary-open-angle-
1766	African	3075	31688885	Genetics of Glaucoma in People of African Descent (GGLAD) Consortium	Other disease	initial	2019-11-01	GCST009245	Glaucoma (primary open-angle)	african other-disease	glaucoma--primary-open-angle-
2116	African	10787	31688885	Genetics of Glaucoma in People of African Descent (GGLAD) Consortium	Other disease	replication	2019-11-01	GCST009245	Glaucoma (primary open-angle)	african other-disease	glaucoma--primary-open-angle-
1808	African	4126	31841133	Chen G	Cardiovascular measurement	initial	2019-12-16	GCST009699	Serum uric acid levels	african cardiovascular-measurement	serum-uric-acid-levels
2168	African	15703	31844061	Malaria Genomic Epidemiology Network	Digestive system disorder	initial	2019-12-16	GCST010725	Malaria	african digestive-system-disorder	malaria
1449	African	1205	31969989	Oni-Orisan A	Lipid or lipoprotein measurement	initial	2020-01-16	GCST010337	Low density lipoprotein cholesterol levels (on statin treatment)	african lipid-or-lipoprotein-measurement	low-density-lipoprotein-cholesterol-levels--on-statin-treatment-
1448	African	1205	31969989	Oni-Orisan A	Lipid or lipoprotein measurement	initial	2020-01-16	GCST009757	Low density lipoprotein cholesterol levels	african lipid-or-lipoprotein-measurement	low-density-lipoprotein-cholesterol-levels
1450	African	1205	31969989	Oni-Orisan A	Lipid or lipoprotein measurement, Biological process	initial	2020-01-16	GCST009821	Response to statins (LDL cholesterol percent change)	african lipid-or-lipoprotein-measurement biological-process	response-to-statins--ldl-cholesterol-percent-change-
1451	African	1205	31969989	Oni-Orisan A	Lipid or lipoprotein measurement, Biological process	initial	2020-01-16	GCST010338	Response to statins (LDL cholesterol change)	african lipid-or-lipoprotein-measurement biological-process	response-to-statins--ldl-cholesterol-change-
1582	African	1776	32117412	Boua PR	Other measurement	initial	2020-02-07	GCST010151	Carotid intima media thickness x smoking interaction	african other-measurement	carotid-intima-media-thickness-x-smoking-interaction
1177	African	223	32080354	Rasmussen ER	Biological process, Cardiovascular disease	replication	2020-02-21	GCST010246	Angioedema in response to angiotensin-converting enzyme inhibitor and/or angiotensin receptor blocker	african biological-process cardiovascular-disease	angioedema-in-response-to-angiotensin-converting-enzyme-inhibitor-and/or-angiotensin-receptor-blocker
2041	African	8360	32099098	Polimanti R	Other measurement	initial	2020-02-26	GCST009852	Opioid exposure	african other-measurement	opioid-exposure
1671	African	2528	32099098	Polimanti R	Neurological disorder	initial	2020-02-26	GCST009854	Opioid dependence in opioid exposure	african neurological-disorder	opioid-dependence-in-opioid-exposure
1976	African	7138	32099098	Polimanti R	Neurological disorder	initial	2020-02-26	GCST009853	Opioid dependence	african neurological-disorder	opioid-dependence
16	African	9	32126890	Ter Hark SE	Body measurement, Other measurement	initial	2020-03-04	GCST010007	Weight gain in amisulpride-treated first-episode psychosis	african body-measurement other-measurement	weight-gain-in-amisulpride-treated-first-episode-psychosis
85	African	38	32163187	Mast AE	Other trait	initial	2020-03-12	GCST90244014	High-intensity blood donation (vs. first-time donors)	african other-trait	high-intensity-blood-donation--vs.-first-time-donors-
1365	African	843	32239398	Liu L	Other measurement	initial	2020-04-01	GCST010266	Femoral neck bone mineral density and trunk fat mass adjusted by trunk lean mass	african other-measurement	femoral-neck-bone-mineral-density-and-trunk-fat-mass-adjusted-by-trunk-lean-mass
1366	African	843	32239398	Liu L	Other measurement	initial	2020-04-01	GCST010267	Trunk fat mass adjusted for trunk lean mass	african other-measurement	trunk-fat-mass-adjusted-for-trunk-lean-mass
1367	African	843	32239398	Liu L	Other measurement	initial	2020-04-01	GCST010268	Femoral neck bone mineral density	african other-measurement	femoral-neck-bone-mineral-density
1777	African	3274	32239439	Barr PB	Other disease, Other measurement	initial	2020-04-01	GCST010280	Externalizing behaviour score	african other-disease other-measurement	externalizing-behaviour-score
1360	African	803	32313116	Manry J	Other disease	initial	2020-04-20	GCST010077	Buruli ulcer	african other-disease	buruli-ulcer
1252	African	402	32313116	Manry J	Other disease, Other measurement	initial	2020-04-20	GCST010076	Buruli ulcer (age at onset)	african other-disease other-measurement	buruli-ulcer--age-at-onset-
1342	African	693	32313116	Manry J	Other disease	replication	2020-04-20	GCST010077	Buruli ulcer	african other-disease	buruli-ulcer
1276	African	455	32313116	Manry J	Other disease, Other measurement	replication	2020-04-20	GCST010076	Buruli ulcer (age at onset)	african other-disease other-measurement	buruli-ulcer--age-at-onset-
1629	African	2099	32358547	Persyn E	Other measurement	initial	2020-05-01	GCST010101	White matter hyperintensities	african other-measurement	white-matter-hyperintensities
1540	African	1590	32372009	de Las Fuentes L	Cardiovascular measurement, Other measurement	initial	2020-05-05	GCST010424	Diastolic blood pressure x educational attainment (some college) interaction (2df)	african cardiovascular-measurement other-measurement	diastolic-blood-pressure-x-educational-attainment--some-college--interaction--2df-
1538	African	1590	32372009	de Las Fuentes L	Cardiovascular measurement, Other measurement	initial	2020-05-05	GCST010422	Mean arterial pressure x educational attainment (some college) interaction (2df)	african cardiovascular-measurement other-measurement	mean-arterial-pressure-x-educational-attainment--some-college--interaction--2df-
1537	African	1590	32372009	de Las Fuentes L	Cardiovascular measurement, Other measurement	initial	2020-05-05	GCST010421	Mean arterial pressure x educational attainment (graduated college) interaction (2df)	african cardiovascular-measurement other-measurement	mean-arterial-pressure-x-educational-attainment--graduated-college--interaction--2df-
1550	African	1606	32372009	de Las Fuentes L	Cardiovascular measurement, Other measurement	replication	2020-05-05	GCST010420	Pulse pressure x educational attainment (some college) interaction (2df)	african cardiovascular-measurement other-measurement	pulse-pressure-x-educational-attainment--some-college--interaction--2df-
1539	African	1590	32372009	de Las Fuentes L	Cardiovascular measurement, Other measurement	initial	2020-05-05	GCST010423	Diastolic blood pressure x educational attainment (graduated college) interaction (2df)	african cardiovascular-measurement other-measurement	diastolic-blood-pressure-x-educational-attainment--graduated-college--interaction--2df-
1549	African	1606	32372009	de Las Fuentes L	Cardiovascular measurement, Other measurement	replication	2020-05-05	GCST010419	Pulse pressure x educational attainment (graduated college) interaction (2df)	african cardiovascular-measurement other-measurement	pulse-pressure-x-educational-attainment--graduated-college--interaction--2df-
1541	African	1590	32372009	de Las Fuentes L	Cardiovascular measurement, Other measurement	initial	2020-05-05	GCST010425	Systolic blood pressure x educational attainment (graduated college) interaction (2df)	african cardiovascular-measurement other-measurement	systolic-blood-pressure-x-educational-attainment--graduated-college--interaction--2df-
1556	African	1606	32372009	de Las Fuentes L	Cardiovascular measurement, Other measurement	replication	2020-05-05	GCST010426	Systolic blood pressure x educational attainment (some college) interaction (2df)	african cardiovascular-measurement other-measurement	systolic-blood-pressure-x-educational-attainment--some-college--interaction--2df-
1551	African	1606	32372009	de Las Fuentes L	Cardiovascular measurement, Other measurement	replication	2020-05-05	GCST010421	Mean arterial pressure x educational attainment (graduated college) interaction (2df)	african cardiovascular-measurement other-measurement	mean-arterial-pressure-x-educational-attainment--graduated-college--interaction--2df-
1553	African	1606	32372009	de Las Fuentes L	Cardiovascular measurement, Other measurement	replication	2020-05-05	GCST010423	Diastolic blood pressure x educational attainment (graduated college) interaction (2df)	african cardiovascular-measurement other-measurement	diastolic-blood-pressure-x-educational-attainment--graduated-college--interaction--2df-
1555	African	1606	32372009	de Las Fuentes L	Cardiovascular measurement, Other measurement	replication	2020-05-05	GCST010425	Systolic blood pressure x educational attainment (graduated college) interaction (2df)	african cardiovascular-measurement other-measurement	systolic-blood-pressure-x-educational-attainment--graduated-college--interaction--2df-
1535	African	1590	32372009	de Las Fuentes L	Cardiovascular measurement, Other measurement	initial	2020-05-05	GCST010419	Pulse pressure x educational attainment (graduated college) interaction (2df)	african cardiovascular-measurement other-measurement	pulse-pressure-x-educational-attainment--graduated-college--interaction--2df-
1554	African	1606	32372009	de Las Fuentes L	Cardiovascular measurement, Other measurement	replication	2020-05-05	GCST010424	Diastolic blood pressure x educational attainment (some college) interaction (2df)	african cardiovascular-measurement other-measurement	diastolic-blood-pressure-x-educational-attainment--some-college--interaction--2df-
1536	African	1590	32372009	de Las Fuentes L	Cardiovascular measurement, Other measurement	initial	2020-05-05	GCST010420	Pulse pressure x educational attainment (some college) interaction (2df)	african cardiovascular-measurement other-measurement	pulse-pressure-x-educational-attainment--some-college--interaction--2df-
1542	African	1590	32372009	de Las Fuentes L	Cardiovascular measurement, Other measurement	initial	2020-05-05	GCST010426	Systolic blood pressure x educational attainment (some college) interaction (2df)	african cardiovascular-measurement other-measurement	systolic-blood-pressure-x-educational-attainment--some-college--interaction--2df-
1552	African	1606	32372009	de Las Fuentes L	Cardiovascular measurement, Other measurement	replication	2020-05-05	GCST010422	Mean arterial pressure x educational attainment (some college) interaction (2df)	african cardiovascular-measurement other-measurement	mean-arterial-pressure-x-educational-attainment--some-college--interaction--2df-
1117	African	95	32382064	Pirruccello JP	Cardiovascular measurement	initial	2020-05-07	GCST010125	Left ventricular ejection fraction	african cardiovascular-measurement	left-ventricular-ejection-fraction
1118	African	95	32382064	Pirruccello JP	Cardiovascular measurement	initial	2020-05-07	GCST010126	Body surface area-indexed left ventricular stroke volume	african cardiovascular-measurement	body-surface-area-indexed-left-ventricular-stroke-volume
1119	African	95	32382064	Pirruccello JP	Cardiovascular measurement	initial	2020-05-07	GCST010127	Body surface area-indexed left ventricular end-systolic volume	african cardiovascular-measurement	body-surface-area-indexed-left-ventricular-end-systolic-volume
1120	African	95	32382064	Pirruccello JP	Cardiovascular measurement	initial	2020-05-07	GCST010128	Body surface area-indexed left ventricular end-diastolic volume	african cardiovascular-measurement	body-surface-area-indexed-left-ventricular-end-diastolic-volume
1121	African	95	32382064	Pirruccello JP	Cardiovascular measurement	initial	2020-05-07	GCST010129	Left ventricular stroke volume	african cardiovascular-measurement	left-ventricular-stroke-volume
1122	African	95	32382064	Pirruccello JP	Cardiovascular measurement	initial	2020-05-07	GCST010130	Left ventricular end-systolic volume	african cardiovascular-measurement	left-ventricular-end-systolic-volume
1123	African	95	32382064	Pirruccello JP	Cardiovascular measurement	initial	2020-05-07	GCST010131	Left ventricular end-diastolic volume	african cardiovascular-measurement	left-ventricular-end-diastolic-volume
1974	African	6636	32404885	COVID-19 Host Genetics Initiative	Other disease	initial	2020-05-13	GCST010202	COVID-19 (RELEASE 3)	african other-disease	covid-19--release-3-
1476	African	1377	32404885	COVID-19 Host Genetics Initiative	Other disease	initial	2020-05-13	GCST010782	COVID-19 (hospitalized covid vs not hospitalized) RELEASE 4	african other-disease	covid-19--hospitalized-covid-vs-not-hospitalized--release-4
1477	African	1377	32404885	COVID-19 Host Genetics Initiative	Other disease	initial	2020-05-13	GCST011085	COVID-19 (hospitalized vs not hospitalized) RELEASE 5	african other-disease	covid-19--hospitalized-vs-not-hospitalized--release-5
1531	African	1567	32404885	COVID-19 Host Genetics Initiative	Other disease	initial	2020-05-13	GCST011086	COVID-19 (hospitalized vs not hospitalized) RELEASE 5	african other-disease	covid-19--hospitalized-vs-not-hospitalized--release-5
2219	African	24942	32404885	COVID-19 Host Genetics Initiative	Other disease	initial	2020-05-13	GCST010780	COVID-19 (RELEASE 4)	african other-disease	covid-19--release-4-
2229	African	25823	32404885	COVID-19 Host Genetics Initiative	Other disease	initial	2020-05-13	GCST011072	COVID-19 (RELEASE 5)	african other-disease	covid-19--release-5-
2245	African	30104	32404885	COVID-19 Host Genetics Initiative	Other disease	initial	2020-05-13	GCST011071	COVID-19 (RELEASE 5)	african other-disease	covid-19--release-5-
1168	African	188	32404885	COVID-19 Host Genetics Initiative	Other disease	initial	2020-05-13	GCST010201	COVID-19 (covid vs lab/self reported negative) RELEASE 3	african other-disease	covid-19--covid-vs-lab/self-reported-negative--release-3
2131	African	12292	32404885	COVID-19 Host Genetics Initiative	Other disease	initial	2020-05-13	GCST010778	COVID-19 (covid vs lab/self reported negative) RELEASE 4	african other-disease	covid-19--covid-vs-lab/self-reported-negative--release-4
2113	African	10696	32404885	COVID-19 Host Genetics Initiative	Other disease	initial	2020-05-13	GCST010779	COVID-19 (hospitalized vs population) RELEASE 4	african other-disease	covid-19--hospitalized-vs-population--release-4
1862	African	5008	32404885	COVID-19 Host Genetics Initiative	Other disease	initial	2020-05-13	GCST011082	COVID-19 (hospitalized vs population) RELEASE 5	african other-disease	covid-19--hospitalized-vs-population--release-5
2194	African	21372	32404885	COVID-19 Host Genetics Initiative	Other disease	initial	2020-05-13	GCST011084	COVID-19 (hospitalized vs population) RELEASE 5	african other-disease	covid-19--hospitalized-vs-population--release-5
209	African	50	32516399	Lin C	Other measurement	initial	2020-06-09	GCST010600	Dietary fat liking	african other-measurement	dietary-fat-liking
208	African	50	32516399	Lin C	Other measurement	initial	2020-06-09	GCST010599	Dietary fat liking	african other-measurement	dietary-fat-liking
1934	African	5864	32554042	Jia X	Other disease	replication	2020-06-14	GCST010731	Childhood steroid-sensitive nephrotic syndrome	african other-disease	childhood-steroid-sensitive-nephrotic-syndrome
2003	African	7541	32587327	Tsepilov YA	Other trait	replication	2020-06-25	GCST90245879	Genetically independent pain phenotypes (GIP1)	african other-trait	genetically-independent-pain-phenotypes--gip1-
2004	African	7541	32587327	Tsepilov YA	Other trait	replication	2020-06-25	GCST90245880	Genetically independent pain phenotypes (GIP2)	african other-trait	genetically-independent-pain-phenotypes--gip2-
2005	African	7541	32587327	Tsepilov YA	Other trait	replication	2020-06-25	GCST90245881	Genetically independent pain phenotypes (GIP3)	african other-trait	genetically-independent-pain-phenotypes--gip3-
2006	African	7541	32587327	Tsepilov YA	Other trait	replication	2020-06-25	GCST90245882	Genetically independent pain phenotypes (GIP4)	african other-trait	genetically-independent-pain-phenotypes--gip4-
1152	African	171	32723796	Mehta SD	Other measurement	initial	2020-07-28	GCST011387	Vaginal microbiome composition (L. iners)	african other-measurement	vaginal-microbiome-composition--l.-iners-
1153	African	171	32723796	Mehta SD	Other measurement	initial	2020-07-28	GCST011388	Vaginal microbiome composition (L. crispatus)	african other-measurement	vaginal-microbiome-composition--l.-crispatus-
1149	African	171	32723796	Mehta SD	Other measurement	initial	2020-07-28	GCST011384	Vaginal microbiome composition (community state type)	african other-measurement	vaginal-microbiome-composition--community-state-type-
1150	African	171	32723796	Mehta SD	Other measurement	initial	2020-07-28	GCST011385	Vaginal microbiome composition (Shannon diversity index)	african other-measurement	vaginal-microbiome-composition--shannon-diversity-index-
1151	African	171	32723796	Mehta SD	Other measurement	initial	2020-07-28	GCST011386	Vaginal microbiome composition (G. vaginalis)	african other-measurement	vaginal-microbiome-composition--g.-vaginalis-
1830	African	4365	32737300	Sallah N	Other measurement	initial	2020-07-31	GCST90000523	Anti-Epstein-Barr virus viral capsid antigen (VCA) IgG levels	african other-measurement	anti-epstein-barr-virus-viral-capsid-antigen--vca--igg-levels
1833	African	4365	32737300	Sallah N	Other measurement	initial	2020-07-31	GCST90000526	Anti-Kaposi's sarcoma associated herpesvirus K8.1 IgG levels	african other-measurement	anti-kaposi's-sarcoma-associated-herpesvirus-k8.1-igg-levels
1829	African	4365	32737300	Sallah N	Other measurement	initial	2020-07-31	GCST90000522	Anti-Epstein-Barr virus nuclear antigen (EBNA) IgG levels	african other-measurement	anti-epstein-barr-virus-nuclear-antigen--ebna--igg-levels
1831	African	4365	32737300	Sallah N	Other measurement	initial	2020-07-31	GCST90000524	Anti-Kaposi's sarcoma associated herpesvirus ORF73 IgG levels	african other-measurement	anti-kaposi's-sarcoma-associated-herpesvirus-orf73-igg-levels
1832	African	4365	32737300	Sallah N	Other measurement	initial	2020-07-31	GCST90000525	Anti-Kaposi's sarcoma associated herpesvirus K10.5 IgG levels	african other-measurement	anti-kaposi's-sarcoma-associated-herpesvirus-k10.5-igg-levels
1100	African	74	32747698	Matoba N	Neurological disorder	initial	2020-08-03	GCST010515	Autism spectrum disorder	african neurological-disorder	autism-spectrum-disorder
1099	African	74	32747698	Matoba N	Neurological disorder	initial	2020-08-03	GCST010513	Autism spectrum disorder	african neurological-disorder	autism-spectrum-disorder
44	African	29	32778093	He B	Other measurement	initial	2020-08-10	GCST011427	Protein quantitative trait loci (liver)	african other-measurement	protein-quantitative-trait-loci--liver-
1128	African	100	32811377	Dueker ND	Cardiovascular measurement	initial	2020-08-19	GCST011436	Total carotid plaque area (excess vs minimal atherosclerosis)	african cardiovascular-measurement	total-carotid-plaque-area--excess-vs-minimal-atherosclerosis-
1460	African	1246	32840624	Kho M	Other measurement	replication	2020-08-25	GCST013024	Urinary sodium excretion	african other-measurement	urinary-sodium-excretion
1462	African	1246	32840624	Kho M	Other measurement	replication	2020-08-25	GCST013026	Urinary sodium to potassium ratio	african other-measurement	urinary-sodium-to-potassium-ratio
1461	African	1246	32840624	Kho M	Other measurement	replication	2020-08-25	GCST013025	Urinary potassium excretion	african other-measurement	urinary-potassium-excretion
1799	African	3754	32876488	Meeks KAC	Other measurement	initial	2020-09-02	GCST011497	Resistin levels	african other-measurement	resistin-levels
1140	African	128	32894760	Zhang H	Biological process	initial	2020-09-07	GCST90239827	End-of-induction therapy minimal residual disease in childhood acute lymphoblastic leukemia	african biological-process	end-of-induction-therapy-minimal-residual-disease-in-childhood-acute-lymphoblastic-leukemia
57	African	33	32894760	Zhang H	Biological process	replication	2020-09-07	GCST90239827	End-of-induction therapy minimal residual disease in childhood acute lymphoblastic leukemia	african biological-process	end-of-induction-therapy-minimal-residual-disease-in-childhood-acute-lymphoblastic-leukemia
28	African	12	33040646	Aherrahrou R	Other measurement	initial	2020-10-12	GCST012743	Aortic vascular smooth muscle cell migration (difference in time to reach maximum migration between PDGF-BB and control media)	african other-measurement	aortic-vascular-smooth-muscle-cell-migration--difference-in-time-to-reach-maximum-migration-between-pdgf-bb-and-control-media-
20	African	12	33040646	Aherrahrou R	Other measurement	initial	2020-10-12	GCST012171	Aortic vascular smooth muscle cell calcification in response to osteogenic stimuli	african other-measurement	aortic-vascular-smooth-muscle-cell-calcification-in-response-to-osteogenic-stimuli
21	African	12	33040646	Aherrahrou R	Other measurement	initial	2020-10-12	GCST012736	Aortic vascular smooth muscle cell calcification in response to high inorganic phosphate	african other-measurement	aortic-vascular-smooth-muscle-cell-calcification-in-response-to-high-inorganic-phosphate
31	African	12	33040646	Aherrahrou R	Other measurement	initial	2020-10-12	GCST012746	Aortic vascular smooth muscle cell proliferation in response to IL-1 beta	african other-measurement	aortic-vascular-smooth-muscle-cell-proliferation-in-response-to-il-1-beta
22	African	12	33040646	Aherrahrou R	Other measurement	initial	2020-10-12	GCST012737	Relative aortic vascular smooth muscle cell proliferation in response to TGF-beta 1	african other-measurement	relative-aortic-vascular-smooth-muscle-cell-proliferation-in-response-to-tgf-beta-1
23	African	12	33040646	Aherrahrou R	Other measurement	initial	2020-10-12	GCST012738	Relative aortic vascular smooth muscle cell proliferation in response to PDGF-BB	african other-measurement	relative-aortic-vascular-smooth-muscle-cell-proliferation-in-response-to-pdgf-bb
24	African	12	33040646	Aherrahrou R	Other measurement	initial	2020-10-12	GCST012739	Relative aortic vascular smooth muscle cell proliferation in response to IL-1 beta	african other-measurement	relative-aortic-vascular-smooth-muscle-cell-proliferation-in-response-to-il-1-beta
30	African	12	33040646	Aherrahrou R	Other measurement	initial	2020-10-12	GCST012745	Aortic vascular smooth muscle cell migration (difference in area under the curve between PDGF-BB and control media)	african other-measurement	aortic-vascular-smooth-muscle-cell-migration--difference-in-area-under-the-curve-between-pdgf-bb-and-control-media-
26	African	12	33040646	Aherrahrou R	Other measurement	initial	2020-10-12	GCST012741	Aortic vascular smooth muscle cell proliferation in response to TGF-beta 1	african other-measurement	aortic-vascular-smooth-muscle-cell-proliferation-in-response-to-tgf-beta-1
27	African	12	33040646	Aherrahrou R	Other measurement	initial	2020-10-12	GCST012742	Aortic vascular smooth muscle cell proliferation in response to PDGF-BB	african other-measurement	aortic-vascular-smooth-muscle-cell-proliferation-in-response-to-pdgf-bb
29	African	12	33040646	Aherrahrou R	Other measurement	initial	2020-10-12	GCST012744	Aortic vascular smooth muscle cell migration (difference in rate of initial migration between PDGF-BB and control media)	african other-measurement	aortic-vascular-smooth-muscle-cell-migration--difference-in-rate-of-initial-migration-between-pdgf-bb-and-control-media-
25	African	12	33040646	Aherrahrou R	Other measurement	initial	2020-10-12	GCST012740	Relative aortic vascular smooth muscle cell proliferation in control medium	african other-measurement	relative-aortic-vascular-smooth-muscle-cell-proliferation-in-control-medium
1344	African	718	33269293	Kannambath S	Other disease	initial	2020-10-16	GCST011681	Cryptococcosis in HIV infection	african other-disease	cryptococcosis-in-hiv-infection
1574	African	1732	33095540	Sherman BT	Cardiovascular measurement	initial	2020-10-20	GCST012139	D-dimer levels in HIV infection	african cardiovascular-measurement	d-dimer-levels-in-hiv-infection
1576	African	1732	33095540	Sherman BT	Inflammatory measurement	initial	2020-10-20	GCST012140	High-sensitivity C-reactive protein levels in HIV infection	african inflammatory-measurement	high-sensitivity-c-reactive-protein-levels-in-hiv-infection
1575	African	1732	33095540	Sherman BT	Inflammatory measurement	initial	2020-10-20	GCST012138	Interleukin-6 levels in HIV infection	african inflammatory-measurement	interleukin-6-levels-in-hiv-infection
1642	African	2201	33119750	Vergara C	Digestive system disorder, Other trait	initial	2020-10-29	GCST011999	Hepatitis C (spontaneous viral clearance)	african digestive-system-disorder other-trait	hepatitis-c--spontaneous-viral-clearance-
1246	African	379	33137956	Yang Y	Other disease, Other trait	initial	2020-10-29	GCST011088	Orofacial clefts	african other-disease other-trait	orofacial-clefts
1667	African	2510	33115273	Hoekstra M	Lipid or lipoprotein measurement	replication	2020-10-29	GCST011087	Lipoprotein (a) levels	african lipid-or-lipoprotein-measurement	lipoprotein--a--levels
2034	African	8280	33201886	Kolin DA	Other disease	initial	2020-11-17	GCST013099	COVID-19	african other-disease	covid-19
2033	African	8280	33201886	Kolin DA	Other disease	initial	2020-11-17	GCST013097	COVID-19	african other-disease	covid-19
1299	African	517	33225922	Adebamowo SN	Other disease	initial	2020-11-23	GCST011837	Cervical high-risk human papilloma virus infection	african other-disease	cervical-high-risk-human-papilloma-virus-infection
1254	African	406	33225922	Adebamowo SN	Other disease	initial	2020-11-23	GCST011836	Cervical high-risk human papilloma virus infection (persistent)	african other-disease	cervical-high-risk-human-papilloma-virus-infection--persistent-
1350	African	755	33239672	Laisk T	Other measurement	initial	2020-11-25	GCST011889	Sporadic miscarriage	african other-measurement	sporadic-miscarriage
1436	African	1092	33307546	Pairo-Castineira E	Other disease	initial	2020-12-11	GCST90013412	COVID-19 (critical illness vs population)	african other-disease	covid-19--critical-illness-vs-population-
2115	African	10785	33357513	Chen HH	Other disease, Other measurement	replication	2020-12-13	GCST011104	Pneumonia	african other-disease other-measurement	pneumonia
2167	African	15581	33357513	Chen HH	Other disease, Other measurement	initial	2020-12-13	GCST011104	Pneumonia	african other-disease other-measurement	pneumonia
1224	African	292	33357513	Chen HH	Other measurement	replication	2020-12-13	GCST011103	Pneumonia severity	african other-measurement	pneumonia-severity
1573	African	1710	33357513	Chen HH	Other measurement	initial	2020-12-13	GCST011103	Pneumonia severity	african other-measurement	pneumonia-severity
1452	African	1208	33338681	Chu H	Other measurement, Cancer	initial	2020-12-15	GCST011108	Colorectal cancer x fine particulate matter exposure levels interaction	african other-measurement cancer	colorectal-cancer-x-fine-particulate-matter-exposure-levels-interaction
2016	African	7683	33381925	Buchanan VL	Other measurement	replication	2020-12-30	GCST011982	Fasting insulin	african other-measurement	fasting-insulin
6	African	1	33409738	Abdel-Wahab N	Immune system disorder, Biological process	initial	2021-01-07	GCST012118	Response to immune checkpoint inhibitors in melanoma (immune-related adverse events)	african immune-system-disorder biological-process	response-to-immune-checkpoint-inhibitors-in-melanoma--immune-related-adverse-events-
1887	African	5573	33462484	Sinnott-Armstrong N	Other measurement	initial	2021-01-18	GCST90019515	Non-albumin protein levels	african other-measurement	non-albumin-protein-levels
1888	African	5573	33462484	Sinnott-Armstrong N	Other measurement, Hematological measurement	initial	2021-01-18	GCST90019522	Serum total protein levels	african other-measurement hematological-measurement	serum-total-protein-levels
1889	African	5576	33462484	Sinnott-Armstrong N	Other measurement	initial	2021-01-18	GCST90019500	Calcium levels	african other-measurement	calcium-levels
1925	African	5781	33462484	Sinnott-Armstrong N	Other measurement	initial	2021-01-18	GCST90019519	Urinary sodium excretion	african other-measurement	urinary-sodium-excretion
1926	African	5786	33462484	Sinnott-Armstrong N	Other measurement	initial	2021-01-18	GCST90019517	Urinary potassium excretion	african other-measurement	urinary-potassium-excretion
1927	African	5789	33462484	Sinnott-Armstrong N	Other measurement	initial	2021-01-18	GCST90019503	Urinary creatinine levels	african other-measurement	urinary-creatinine-levels
1933	African	5845	33462484	Sinnott-Armstrong N	Lipid or lipoprotein measurement	initial	2021-01-18	GCST90019526	Vitamin D levels	african lipid-or-lipoprotein-measurement	vitamin-d-levels
1935	African	5962	33462484	Sinnott-Armstrong N	Other measurement, Lipid or lipoprotein measurement	initial	2021-01-18	GCST90019496	Apolipoprotein B levels	african other-measurement lipid-or-lipoprotein-measurement	apolipoprotein-b-levels
1936	African	5974	33462484	Sinnott-Armstrong N	Other measurement	initial	2021-01-18	GCST90019511	Insulin-like growth factor 1 levels	african other-measurement	insulin-like-growth-factor-1-levels
1937	African	5978	33462484	Sinnott-Armstrong N	Other measurement	initial	2021-01-18	GCST90019521	Total bilirubin levels	african other-measurement	total-bilirubin-levels
1886	African	5573	33462484	Sinnott-Armstrong N	Other measurement	initial	2021-01-18	GCST90019493	Serum albumin levels	african other-measurement	serum-albumin-levels
1941	African	5981	33462484	Sinnott-Armstrong N	Other measurement	initial	2021-01-18	GCST90019498	Aspartate aminotransferase to alanine aminotransferase ratio	african other-measurement	aspartate-aminotransferase-to-alanine-aminotransferase-ratio
1944	African	6003	33462484	Sinnott-Armstrong N	Lipid or lipoprotein measurement	initial	2021-01-18	GCST90019512	Low density lipoprotein cholesterol levels	african lipid-or-lipoprotein-measurement	low-density-lipoprotein-cholesterol-levels
1945	African	6006	33462484	Sinnott-Armstrong N	Inflammatory measurement, Other measurement	initial	2021-01-18	GCST90019499	C-reactive protein levels	african inflammatory-measurement other-measurement	c-reactive-protein-levels
1946	African	6011	33462484	Sinnott-Armstrong N	Metabolic disorder, Other measurement	initial	2021-01-18	GCST90019524	Urate levels	african metabolic-disorder other-measurement	urate-levels
1947	African	6014	33462484	Sinnott-Armstrong N	Lipid or lipoprotein measurement	initial	2021-01-18	GCST90019501	Total cholesterol levels	african lipid-or-lipoprotein-measurement	total-cholesterol-levels
1948	African	6014	33462484	Sinnott-Armstrong N	Lipid or lipoprotein measurement	initial	2021-01-18	GCST90019523	Triglyceride levels	african lipid-or-lipoprotein-measurement	triglyceride-levels
1949	African	6015	33462484	Sinnott-Armstrong N	Other measurement	initial	2021-01-18	GCST90019504	Cystatin C levels	african other-measurement	cystatin-c-levels
1950	African	6015	33462484	Sinnott-Armstrong N	Other measurement	initial	2021-01-18	GCST90019507	Gamma glutamyl transferase levels	african other-measurement	gamma-glutamyl-transferase-levels
1951	African	6015	33462484	Sinnott-Armstrong N	Other measurement	initial	2021-01-18	GCST90019525	Urea levels	african other-measurement	urea-levels
1952	African	6016	33462484	Sinnott-Armstrong N	Other measurement	initial	2021-01-18	GCST90019502	Creatinine levels	african other-measurement	creatinine-levels
1953	African	6016	33462484	Sinnott-Armstrong N	Other measurement	initial	2021-01-18	GCST90019506	Estimated glomerular filtration rate	african other-measurement	estimated-glomerular-filtration-rate
1942	African	5982	33462484	Sinnott-Armstrong N	Other measurement	initial	2021-01-18	GCST90019497	Aspartate aminotransferase levels	african other-measurement	aspartate-aminotransferase-levels
1885	African	5573	33462484	Sinnott-Armstrong N	Lipid or lipoprotein measurement	initial	2021-01-18	GCST90019510	High density lipoprotein cholesterol levels	african lipid-or-lipoprotein-measurement	high-density-lipoprotein-cholesterol-levels
1883	African	5568	33462484	Sinnott-Armstrong N	Other measurement	initial	2021-01-18	GCST90019508	Blood glucose levels	african other-measurement	blood-glucose-levels
1884	African	5568	33462484	Sinnott-Armstrong N	Other measurement	initial	2021-01-18	GCST90019516	Serum phosphate levels	african other-measurement	serum-phosphate-levels
1740	African	2679	33462484	Sinnott-Armstrong N	Other measurement	initial	2021-01-18	GCST90019514	Urinary microalbumin levels	african other-measurement	urinary-microalbumin-levels
1846	African	4847	33462484	Sinnott-Armstrong N	Hematological measurement	initial	2021-01-18	GCST90019509	Glycated hemoglobin levels	african hematological-measurement	glycated-hemoglobin-levels
1861	African	5007	33462484	Sinnott-Armstrong N	Other measurement	initial	2021-01-18	GCST90019505	Direct bilirubin levels	african other-measurement	direct-bilirubin-levels
1863	African	5018	33462484	Sinnott-Armstrong N	Lipid or lipoprotein measurement	initial	2021-01-18	GCST90019513	Lipoprotein (a) levels	african lipid-or-lipoprotein-measurement	lipoprotein--a--levels
1880	African	5453	33462484	Sinnott-Armstrong N	Other measurement, Lipid or lipoprotein measurement	initial	2021-01-18	GCST90019520	Testosterone levels	african other-measurement lipid-or-lipoprotein-measurement	testosterone-levels
1881	African	5523	33462484	Sinnott-Armstrong N	Other measurement	initial	2021-01-18	GCST90019518	Sex hormone-binding globulin levels	african other-measurement	sex-hormone-binding-globulin-levels
1882	African	5550	33462484	Sinnott-Armstrong N	Lipid or lipoprotein measurement	initial	2021-01-18	GCST90019495	Apolipoprotein A1 levels	african lipid-or-lipoprotein-measurement	apolipoprotein-a1-levels
1954	African	6017	33462484	Sinnott-Armstrong N	Other measurement	initial	2021-01-18	GCST90019492	Alanine aminotransferase levels	african other-measurement	alanine-aminotransferase-levels
1955	African	6019	33462484	Sinnott-Armstrong N	Other measurement	initial	2021-01-18	GCST90019494	Serum alkaline phosphatase levels	african other-measurement	serum-alkaline-phosphatase-levels
1337	African	647	33495597	Harper AR	Cardiovascular disease	initial	2021-01-25	GCST012100	Hypertrophic cardiomyopathy (sarcomere positive)	african cardiovascular-disease	hypertrophic-cardiomyopathy--sarcomere-positive-
1374	African	908	33495597	Harper AR	Cardiovascular disease	initial	2021-01-25	GCST012099	Hypertrophic cardiomyopathy (sarcomere negative)	african cardiovascular-disease	hypertrophic-cardiomyopathy--sarcomere-negative-
1526	African	1564	33495597	Harper AR	Cardiovascular disease	initial	2021-01-25	GCST012101	Hypertrophic cardiomyopathy	african cardiovascular-disease	hypertrophic-cardiomyopathy
2221	African	25414	33510476	Stein MB	Other measurement	initial	2021-01-28	GCST90271782	Post-traumatic stress disorder symptom severity (avoidance)	african other-measurement	post-traumatic-stress-disorder-symptom-severity--avoidance-
2164	African	15339	33510476	Stein MB	Neurological disorder	replication	2021-01-28	GCST90271774	Post-traumatic stress disorder	african neurological-disorder	post-traumatic-stress-disorder
2165	African	15339	33510476	Stein MB	Neurological disorder	replication	2021-01-28	GCST90271775	Post-traumatic stress disorder	african neurological-disorder	post-traumatic-stress-disorder
2220	African	25414	33510476	Stein MB	Other measurement	initial	2021-01-28	GCST90271781	Post-traumatic stress disorder symptom severity (avoidance)	african other-measurement	post-traumatic-stress-disorder-symptom-severity--avoidance-
2223	African	25521	33510476	Stein MB	Other measurement	initial	2021-01-28	GCST90271785	Post-traumatic stress disorder symptom severity (hyperarousal)	african other-measurement	post-traumatic-stress-disorder-symptom-severity--hyperarousal-
2222	African	25521	33510476	Stein MB	Other measurement	initial	2021-01-28	GCST90271784	Post-traumatic stress disorder symptom severity (hyperarousal)	african other-measurement	post-traumatic-stress-disorder-symptom-severity--hyperarousal-
2258	African	51036	33510476	Stein MB	Neurological disorder	initial	2021-01-28	GCST90271774	Post-traumatic stress disorder	african neurological-disorder	post-traumatic-stress-disorder
2259	African	51036	33510476	Stein MB	Neurological disorder	initial	2021-01-28	GCST90271775	Post-traumatic stress disorder	african neurological-disorder	post-traumatic-stress-disorder
2260	African	51036	33510476	Stein MB	Other measurement	initial	2021-01-28	GCST90271778	Post-traumatic stress disorder symptom severity (total)	african other-measurement	post-traumatic-stress-disorder-symptom-severity--total-
2262	African	51036	33510476	Stein MB	Other measurement	initial	2021-01-28	GCST90271787	Post-traumatic stress disorder symptom severity (re-experiencing)	african other-measurement	post-traumatic-stress-disorder-symptom-severity--re-experiencing-
2263	African	51036	33510476	Stein MB	Other measurement	initial	2021-01-28	GCST90271788	Post-traumatic stress disorder symptom severity (re-experiencing)	african other-measurement	post-traumatic-stress-disorder-symptom-severity--re-experiencing-
2261	African	51036	33510476	Stein MB	Other measurement	initial	2021-01-28	GCST90271779	Post-traumatic stress disorder symptom severity (total)	african other-measurement	post-traumatic-stress-disorder-symptom-severity--total-
1658	African	2289	33558538	Gebresilase T	Immune system disorder	initial	2021-02-08	GCST011363	Podoconiosis	african immune-system-disorder	podoconiosis
1164	African	177	33575800	Mulford AJ	Other measurement	initial	2021-02-11	GCST90011793	Ara-C drug response (AUC)	african other-measurement	ara-c-drug-response--auc-
1163	African	176	33575800	Mulford AJ	Other measurement	initial	2021-02-11	GCST90011800	Pemetrexed drug response (AUC)	african other-measurement	pemetrexed-drug-response--auc-
1159	African	175	33575800	Mulford AJ	Other measurement	initial	2021-02-11	GCST90011796	Cisplatin drug response (IC50)	african other-measurement	cisplatin-drug-response--ic50-
1158	African	175	33575800	Mulford AJ	Other measurement	initial	2021-02-11	GCST90011794	Capecitabine drug response (AUC)	african other-measurement	capecitabine-drug-response--auc-
1157	African	173	33575800	Mulford AJ	Other measurement	initial	2021-02-11	GCST90011797	Daunorubicin drug response (IC50)	african other-measurement	daunorubicin-drug-response--ic50-
1155	African	172	33575800	Mulford AJ	Other measurement	initial	2021-02-11	GCST90011795	Carboplatin drug response (IC50)	african other-measurement	carboplatin-drug-response--ic50-
1154	African	171	33575800	Mulford AJ	Other measurement	initial	2021-02-11	GCST90011798	Etoposide drug response (IC50)	african other-measurement	etoposide-drug-response--ic50-
1114	African	87	33575800	Mulford AJ	Other measurement	initial	2021-02-11	GCST90011799	Paclitaxel drug response (AUC)	african other-measurement	paclitaxel-drug-response--auc-
41	African	22	33589590	Marshe VS	Biological process, Other measurement	initial	2021-02-15	GCST011530	Response to antidepressants (symptom improvement)	african biological-process other-measurement	response-to-antidepressants--symptom-improvement-
42	African	22	33589590	Marshe VS	Biological process, Other trait	initial	2021-02-15	GCST011532	Remission after antidepressant treatment in major depression	african biological-process other-trait	remission-after-antidepressant-treatment-in-major-depression
40	African	22	33589590	Marshe VS	Biological process, Other measurement	initial	2021-02-15	GCST011529	Response to antidepressants (symptom improvement)	african biological-process other-measurement	response-to-antidepressants--symptom-improvement-
43	African	22	33589590	Marshe VS	Biological process, Other trait	initial	2021-02-15	GCST011533	Remission after antidepressant treatment in major depression	african biological-process other-trait	remission-after-antidepressant-treatment-in-major-depression
1473	African	1364	33679876	Irvin MR	Cardiovascular measurement	initial	2021-02-19	GCST90093119	Left ventricular internal dimension in diastole	african cardiovascular-measurement	left-ventricular-internal-dimension-in-diastole
1474	African	1364	33679876	Irvin MR	Cardiovascular measurement	initial	2021-02-19	GCST90093120	Left ventricular mass	african cardiovascular-measurement	left-ventricular-mass
1475	African	1364	33679876	Irvin MR	Other measurement	initial	2021-02-19	GCST90093118	Relative wall thickness	african other-measurement	relative-wall-thickness
1957	African	6072	33627673	Gharahkhani P	Other disease	initial	2021-02-24	GCST90011769	Glaucoma (primary open-angle)	african other-disease	glaucoma--primary-open-angle-
1958	African	6072	33627673	Gharahkhani P	Other disease	initial	2021-02-24	GCST90011770	Glaucoma (primary open-angle)	african other-disease	glaucoma--primary-open-angle-
1959	African	6072	33627673	Gharahkhani P	Other disease	replication	2021-02-24	GCST90011766	Glaucoma (primary open-angle)	african other-disease	glaucoma--primary-open-angle-
1208	African	265	33627673	Gharahkhani P	Other disease	initial	2021-02-24	GCST011439	Glaucoma (primary open-angle)	african other-disease	glaucoma--primary-open-angle-
1187	African	243	33627673	Gharahkhani P	Neurological disorder	initial	2021-02-24	GCST011440	Glaucoma (low intraocular pressure)	african neurological-disorder	glaucoma--low-intraocular-pressure-
1182	African	227	33627673	Gharahkhani P	Other disease	initial	2021-02-24	GCST011438	Glaucoma (primary open-angle)	african other-disease	glaucoma--primary-open-angle-
1275	African	449	33627673	Gharahkhani P	Other disease	initial	2021-02-24	GCST011441	Glaucoma (high intraocular pressure)	african other-disease	glaucoma--high-intraocular-pressure-
1253	African	405	33649486	Hardcastle AJ	Other disease	replication	2021-03-01	GCST90013442	Keratoconus	african other-disease	keratoconus
1143	African	151	33706416	Slob EMA	Other measurement	initial	2021-03-11	GCST012244	Childhood asthma exacerbations in long-acting beta2-agonist treatment	african other-measurement	childhood-asthma-exacerbations-in-long-acting-beta2-agonist-treatment
1943	African	6000	33730874	Said MA	Lipid or lipoprotein measurement	initial	2021-03-18	GCST012232	Lipoprotein (a) levels	african lipid-or-lipoprotein-measurement	lipoprotein--a--levels
1236	African	310	33768542	Liu Y	Biological process	initial	2021-03-26	GCST012345	Asparaginase hypersensitivity in acute lymphoblastic leukemia	african biological-process	asparaginase-hypersensitivity-in-acute-lymphoblastic-leukemia
1234	African	310	33768542	Liu Y	Biological process	initial	2021-03-26	GCST012341	Asparaginase hypersensitivity in acute lymphoblastic leukemia	african biological-process	asparaginase-hypersensitivity-in-acute-lymphoblastic-leukemia
1233	African	310	33768542	Liu Y	Biological process	initial	2021-03-26	GCST012340	Asparaginase hypersensitivity in acute lymphoblastic leukemia	african biological-process	asparaginase-hypersensitivity-in-acute-lymphoblastic-leukemia
1235	African	310	33768542	Liu Y	Biological process	initial	2021-03-26	GCST012343	Asparaginase hypersensitivity in acute lymphoblastic leukemia	african biological-process	asparaginase-hypersensitivity-in-acute-lymphoblastic-leukemia
1780	African	3288	33783510	Fatumo S	Other measurement	initial	2021-03-30	GCST90025873	Estimated glomerular filtration rate	african other-measurement	estimated-glomerular-filtration-rate
1258	African	428	33898419	Mukhopadhyay N	Other trait	initial	2021-04-09	GCST012337	Nonsyndromic cleft lip with or without cleft palate	african other-trait	nonsyndromic-cleft-lip-with-or-without-cleft-palate
1987	African	7493	33909500	Moll M	Other disease	initial	2021-04-28	GCST011766	Chronic obstructive pulmonary disease	african other-disease	chronic-obstructive-pulmonary-disease
1783	African	3349	33910371	Stanislawski MA	Other measurement	initial	2021-04-29	GCST90093300	Soluble CD14 levels	african other-measurement	soluble-cd14-levels
1328	African	589	33941608	Khan A	Other measurement	initial	2021-05-03	GCST011834	Complement C3 levels	african other-measurement	complement-c3-levels
1329	African	600	33941608	Khan A	Other measurement	initial	2021-05-03	GCST011833	Complement C4 levels	african other-measurement	complement-c4-levels
1261	African	432	33974707	Gabrielaite M	Other measurement	initial	2021-05-11	GCST90092543	Viral variant GAG302K carrier status in HIV infection	african other-measurement	viral-variant-gag302k-carrier-status-in-hiv-infection
1262	African	432	33974707	Gabrielaite M	Other measurement	initial	2021-05-11	GCST90092544	Viral variant GAG357S carrier status in HIV infection	african other-measurement	viral-variant-gag357s-carrier-status-in-hiv-infection
1263	African	432	33974707	Gabrielaite M	Other measurement	initial	2021-05-11	GCST90092545	Viral variant GAG397R carrier status in HIV infection	african other-measurement	viral-variant-gag397r-carrier-status-in-hiv-infection
1264	African	432	33974707	Gabrielaite M	Other measurement	initial	2021-05-11	GCST90092546	Viral variant GAG403K carrier status in HIV infection	african other-measurement	viral-variant-gag403k-carrier-status-in-hiv-infection
1265	African	432	33974707	Gabrielaite M	Other measurement	initial	2021-05-11	GCST90092547	Viral variant POL432R carrier status in HIV infection	african other-measurement	viral-variant-pol432r-carrier-status-in-hiv-infection
1266	African	432	33974707	Gabrielaite M	Other measurement	initial	2021-05-11	GCST90092548	Viral variant POL837I carrier status in HIV infection	african other-measurement	viral-variant-pol837i-carrier-status-in-hiv-infection
1267	African	432	33974707	Gabrielaite M	Other measurement	initial	2021-05-11	GCST90092549	Viral variant NEF071K carrier status in HIV infection	african other-measurement	viral-variant-nef071k-carrier-status-in-hiv-infection
1269	African	432	33974707	Gabrielaite M	Other measurement	initial	2021-05-11	GCST90092551	Viral variant NEF102H carrier status in HIV infection	african other-measurement	viral-variant-nef102h-carrier-status-in-hiv-infection
1270	African	432	33974707	Gabrielaite M	Other measurement	initial	2021-05-11	GCST90092552	Viral variant NEF105R carrier status in HIV infection	african other-measurement	viral-variant-nef105r-carrier-status-in-hiv-infection
1271	African	432	33974707	Gabrielaite M	Other measurement	initial	2021-05-11	GCST90092553	Viral variant NEF135F carrier status in HIV infection	african other-measurement	viral-variant-nef135f-carrier-status-in-hiv-infection
1260	African	432	33974707	Gabrielaite M	Other measurement	initial	2021-05-11	GCST90092542	Viral variant GAG242N carrier status in HIV infection	african other-measurement	viral-variant-gag242n-carrier-status-in-hiv-infection
1268	African	432	33974707	Gabrielaite M	Other measurement	initial	2021-05-11	GCST90092550	Viral variant NEF092R carrier status in HIV infection	african other-measurement	viral-variant-nef092r-carrier-status-in-hiv-infection
1870	African	5148	34021356	Sarnowski C	Other measurement	replication	2021-05-22	GCST012491	Menarche (age at onset)	african other-measurement	menarche--age-at-onset-
1835	African	4441	34059833	Chen J	Hematological measurement	initial	2021-05-31	GCST90002248	Glycated hemoglobin levels	african hematological-measurement	glycated-hemoglobin-levels
1354	African	788	34115965	Kosmicki JA	Other measurement, Other disease	initial	2021-06-03	GCST90101886	COVID-19 (severe vs not hospitalized)	african other-measurement other-disease	covid-19--severe-vs-not-hospitalized-
1426	African	1018	34115965	Kosmicki JA	Other measurement, Other disease	initial	2021-06-03	GCST90101884	COVID-19 (hospitalized vs not hospitalized)	african other-measurement other-disease	covid-19--hospitalized-vs-not-hospitalized-
2188	African	18981	34115965	Kosmicki JA	Other disease	initial	2021-06-03	GCST90093367	COVID-19 (severe vs population)	african other-disease	covid-19--severe-vs-population-
2196	African	22787	34115965	Kosmicki JA	Other disease	initial	2021-06-03	GCST90101885	COVID-19 (not hospitalized vs population)	african other-disease	covid-19--not-hospitalized-vs-population-
2189	African	19211	34115965	Kosmicki JA	Other disease	initial	2021-06-03	GCST90093366	COVID-19 (hospitalized vs population)	african other-disease	covid-19--hospitalized-vs-population-
2197	African	23105	34115965	Kosmicki JA	Other disease	initial	2021-06-03	GCST90093364	COVID-19	african other-disease	covid-19
1860	African	5000	34115965	Kosmicki JA	Other disease	initial	2021-06-03	GCST90093365	COVID-19 (covid vs negative)	african other-disease	covid-19--covid-vs-negative-
1774	African	3179	34106200	Machipisa T	Cardiovascular disease	initial	2021-06-09	GCST012117	Rheumatic heart disease	african cardiovascular-disease	rheumatic-heart-disease
1773	African	3179	34106200	Machipisa T	Cardiovascular disease	initial	2021-06-09	GCST012115	Rheumatic heart disease	african cardiovascular-disease	rheumatic-heart-disease
1440	African	1127	34117260	Chen G	Other measurement	initial	2021-06-11	GCST012461	Total bilirubin levels	african other-measurement	total-bilirubin-levels
1823	African	4249	34127860	Robertson CC	Digestive system disorder, Immune system disorder	initial	2021-06-14	GCST90013445	Type 1 diabetes	african digestive-system-disorder immune-system-disorder	type-1-diabetes
2051	African	8654	34127677	Choquet H	Other disease	initial	2021-06-14	GCST90014268	Cataracts	african other-disease	cataracts
2050	African	8654	34127677	Choquet H	Other disease	initial	2021-06-14	GCST012013	Cataracts	african other-disease	cataracts
14	African	8	34197840	Mehrotra R	Other measurement, Biological process	initial	2021-06-28	GCST90058969	Peritoneal solute transfer rates in kidney failure treated with peritoneal dialysis	african other-measurement biological-process	peritoneal-solute-transfer-rates-in-kidney-failure-treated-with-peritoneal-dialysis
1169	African	189	34197840	Mehrotra R	Other measurement, Biological process	initial	2021-06-28	GCST90058970	Peritoneal solute transfer rates in kidney failure treated with peritoneal dialysis	african other-measurement biological-process	peritoneal-solute-transfer-rates-in-kidney-failure-treated-with-peritoneal-dialysis
1165	African	181	34197840	Mehrotra R	Other measurement, Biological process	initial	2021-06-28	GCST90058967	Peritoneal solute transfer rates in kidney failure treated with peritoneal dialysis	african other-measurement biological-process	peritoneal-solute-transfer-rates-in-kidney-failure-treated-with-peritoneal-dialysis
2134	African	12829	34234117	Adedokun B	Cancer	initial	2021-07-07	GCST90026466	Breast cancer (estrogen-receptor negative)	african cancer	breast-cancer--estrogen-receptor-negative-
2190	African	19434	34234117	Adedokun B	Cancer	initial	2021-07-07	GCST90026461	Breast cancer	african cancer	breast-cancer
2133	African	12829	34234117	Adedokun B	Cancer	initial	2021-07-07	GCST90026463	Breast cancer (estrogen-receptor negative)	african cancer	breast-cancer--estrogen-receptor-negative-
2163	African	14492	34234117	Adedokun B	Cancer	initial	2021-07-07	GCST90026465	Breast cancer (estrogen-receptor positive)	african cancer	breast-cancer--estrogen-receptor-positive-
2162	African	14492	34234117	Adedokun B	Cancer	initial	2021-07-07	GCST90026462	Breast cancer (estrogen-receptor positive)	african cancer	breast-cancer--estrogen-receptor-positive-
2191	African	19434	34234117	Adedokun B	Cancer	initial	2021-07-07	GCST90026464	Breast cancer	african cancer	breast-cancer
2195	African	21372	34237774	COVID-19 Host Genetics Initiative	Other disease	initial	2021-07-08	GCST90095124	COVID-19 (hospitalized vs population)	african other-disease	covid-19--hospitalized-vs-population-
2252	African	33720	34237774	COVID-19 Host Genetics Initiative	Other disease	initial	2021-07-08	GCST90095125	SARS-CoV-2 infection	african other-disease	sars-cov-2-infection
1744	African	2743	34237774	COVID-19 Host Genetics Initiative	Other disease	initial	2021-07-08	GCST90095123	COVID-19 (critical illness vs population)	african other-disease	covid-19--critical-illness-vs-population-
1985	African	7426	34315874	Ward LD	Other measurement	initial	2021-07-27	GCST90013664	Aspartate aminotransferase levels	african other-measurement	aspartate-aminotransferase-levels
1986	African	7468	34315874	Ward LD	Other measurement	initial	2021-07-27	GCST90013663	Alanine aminotransferase levels	african other-measurement	alanine-aminotransferase-levels
1110	African	85	34396400	Zheng X	Other disease	initial	2021-08-01	GCST90044915	Chlamydia trachomatis-related tubal factor infertility	african other-disease	chlamydia-trachomatis-related-tubal-factor-infertility
2064	African	9354	34376796	Sun Q	Lipid or lipoprotein measurement	initial	2021-08-11	GCST90029119	High density lipoprotein cholesterol levels	african lipid-or-lipoprotein-measurement	high-density-lipoprotein-cholesterol-levels
2066	African	9354	34376796	Sun Q	Lipid or lipoprotein measurement	initial	2021-08-11	GCST90029128	Lipoprotein (a) levels	african lipid-or-lipoprotein-measurement	lipoprotein--a--levels
2065	African	9354	34376796	Sun Q	Lipid or lipoprotein measurement	initial	2021-08-11	GCST90029125	Direct low density lipoprotein cholesterol levels	african lipid-or-lipoprotein-measurement	direct-low-density-lipoprotein-cholesterol-levels
2062	African	9354	34376796	Sun Q	Lipid or lipoprotein measurement	initial	2021-08-11	GCST90029083	Apolipoprotein A levels	african lipid-or-lipoprotein-measurement	apolipoprotein-a-levels
2063	African	9354	34376796	Sun Q	Lipid or lipoprotein measurement	initial	2021-08-11	GCST90029095	Total cholesterol levels	african lipid-or-lipoprotein-measurement	total-cholesterol-levels
2067	African	9354	34376796	Sun Q	Lipid or lipoprotein measurement	initial	2021-08-11	GCST90029146	Triglyceride levels	african lipid-or-lipoprotein-measurement	triglyceride-levels
2061	African	9354	34376796	Sun Q	Inflammatory measurement	initial	2021-08-11	GCST90029098	C-reactive protein	african inflammatory-measurement	c-reactive-protein
2060	African	9354	34376796	Sun Q	Hematological measurement	initial	2021-08-11	GCST90029116	Glycated hemoglobin HbA1c levels	african hematological-measurement	glycated-hemoglobin-hba1c-levels
2070	African	9354	34376796	Sun Q	Other measurement	initial	2021-08-11	GCST90029074	Alanine aminotransferase levels	african other-measurement	alanine-aminotransferase-levels
2088	African	9354	34376796	Sun Q	Other measurement, Hematological measurement	initial	2021-08-11	GCST90029143	Serum total protein levels	african other-measurement hematological-measurement	serum-total-protein-levels
2089	African	9354	34376796	Sun Q	Other measurement, Lipid or lipoprotein measurement	initial	2021-08-11	GCST90029086	Apolipoprotein B levels	african other-measurement lipid-or-lipoprotein-measurement	apolipoprotein-b-levels
2090	African	9354	34376796	Sun Q	Other measurement, Lipid or lipoprotein measurement	initial	2021-08-11	GCST90029137	Testosterone levels	african other-measurement lipid-or-lipoprotein-measurement	testosterone-levels
2087	African	9354	34376796	Sun Q	Other measurement	initial	2021-08-11	GCST90029164	Urinary sodium levels	african other-measurement	urinary-sodium-levels
2126	African	11960	34376796	Sun Q	Other measurement	replication	2021-08-11	GCST90029108	Direct bilirubin levels	african other-measurement	direct-bilirubin-levels
2127	African	11960	34376796	Sun Q	Other measurement	replication	2021-08-11	GCST90029109	Direct bilirubin levels	african other-measurement	direct-bilirubin-levels
2128	African	11960	34376796	Sun Q	Other measurement	replication	2021-08-11	GCST90029140	Total bilirubin levels	african other-measurement	total-bilirubin-levels
2129	African	11960	34376796	Sun Q	Other measurement	replication	2021-08-11	GCST90029141	Total bilirubin levels	african other-measurement	total-bilirubin-levels
2130	African	11960	34376796	Sun Q	Other measurement	replication	2021-08-11	GCST90029142	Total bilirubin levels	african other-measurement	total-bilirubin-levels
2125	African	11960	34376796	Sun Q	Other measurement	replication	2021-08-11	GCST90029107	Direct bilirubin levels	african other-measurement	direct-bilirubin-levels
2086	African	9354	34376796	Sun Q	Other measurement	initial	2021-08-11	GCST90029161	Urinary potassium levels	african other-measurement	urinary-potassium-levels
2085	African	9354	34376796	Sun Q	Other measurement	initial	2021-08-11	GCST90029158	Urinary creatinine levels	african other-measurement	urinary-creatinine-levels
2084	African	9354	34376796	Sun Q	Other measurement	initial	2021-08-11	GCST90029152	Urea levels	african other-measurement	urea-levels
2071	African	9354	34376796	Sun Q	Other measurement	initial	2021-08-11	GCST90029077	Serum albumin levels	african other-measurement	serum-albumin-levels
2072	African	9354	34376796	Sun Q	Other measurement	initial	2021-08-11	GCST90029080	Serum alkaline phosphatase levels	african other-measurement	serum-alkaline-phosphatase-levels
2073	African	9354	34376796	Sun Q	Other measurement	initial	2021-08-11	GCST90029089	Aspartate aminotransferase levels	african other-measurement	aspartate-aminotransferase-levels
2074	African	9354	34376796	Sun Q	Other measurement	initial	2021-08-11	GCST90029092	Calcium levels	african other-measurement	calcium-levels
2075	African	9354	34376796	Sun Q	Other measurement	initial	2021-08-11	GCST90029101	Creatinine levels	african other-measurement	creatinine-levels
2076	African	9354	34376796	Sun Q	Other measurement	initial	2021-08-11	GCST90029104	Cystatin C levels	african other-measurement	cystatin-c-levels
2077	African	9354	34376796	Sun Q	Other measurement	initial	2021-08-11	GCST90029107	Direct bilirubin levels	african other-measurement	direct-bilirubin-levels
2078	African	9354	34376796	Sun Q	Other measurement	initial	2021-08-11	GCST90029110	Gamma glutamyl transferase levels	african other-measurement	gamma-glutamyl-transferase-levels
2079	African	9354	34376796	Sun Q	Other measurement	initial	2021-08-11	GCST90029113	Glucose levels	african other-measurement	glucose-levels
2080	African	9354	34376796	Sun Q	Other measurement	initial	2021-08-11	GCST90029122	Insulin-like growth factor 1 levels	african other-measurement	insulin-like-growth-factor-1-levels
2081	African	9354	34376796	Sun Q	Other measurement	initial	2021-08-11	GCST90029131	Phosphate levels	african other-measurement	phosphate-levels
2082	African	9354	34376796	Sun Q	Other measurement	initial	2021-08-11	GCST90029134	Sex hormone-binding globulin levels	african other-measurement	sex-hormone-binding-globulin-levels
2083	African	9354	34376796	Sun Q	Other measurement	initial	2021-08-11	GCST90029140	Total bilirubin levels	african other-measurement	total-bilirubin-levels
2069	African	9354	34376796	Sun Q	Metabolic disorder, Other measurement	initial	2021-08-11	GCST90029149	Urate levels	african metabolic-disorder other-measurement	urate-levels
2068	African	9354	34376796	Sun Q	Lipid or lipoprotein measurement	initial	2021-08-11	GCST90029155	Vitamin D levels	african lipid-or-lipoprotein-measurement	vitamin-d-levels
1668	African	2522	34376796	Sun Q	Other measurement	replication	2021-08-11	GCST90029158	Urinary creatinine levels	african other-measurement	urinary-creatinine-levels
1669	African	2522	34376796	Sun Q	Other measurement	replication	2021-08-11	GCST90029159	Urinary creatinine levels	african other-measurement	urinary-creatinine-levels
1670	African	2522	34376796	Sun Q	Other measurement	replication	2021-08-11	GCST90029160	Urinary creatinine levels	african other-measurement	urinary-creatinine-levels
1707	African	2595	34411106	Liu C	Other measurement	initial	2021-08-19	GCST90044811	Facial morphology (segment 34)	african other-measurement	facial-morphology--segment-34-
1718	African	2595	34411106	Liu C	Other measurement	initial	2021-08-19	GCST90044822	Facial morphology (segment 45)	african other-measurement	facial-morphology--segment-45-
1717	African	2595	34411106	Liu C	Other measurement	initial	2021-08-19	GCST90044821	Facial morphology (segment 44)	african other-measurement	facial-morphology--segment-44-
1716	African	2595	34411106	Liu C	Other measurement	initial	2021-08-19	GCST90044820	Facial morphology (segment 43)	african other-measurement	facial-morphology--segment-43-
1715	African	2595	34411106	Liu C	Other measurement	initial	2021-08-19	GCST90044819	Facial morphology (segment 42)	african other-measurement	facial-morphology--segment-42-
1713	African	2595	34411106	Liu C	Other measurement	initial	2021-08-19	GCST90044817	Facial morphology (segment 40)	african other-measurement	facial-morphology--segment-40-
1712	African	2595	34411106	Liu C	Other measurement	initial	2021-08-19	GCST90044816	Facial morphology (segment 39)	african other-measurement	facial-morphology--segment-39-
1706	African	2595	34411106	Liu C	Other measurement	initial	2021-08-19	GCST90044810	Facial morphology (segment 33)	african other-measurement	facial-morphology--segment-33-
1710	African	2595	34411106	Liu C	Other measurement	initial	2021-08-19	GCST90044814	Facial morphology (segment 37)	african other-measurement	facial-morphology--segment-37-
1709	African	2595	34411106	Liu C	Other measurement	initial	2021-08-19	GCST90044813	Facial morphology (segment 36)	african other-measurement	facial-morphology--segment-36-
1708	African	2595	34411106	Liu C	Other measurement	initial	2021-08-19	GCST90044812	Facial morphology (segment 35)	african other-measurement	facial-morphology--segment-35-
1698	African	2595	34411106	Liu C	Other measurement	initial	2021-08-19	GCST90044802	Facial morphology (segment 25)	african other-measurement	facial-morphology--segment-25-
1711	African	2595	34411106	Liu C	Other measurement	initial	2021-08-19	GCST90044815	Facial morphology (segment 38)	african other-measurement	facial-morphology--segment-38-
1697	African	2595	34411106	Liu C	Other measurement	initial	2021-08-19	GCST90044801	Facial morphology (segment 24)	african other-measurement	facial-morphology--segment-24-
1720	African	2595	34411106	Liu C	Other measurement	initial	2021-08-19	GCST90044824	Facial morphology (segment 47)	african other-measurement	facial-morphology--segment-47-
1736	African	2595	34411106	Liu C	Other measurement	initial	2021-08-19	GCST90044840	Facial morphology (segment 63)	african other-measurement	facial-morphology--segment-63-
1735	African	2595	34411106	Liu C	Other measurement	initial	2021-08-19	GCST90044839	Facial morphology (segment 62)	african other-measurement	facial-morphology--segment-62-
1734	African	2595	34411106	Liu C	Other measurement	initial	2021-08-19	GCST90044838	Facial morphology (segment 61)	african other-measurement	facial-morphology--segment-61-
1733	African	2595	34411106	Liu C	Other measurement	initial	2021-08-19	GCST90044837	Facial morphology (segment 60)	african other-measurement	facial-morphology--segment-60-
1732	African	2595	34411106	Liu C	Other measurement	initial	2021-08-19	GCST90044836	Facial morphology (segment 59)	african other-measurement	facial-morphology--segment-59-
1731	African	2595	34411106	Liu C	Other measurement	initial	2021-08-19	GCST90044835	Facial morphology (segment 58)	african other-measurement	facial-morphology--segment-58-
1719	African	2595	34411106	Liu C	Other measurement	initial	2021-08-19	GCST90044823	Facial morphology (segment 46)	african other-measurement	facial-morphology--segment-46-
1730	African	2595	34411106	Liu C	Other measurement	initial	2021-08-19	GCST90044834	Facial morphology (segment 57)	african other-measurement	facial-morphology--segment-57-
1728	African	2595	34411106	Liu C	Other measurement	initial	2021-08-19	GCST90044832	Facial morphology (segment 55)	african other-measurement	facial-morphology--segment-55-
1727	African	2595	34411106	Liu C	Other measurement	initial	2021-08-19	GCST90044831	Facial morphology (segment 54)	african other-measurement	facial-morphology--segment-54-
1726	African	2595	34411106	Liu C	Other measurement	initial	2021-08-19	GCST90044830	Facial morphology (segment 53)	african other-measurement	facial-morphology--segment-53-
1725	African	2595	34411106	Liu C	Other measurement	initial	2021-08-19	GCST90044829	Facial morphology (segment 52)	african other-measurement	facial-morphology--segment-52-
1724	African	2595	34411106	Liu C	Other measurement	initial	2021-08-19	GCST90044828	Facial morphology (segment 51)	african other-measurement	facial-morphology--segment-51-
1723	African	2595	34411106	Liu C	Other measurement	initial	2021-08-19	GCST90044827	Facial morphology (segment 50)	african other-measurement	facial-morphology--segment-50-
1722	African	2595	34411106	Liu C	Other measurement	initial	2021-08-19	GCST90044826	Facial morphology (segment 49)	african other-measurement	facial-morphology--segment-49-
1729	African	2595	34411106	Liu C	Other measurement	initial	2021-08-19	GCST90044833	Facial morphology (segment 56)	african other-measurement	facial-morphology--segment-56-
1721	African	2595	34411106	Liu C	Other measurement	initial	2021-08-19	GCST90044825	Facial morphology (segment 48)	african other-measurement	facial-morphology--segment-48-
1714	African	2595	34411106	Liu C	Other measurement	initial	2021-08-19	GCST90044818	Facial morphology (segment 41)	african other-measurement	facial-morphology--segment-41-
1691	African	2595	34411106	Liu C	Other measurement	initial	2021-08-19	GCST90044795	Facial morphology (segment 18)	african other-measurement	facial-morphology--segment-18-
1683	African	2595	34411106	Liu C	Other measurement	initial	2021-08-19	GCST90044787	Facial morphology (segment 10)	african other-measurement	facial-morphology--segment-10-
1684	African	2595	34411106	Liu C	Other measurement	initial	2021-08-19	GCST90044788	Facial morphology (segment 11)	african other-measurement	facial-morphology--segment-11-
1685	African	2595	34411106	Liu C	Other measurement	initial	2021-08-19	GCST90044789	Facial morphology (segment 12)	african other-measurement	facial-morphology--segment-12-
1686	African	2595	34411106	Liu C	Other measurement	initial	2021-08-19	GCST90044790	Facial morphology (segment 13)	african other-measurement	facial-morphology--segment-13-
1680	African	2595	34411106	Liu C	Other measurement	initial	2021-08-19	GCST90044784	Facial morphology (segment 7)	african other-measurement	facial-morphology--segment-7-
1679	African	2595	34411106	Liu C	Other measurement	initial	2021-08-19	GCST90044783	Facial morphology (segment 6)	african other-measurement	facial-morphology--segment-6-
1700	African	2595	34411106	Liu C	Other measurement	initial	2021-08-19	GCST90044804	Facial morphology (segment 27)	african other-measurement	facial-morphology--segment-27-
1687	African	2595	34411106	Liu C	Other measurement	initial	2021-08-19	GCST90044791	Facial morphology (segment 14)	african other-measurement	facial-morphology--segment-14-
1688	African	2595	34411106	Liu C	Other measurement	initial	2021-08-19	GCST90044792	Facial morphology (segment 15)	african other-measurement	facial-morphology--segment-15-
1689	African	2595	34411106	Liu C	Other measurement	initial	2021-08-19	GCST90044793	Facial morphology (segment 16)	african other-measurement	facial-morphology--segment-16-
1678	African	2595	34411106	Liu C	Other measurement	initial	2021-08-19	GCST90044782	Facial morphology (segment 5)	african other-measurement	facial-morphology--segment-5-
1690	African	2595	34411106	Liu C	Other measurement	initial	2021-08-19	GCST90044794	Facial morphology (segment 17)	african other-measurement	facial-morphology--segment-17-
1677	African	2595	34411106	Liu C	Other measurement	initial	2021-08-19	GCST90044781	Facial morphology (segment 4)	african other-measurement	facial-morphology--segment-4-
1676	African	2595	34411106	Liu C	Other measurement	initial	2021-08-19	GCST90044780	Facial morphology (segment 3)	african other-measurement	facial-morphology--segment-3-
1701	African	2595	34411106	Liu C	Other measurement	initial	2021-08-19	GCST90044805	Facial morphology (segment 28)	african other-measurement	facial-morphology--segment-28-
1675	African	2595	34411106	Liu C	Other measurement	initial	2021-08-19	GCST90044779	Facial morphology (segment 2)	african other-measurement	facial-morphology--segment-2-
1696	African	2595	34411106	Liu C	Other measurement	initial	2021-08-19	GCST90044800	Facial morphology (segment 23)	african other-measurement	facial-morphology--segment-23-
1705	African	2595	34411106	Liu C	Other measurement	initial	2021-08-19	GCST90044809	Facial morphology (segment 32)	african other-measurement	facial-morphology--segment-32-
1695	African	2595	34411106	Liu C	Other measurement	initial	2021-08-19	GCST90044799	Facial morphology (segment 22)	african other-measurement	facial-morphology--segment-22-
1704	African	2595	34411106	Liu C	Other measurement	initial	2021-08-19	GCST90044808	Facial morphology (segment 31)	african other-measurement	facial-morphology--segment-31-
1703	African	2595	34411106	Liu C	Other measurement	initial	2021-08-19	GCST90044807	Facial morphology (segment 30)	african other-measurement	facial-morphology--segment-30-
1681	African	2595	34411106	Liu C	Other measurement	initial	2021-08-19	GCST90044785	Facial morphology (segment 8)	african other-measurement	facial-morphology--segment-8-
1702	African	2595	34411106	Liu C	Other measurement	initial	2021-08-19	GCST90044806	Facial morphology (segment 29)	african other-measurement	facial-morphology--segment-29-
1674	African	2595	34411106	Liu C	Other measurement	initial	2021-08-19	GCST90044778	Facial morphology (segment 1)	african other-measurement	facial-morphology--segment-1-
1699	African	2595	34411106	Liu C	Other measurement	initial	2021-08-19	GCST90044803	Facial morphology (segment 26)	african other-measurement	facial-morphology--segment-26-
1693	African	2595	34411106	Liu C	Other measurement	initial	2021-08-19	GCST90044797	Facial morphology (segment 20)	african other-measurement	facial-morphology--segment-20-
1692	African	2595	34411106	Liu C	Other measurement	initial	2021-08-19	GCST90044796	Facial morphology (segment 19)	african other-measurement	facial-morphology--segment-19-
1694	African	2595	34411106	Liu C	Other measurement	initial	2021-08-19	GCST90044798	Facial morphology (segment 21)	african other-measurement	facial-morphology--segment-21-
1682	African	2595	34411106	Liu C	Other measurement	initial	2021-08-19	GCST90044786	Facial morphology (segment 9)	african other-measurement	facial-morphology--segment-9-
2029	African	7857	34553764	Little A	Other measurement	replication	2021-09-06	GCST90094628	Mean platelet volume	african other-measurement	mean-platelet-volume
2028	African	7857	34553764	Little A	Hematological measurement, Other measurement	replication	2021-09-06	GCST90094627	Platelet count	african hematological-measurement other-measurement	platelet-count
2155	African	14246	34582791	Mikhaylova AV	Hematological measurement	initial	2021-09-27	GCST90094659	Neutrophil count	african hematological-measurement	neutrophil-count
2154	African	14246	34582791	Mikhaylova AV	Hematological measurement	initial	2021-09-27	GCST90094658	Monocyte count	african hematological-measurement	monocyte-count
2152	African	14246	34582791	Mikhaylova AV	Hematological measurement	initial	2021-09-27	GCST90094656	Eosinophil counts	african hematological-measurement	eosinophil-counts
2157	African	14246	34582791	Mikhaylova AV	Inflammatory measurement, Hematological measurement, Other measurement	initial	2021-09-27	GCST90094654	White blood cell count	african inflammatory-measurement hematological-measurement other-measurement	white-blood-cell-count
2156	African	14246	34582791	Mikhaylova AV	Inflammatory measurement	initial	2021-09-27	GCST90094655	Basophil count	african inflammatory-measurement	basophil-count
2153	African	14246	34582791	Mikhaylova AV	Hematological measurement	initial	2021-09-27	GCST90094657	Lymphocyte count	african hematological-measurement	lymphocyte-count
1125	African	96	34659352	Bensenor I	Other measurement	initial	2021-09-29	GCST90085917	Plasma PCSK9 levels	african other-measurement	plasma-pcsk9-levels
1798	African	3751	34620218	Meeks KAC	Other measurement	initial	2021-10-07	GCST90091136	Glucose-dependent insulinotropic peptide levels	african other-measurement	glucose-dependent-insulinotropic-peptide-levels
1800	African	3754	34620218	Meeks KAC	Other measurement	initial	2021-10-07	GCST90091142	Resistin levels	african other-measurement	resistin-levels
1789	African	3713	34620218	Meeks KAC	Other measurement	initial	2021-10-07	GCST90091134	Adipsin levels	african other-measurement	adipsin-levels
1793	African	3730	34620218	Meeks KAC	Other measurement	initial	2021-10-07	GCST90091140	Glucagon levels	african other-measurement	glucagon-levels
1794	African	3742	34620218	Meeks KAC	Other measurement	initial	2021-10-07	GCST90091143	Visfatin levels	african other-measurement	visfatin-levels
1795	African	3745	34620218	Meeks KAC	Other measurement	initial	2021-10-07	GCST90091135	Leptin levels	african other-measurement	leptin-levels
1801	African	3777	34620218	Meeks KAC	Other measurement	initial	2021-10-07	GCST90091141	ghrelin levels	african other-measurement	ghrelin-levels
1802	African	3783	34620218	Meeks KAC	Other measurement	initial	2021-10-07	GCST90091144	Glucagon-like peptide-1 levels	african other-measurement	glucagon-like-peptide-1-levels
1804	African	3807	34620218	Meeks KAC	Other measurement	initial	2021-10-07	GCST90091137	Plasminogen activator inhibitor type 1 levels (PAI-1)	african other-measurement	plasminogen-activator-inhibitor-type-1-levels--pai-1-
1627	African	2061	34620218	Meeks KAC	Other measurement	initial	2021-10-07	GCST90091194	Insulin levels	african other-measurement	insulin-levels
1626	African	2061	34620218	Meeks KAC	Other measurement	initial	2021-10-07	GCST90091161	Insulin levels	african other-measurement	insulin-levels
1625	African	2061	34620218	Meeks KAC	Other measurement	initial	2021-10-07	GCST90091152	Insulin levels	african other-measurement	insulin-levels
1624	African	2061	34620218	Meeks KAC	Other measurement	initial	2021-10-07	GCST90091146	Insulin levels	african other-measurement	insulin-levels
1609	African	1936	34620218	Meeks KAC	Other measurement	initial	2021-10-07	GCST90091190	Plasminogen activator inhibitor type 1 levels (PAI-1)	african other-measurement	plasminogen-activator-inhibitor-type-1-levels--pai-1-
1607	African	1923	34620218	Meeks KAC	Other measurement	initial	2021-10-07	GCST90091197	Resistin levels	african other-measurement	resistin-levels
1606	African	1923	34620218	Meeks KAC	Other measurement	initial	2021-10-07	GCST90091189	Glucagon-like peptide-1 levels	african other-measurement	glucagon-like-peptide-1-levels
1605	African	1917	34620218	Meeks KAC	Other measurement	initial	2021-10-07	GCST90091196	ghrelin levels	african other-measurement	ghrelin-levels
1637	African	2163	34620218	Meeks KAC	Other measurement	initial	2021-10-07	GCST90091177	Leptin levels in overweight individuals	african other-measurement	leptin-levels-in-overweight-individuals
1604	African	1907	34620218	Meeks KAC	Other measurement	initial	2021-10-07	GCST90091188	Glucose-dependent insulinotropic peptide levels	african other-measurement	glucose-dependent-insulinotropic-peptide-levels
1601	African	1894	34620218	Meeks KAC	Other measurement	initial	2021-10-07	GCST90091195	Glucagon levels	african other-measurement	glucagon-levels
1600	African	1893	34620218	Meeks KAC	Other measurement	initial	2021-10-07	GCST90091187	Adipsin levels	african other-measurement	adipsin-levels
1595	African	1871	34620218	Meeks KAC	Other measurement	initial	2021-10-07	GCST90091202	Plasminogen activator inhibitor type 1 levels (PAI-1) in type 2 diabetes	african other-measurement	plasminogen-activator-inhibitor-type-1-levels--pai-1--in-type-2-diabetes
1594	African	1860	34620218	Meeks KAC	Other measurement	initial	2021-10-07	GCST90204159	Glucagon-like peptide-1 levels in type 2 diabetes	african other-measurement	glucagon-like-peptide-1-levels-in-type-2-diabetes
1593	African	1860	34620218	Meeks KAC	Other measurement	initial	2021-10-07	GCST90091203	ghrelin levels in type 2 diabetes	african other-measurement	ghrelin-levels-in-type-2-diabetes
1592	African	1850	34620218	Meeks KAC	Other measurement	initial	2021-10-07	GCST90091200	Leptin levels in type 2 diabetes	african other-measurement	leptin-levels-in-type-2-diabetes
1591	African	1844	34620218	Meeks KAC	Other measurement	initial	2021-10-07	GCST90091205	Visfatin levels in type 2 diabetes	african other-measurement	visfatin-levels-in-type-2-diabetes
1590	African	1844	34620218	Meeks KAC	Other measurement	initial	2021-10-07	GCST90091201	Glucose-dependent insulinotropic peptide levels in type 2 diabetes	african other-measurement	glucose-dependent-insulinotropic-peptide-levels-in-type-2-diabetes
1587	African	1836	34620218	Meeks KAC	Other measurement	initial	2021-10-07	GCST90204157	Glucagon levels in type 2 diabetes	african other-measurement	glucagon-levels-in-type-2-diabetes
1586	African	1831	34620218	Meeks KAC	Other measurement	initial	2021-10-07	GCST90091204	Resistin levels in type 2 diabetes	african other-measurement	resistin-levels-in-type-2-diabetes
1603	African	1898	34620218	Meeks KAC	Other measurement	initial	2021-10-07	GCST90091198	Visfatin levels	african other-measurement	visfatin-levels
1585	African	1820	34620218	Meeks KAC	Other measurement	initial	2021-10-07	GCST90091199	Adipsin levels in type 2 diabetes	african other-measurement	adipsin-levels-in-type-2-diabetes
1638	African	2166	34620218	Meeks KAC	Other measurement	initial	2021-10-07	GCST90091176	Adipsin levels in overweight individuals	african other-measurement	adipsin-levels-in-overweight-individuals
1640	African	2194	34620218	Meeks KAC	Other measurement	initial	2021-10-07	GCST90091185	Resistin levels in overweight individuals	african other-measurement	resistin-levels-in-overweight-individuals
1657	African	2263	34620218	Meeks KAC	Other measurement	initial	2021-10-07	GCST90091160	Plasminogen activator inhibitor type 1 levels (PAI-1)	african other-measurement	plasminogen-activator-inhibitor-type-1-levels--pai-1-
1656	African	2249	34620218	Meeks KAC	Other measurement	initial	2021-10-07	GCST90204158	Glucagon-like peptide-1 levels	african other-measurement	glucagon-like-peptide-1-levels
1639	African	2186	34620218	Meeks KAC	Other measurement	initial	2021-10-07	GCST90091183	Glucagon levels in overweight individuals	african other-measurement	glucagon-levels-in-overweight-individuals
1654	African	2241	34620218	Meeks KAC	Other measurement	initial	2021-10-07	GCST90091163	ghrelin levels	african other-measurement	ghrelin-levels
1652	African	2231	34620218	Meeks KAC	Other measurement	initial	2021-10-07	GCST90091164	Resistin levels	african other-measurement	resistin-levels
1651	African	2229	34620218	Meeks KAC	Other measurement	initial	2021-10-07	GCST90091159	Glucose-dependent insulinotropic peptide levels	african other-measurement	glucose-dependent-insulinotropic-peptide-levels
1650	African	2227	34620218	Meeks KAC	Other measurement	initial	2021-10-07	GCST90091165	Visfatin levels	african other-measurement	visfatin-levels
1649	African	2220	34620218	Meeks KAC	Other measurement	initial	2021-10-07	GCST90091184	ghrelin levels in overweight individuals	african other-measurement	ghrelin-levels-in-overweight-individuals
1648	African	2220	34620218	Meeks KAC	Other measurement	initial	2021-10-07	GCST90091162	Glucagon levels	african other-measurement	glucagon-levels
1647	African	2218	34620218	Meeks KAC	Other measurement	initial	2021-10-07	GCST90091179	Glucagon-like peptide-1 levels in overweight individuals	african other-measurement	glucagon-like-peptide-1-levels-in-overweight-individuals
1645	African	2203	34620218	Meeks KAC	Other measurement	initial	2021-10-07	GCST90091178	Glucose-dependent insulinotropic peptide levels in overweight individuals	african other-measurement	glucose-dependent-insulinotropic-peptide-levels-in-overweight-individuals
1644	African	2203	34620218	Meeks KAC	Other measurement	initial	2021-10-07	GCST90091157	Adipsin levels	african other-measurement	adipsin-levels
1643	African	2202	34620218	Meeks KAC	Other measurement	initial	2021-10-07	GCST90091186	Visfatin levels in overweight individuals	african other-measurement	visfatin-levels-in-overweight-individuals
1641	African	2195	34620218	Meeks KAC	Other measurement	initial	2021-10-07	GCST90091158	Leptin levels	african other-measurement	leptin-levels
1653	African	2235	34620218	Meeks KAC	Other measurement	initial	2021-10-07	GCST90091180	Plasminogen activator inhibitor type 1 levels (PAI-1) in overweight individuals	african other-measurement	plasminogen-activator-inhibitor-type-1-levels--pai-1--in-overweight-individuals
1534	African	1582	34620218	Meeks KAC	Other measurement	initial	2021-10-07	GCST90091167	Leptin levels in lean individuals	african other-measurement	leptin-levels-in-lean-individuals
1602	African	1895	34620218	Meeks KAC	Other measurement	initial	2021-10-07	GCST90204148	Leptin levels	african other-measurement	leptin-levels
1435	African	1087	34620218	Meeks KAC	Other measurement	initial	2021-10-07	GCST90091182	Insulin levels in overweight individuals	african other-measurement	insulin-levels-in-overweight-individuals
1508	African	1515	34620218	Meeks KAC	Other measurement	initial	2021-10-07	GCST90091156	Visfatin levels	african other-measurement	visfatin-levels
1507	African	1510	34620218	Meeks KAC	Other measurement	initial	2021-10-07	GCST90091153	Glucagon levels	african other-measurement	glucagon-levels
1506	African	1510	34620218	Meeks KAC	Other measurement	initial	2021-10-07	GCST90091147	Adipsin levels	african other-measurement	adipsin-levels
1480	African	1403	34620218	Meeks KAC	Other measurement	initial	2021-10-07	GCST90091175	Visfatin levels in lean individuals	african other-measurement	visfatin-levels-in-lean-individuals
1472	African	1339	34620218	Meeks KAC	Other measurement, Inflammatory measurement	initial	2021-10-07	GCST90091138	Interleukin-1-receptor antagonist levels	african other-measurement inflammatory-measurement	interleukin-1-receptor-antagonist-levels
1471	African	1339	34620218	Meeks KAC	Inflammatory measurement	initial	2021-10-07	GCST90204152	Interleukin-1-receptor antagonist levels in overweight individuals	african inflammatory-measurement	interleukin-1-receptor-antagonist-levels-in-overweight-individuals
1470	African	1339	34620218	Meeks KAC	Inflammatory measurement	initial	2021-10-07	GCST90204151	Interleukin-1-receptor antagonist levels in lean individuals	african inflammatory-measurement	interleukin-1-receptor-antagonist-levels-in-lean-individuals
1463	African	1263	34620218	Meeks KAC	Other measurement, Inflammatory measurement	initial	2021-10-07	GCST90091139	Interleukin-6 levels	african other-measurement inflammatory-measurement	interleukin-6-levels
1533	African	1572	34620218	Meeks KAC	Other measurement	initial	2021-10-07	GCST90091170	Plasminogen activator inhibitor type 1 levels (PAI-1) in lean individuals	african other-measurement	plasminogen-activator-inhibitor-type-1-levels--pai-1--in-lean-individuals
1429	African	1030	34620218	Meeks KAC	Inflammatory measurement, Other measurement	initial	2021-10-07	GCST90091145	Interleukin-10 levels	african inflammatory-measurement other-measurement	interleukin-10-levels
1428	African	1030	34620218	Meeks KAC	Inflammatory measurement	initial	2021-10-07	GCST90204162	Interleukin-10 levels in overweight individuals	african inflammatory-measurement	interleukin-10-levels-in-overweight-individuals
1427	African	1030	34620218	Meeks KAC	Inflammatory measurement	initial	2021-10-07	GCST90204161	Interleukin-10 levels in lean individuals	african inflammatory-measurement	interleukin-10-levels-in-lean-individuals
1383	African	974	34620218	Meeks KAC	Other measurement	initial	2021-10-07	GCST90091171	Insulin levels in lean individuals	african other-measurement	insulin-levels-in-lean-individuals
1361	African	807	34620218	Meeks KAC	Other measurement, Inflammatory measurement	initial	2021-10-07	GCST90204150	Interleukin-1-receptor antagonist levels	african other-measurement inflammatory-measurement	interleukin-1-receptor-antagonist-levels
1353	African	780	34620218	Meeks KAC	Other measurement, Inflammatory measurement	initial	2021-10-07	GCST90091191	Interleukin-1-receptor antagonist levels	african other-measurement inflammatory-measurement	interleukin-1-receptor-antagonist-levels
1348	African	743	34620218	Meeks KAC	Inflammatory measurement	initial	2021-10-07	GCST90091181	Interleukin-6 levels in overweight individuals	african inflammatory-measurement	interleukin-6-levels-in-overweight-individuals
1346	African	724	34620218	Meeks KAC	Inflammatory measurement, Other measurement	initial	2021-10-07	GCST90091193	Interleukin-10 levels	african inflammatory-measurement other-measurement	interleukin-10-levels
1343	African	699	34620218	Meeks KAC	Other measurement, Inflammatory measurement	initial	2021-10-07	GCST90091192	Interleukin-6 levels	african other-measurement inflammatory-measurement	interleukin-6-levels
1338	African	649	34620218	Meeks KAC	Inflammatory measurement, Other measurement	initial	2021-10-07	GCST90204160	Interleukin-10 levels	african inflammatory-measurement other-measurement	interleukin-10-levels
1323	African	564	34620218	Meeks KAC	Inflammatory measurement	initial	2021-10-07	GCST90204154	Interleukin-6 levels in type 2 diabetes	african inflammatory-measurement	interleukin-6-levels-in-type-2-diabetes
1322	African	559	34620218	Meeks KAC	Inflammatory measurement	initial	2021-10-07	GCST90204153	Interleukin-1-receptor antagonist levels in type 2 diabetes	african inflammatory-measurement	interleukin-1-receptor-antagonist-levels-in-type-2-diabetes
1313	African	532	34620218	Meeks KAC	Other measurement, Inflammatory measurement	initial	2021-10-07	GCST90091149	Interleukin-1-receptor antagonist levels	african other-measurement inflammatory-measurement	interleukin-1-receptor-antagonist-levels
1301	African	520	34620218	Meeks KAC	Inflammatory measurement	initial	2021-10-07	GCST90204155	Interleukin-6 levels in lean individuals	african inflammatory-measurement	interleukin-6-levels-in-lean-individuals
1293	African	501	34620218	Meeks KAC	Other measurement, Inflammatory measurement	initial	2021-10-07	GCST90091150	Interleukin-6 levels	african other-measurement inflammatory-measurement	interleukin-6-levels
1247	African	381	34620218	Meeks KAC	Inflammatory measurement, Other measurement	initial	2021-10-07	GCST90091151	Interleukin-10 levels	african inflammatory-measurement other-measurement	interleukin-10-levels
1231	African	306	34620218	Meeks KAC	Inflammatory measurement	initial	2021-10-07	GCST90204163	Interleukin-10 levels in type 2 diabetes	african inflammatory-measurement	interleukin-10-levels-in-type-2-diabetes
1351	African	762	34620218	Meeks KAC	Other measurement, Inflammatory measurement	initial	2021-10-07	GCST90204156	Interleukin-6 levels	african other-measurement inflammatory-measurement	interleukin-6-levels
1510	African	1523	34620218	Meeks KAC	Other measurement	initial	2021-10-07	GCST90091155	Resistin levels	african other-measurement	resistin-levels
1509	African	1522	34620218	Meeks KAC	Other measurement	initial	2021-10-07	GCST90204164	Glucose-dependent insulinotropic peptide levels	african other-measurement	glucose-dependent-insulinotropic-peptide-levels
1520	African	1557	34620218	Meeks KAC	Other measurement	initial	2021-10-07	GCST90091173	ghrelin levels in lean individuals	african other-measurement	ghrelin-levels-in-lean-individuals
1511	African	1534	34620218	Meeks KAC	Other measurement	initial	2021-10-07	GCST90091148	Glucagon-like peptide-1 levels	african other-measurement	glucagon-like-peptide-1-levels
1516	African	1548	34620218	Meeks KAC	Other measurement	initial	2021-10-07	GCST90091168	Glucose-dependent insulinotropic peptide levels in lean individuals	african other-measurement	glucose-dependent-insulinotropic-peptide-levels-in-lean-individuals
1517	African	1550	34620218	Meeks KAC	Other measurement	initial	2021-10-07	GCST90204147	Leptin levels	african other-measurement	leptin-levels
1515	African	1547	34620218	Meeks KAC	Other measurement	initial	2021-10-07	GCST90091166	Adipsin levels in lean individuals	african other-measurement	adipsin-levels-in-lean-individuals
1514	African	1544	34620218	Meeks KAC	Other measurement	initial	2021-10-07	GCST90204149	Plasminogen activator inhibitor type 1 levels (PAI-1)	african other-measurement	plasminogen-activator-inhibitor-type-1-levels--pai-1-
1513	African	1544	34620218	Meeks KAC	Other measurement	initial	2021-10-07	GCST90091172	Glucagon levels in lean individuals	african other-measurement	glucagon-levels-in-lean-individuals
1512	African	1536	34620218	Meeks KAC	Other measurement	initial	2021-10-07	GCST90091154	ghrelin levels	african other-measurement	ghrelin-levels
1521	African	1560	34620218	Meeks KAC	Other measurement	initial	2021-10-07	GCST90091174	Resistin levels in lean individuals	african other-measurement	resistin-levels-in-lean-individuals
1530	African	1565	34620218	Meeks KAC	Other measurement	initial	2021-10-07	GCST90091169	Glucagon-like peptide-1 levels in lean individuals	african other-measurement	glucagon-like-peptide-1-levels-in-lean-individuals
1772	African	3178	34689653	Awotoye W	Other disease, Other measurement	initial	2021-10-23	GCST90093362	Nonsyndromic orofacial cleft x sex interaction (2df)	african other-disease other-measurement	nonsyndromic-orofacial-cleft-x-sex-interaction--2df-
1771	African	3178	34689653	Awotoye W	Other disease, Other measurement	initial	2021-10-23	GCST90093361	Nonsyndromic orofacial cleft x sex interaction	african other-disease other-measurement	nonsyndromic-orofacial-cleft-x-sex-interaction
1787	African	3492	34706549	Olson NC	Other measurement	initial	2021-10-28	GCST90093464	Soluble urokinase plasminogen activator receptor levels	african other-measurement	soluble-urokinase-plasminogen-activator-receptor-levels
1240	African	336	34782459	Shevchenko AK	Immune system disorder, Other disease	initial	2021-11-01	GCST90096802	HIV-1 susceptibility	african immune-system-disorder other-disease	hiv-1-susceptibility
1259	African	430	34782459	Shevchenko AK	Immune system disorder, Other disease	initial	2021-11-01	GCST90096801	HIV-1 susceptibility	african immune-system-disorder other-disease	hiv-1-susceptibility
1248	African	396	34993496	Jiang Y	Cancer, Other measurement	replication	2021-11-19	GCST90096811	Conversion from active surveillance to active treatment in prostate cancer	african cancer other-measurement	conversion-from-active-surveillance-to-active-treatment-in-prostate-cancer
2099	African	10225	34861174	Shaw DM	Other trait	initial	2021-12-01	GCST90100564	Predicted developmental stuttering	african other-trait	predicted-developmental-stuttering
1286	African	468	34861174	Shaw DM	Other trait	initial	2021-12-01	GCST90101764	Developmental stuttering	african other-trait	developmental-stuttering
1636	African	2160	35047858	Polikowsky HG	Other trait	initial	2021-12-02	GCST90085698	Developmental stuttering	african other-trait	developmental-stuttering
2158	African	14286	34925446	Soremekun O	Hematological measurement	initial	2021-12-02	GCST90101729	Eosinophil counts	african hematological-measurement	eosinophil-counts
2169	African	16147	34925446	Soremekun O	Hematological measurement	initial	2021-12-02	GCST90101731	Neutrophil count	african hematological-measurement	neutrophil-count
2170	African	16152	34925446	Soremekun O	Hematological measurement	initial	2021-12-02	GCST90101728	Monocyte count	african hematological-measurement	monocyte-count
2171	African	16158	34925446	Soremekun O	Hematological measurement	initial	2021-12-02	GCST90101727	Lymphocyte count	african hematological-measurement	lymphocyte-count
2182	African	17802	34925446	Soremekun O	Inflammatory measurement, Hematological measurement, Other measurement	initial	2021-12-02	GCST90101726	White blood cell count	african inflammatory-measurement hematological-measurement other-measurement	white-blood-cell-count
1144	African	153	34852643	Wai Yeung M	Other measurement	initial	2021-12-02	GCST90100578	Carotid intima media thickness (minimum)	african other-measurement	carotid-intima-media-thickness--minimum-
1145	African	153	34852643	Wai Yeung M	Other measurement	initial	2021-12-02	GCST90100580	Carotid intima media thickness (mean)	african other-measurement	carotid-intima-media-thickness--mean-
1146	African	153	34852643	Wai Yeung M	Other measurement	initial	2021-12-02	GCST90100582	Carotid intima media thickness (maximum)	african other-measurement	carotid-intima-media-thickness--maximum-
1216	African	291	34852643	Wai Yeung M	Cardiovascular disease, Other measurement	initial	2021-12-02	GCST90100575	Carotid intima media thickness	african cardiovascular-disease other-measurement	carotid-intima-media-thickness
1217	African	291	34852643	Wai Yeung M	Cardiovascular disease, Other measurement	initial	2021-12-02	GCST90100576	Carotid intima media thickness	african cardiovascular-disease other-measurement	carotid-intima-media-thickness
1218	African	291	34852643	Wai Yeung M	Other measurement	initial	2021-12-02	GCST90100572	Carotid intima media thickness (minimum)	african other-measurement	carotid-intima-media-thickness--minimum-
1219	African	291	34852643	Wai Yeung M	Other measurement	initial	2021-12-02	GCST90100573	Carotid intima media thickness (mean)	african other-measurement	carotid-intima-media-thickness--mean-
1220	African	291	34852643	Wai Yeung M	Other measurement	initial	2021-12-02	GCST90100574	Carotid intima media thickness (maximum)	african other-measurement	carotid-intima-media-thickness--maximum-
1221	African	291	34852643	Wai Yeung M	Other measurement	initial	2021-12-02	GCST90100577	Carotid intima media thickness (minimum)	african other-measurement	carotid-intima-media-thickness--minimum-
1223	African	291	34852643	Wai Yeung M	Other measurement	initial	2021-12-02	GCST90100581	Carotid intima media thickness (maximum)	african other-measurement	carotid-intima-media-thickness--maximum-
1222	African	291	34852643	Wai Yeung M	Other measurement	initial	2021-12-02	GCST90100579	Carotid intima media thickness (mean)	african other-measurement	carotid-intima-media-thickness--mean-
2151	African	14183	34925446	Soremekun O	Inflammatory measurement	initial	2021-12-02	GCST90101730	Basophil count	african inflammatory-measurement	basophil-count
1206	African	263	34871961	McHenry ML	Other measurement	initial	2021-12-03	GCST90101740	Pulmonary tuberculosis resistance	african other-measurement	pulmonary-tuberculosis-resistance
1807	African	4042	34865661	Meijsen JJ	Other measurement	initial	2021-12-06	GCST90101719	Medication use (estrogens and progestogens)	african other-measurement	medication-use--estrogens-and-progestogens-
2244	African	29260	35530816	Taub MA	Other measurement	initial	2022-01-13	GCST90103979	Telomere length	african other-measurement	telomere-length
1960	African	6133	35023831	Chong M	Other measurement	initial	2022-01-13	GCST90026374	Mitochondrial DNA copy number	african other-measurement	mitochondrial-dna-copy-number
2289	African	99449	35222515	Peloso GM	Other disease	initial	2022-02-03	GCST90103500	COVID-19 (severe vs population)	african other-disease	covid-19--severe-vs-population-
2288	African	99449	35222515	Peloso GM	Other disease	initial	2022-02-03	GCST90103498	COVID-19 (severe vs population)	african other-disease	covid-19--severe-vs-population-
2286	African	99449	35222515	Peloso GM	Other disease	initial	2022-02-03	GCST90103486	COVID-19	african other-disease	covid-19
2287	African	99449	35222515	Peloso GM	Other disease	initial	2022-02-03	GCST90103488	COVID-19	african other-disease	covid-19
2285	African	99429	35222515	Peloso GM	Other disease	initial	2022-02-03	GCST90103492	COVID-19 (hospitalized vs population)	african other-disease	covid-19--hospitalized-vs-population-
2284	African	99429	35222515	Peloso GM	Other disease	initial	2022-02-03	GCST90103490	COVID-19 (hospitalized vs population)	african other-disease	covid-19--hospitalized-vs-population-
1853	African	4893	35222515	Peloso GM	Other measurement, Other disease	initial	2022-02-03	GCST90103494	COVID-19 (hospitalized vs not hospitalized)	african other-measurement other-disease	covid-19--hospitalized-vs-not-hospitalized-
1854	African	4893	35222515	Peloso GM	Other measurement, Other disease	initial	2022-02-03	GCST90103496	COVID-19 (hospitalized vs not hospitalized)	african other-measurement other-disease	covid-19--hospitalized-vs-not-hospitalized-
2030	African	7894	35165267	Boua PR	Other measurement	initial	2022-02-14	GCST90092502	Carotid Intima-media thickness (mean of the maximum cIMT)	african other-measurement	carotid-intima-media-thickness--mean-of-the-maximum-cimt-
1805	African	3931	35165267	Boua PR	Other measurement	initial	2022-02-14	GCST90092504	Carotid Intima-media thickness (mean of the maximum cIMT)	african other-measurement	carotid-intima-media-thickness--mean-of-the-maximum-cimt-
2031	African	7894	35165267	Boua PR	Other measurement	initial	2022-02-14	GCST90092505	Carotid Intima-media thickness (mean of the maximum cIMT)	african other-measurement	carotid-intima-media-thickness--mean-of-the-maximum-cimt-
1806	African	3963	35165267	Boua PR	Other measurement	initial	2022-02-14	GCST90092503	Carotid Intima-media thickness (mean of the maximum cIMT)	african other-measurement	carotid-intima-media-thickness--mean-of-the-maximum-cimt-
2013	African	7644	35224516	Thibord F	Other disease	initial	2022-02-22	GCST90104714	COVID-19	african other-disease	covid-19
2014	African	7644	35224516	Thibord F	Other disease	initial	2022-02-22	GCST90104721	COVID-19	african other-disease	covid-19
1103	African	76	35192695	Haas CB	Other measurement	initial	2022-02-22	GCST90104286	Estradiol levels in postmenopausal women	african other-measurement	estradiol-levels-in-postmenopausal-women
1352	African	763	35224516	Thibord F	Other disease	initial	2022-02-22	GCST90104726	COVID-19 (covid vs negative)	african other-disease	covid-19--covid-vs-negative-
1434	African	1075	35224516	Thibord F	Other disease	initial	2022-02-22	GCST90104725	COVID-19 (covid vs negative)	african other-disease	covid-19--covid-vs-negative-
1613	African	1994	35192695	Haas CB	Other measurement	initial	2022-02-22	GCST90104291	Detectable estradiol levels in premenopausal women	african other-measurement	detectable-estradiol-levels-in-premenopausal-women
1589	African	1838	35224516	Thibord F	Other disease	initial	2022-02-22	GCST90104731	COVID-19 (covid vs negative)	african other-disease	covid-19--covid-vs-negative-
1588	African	1838	35224516	Thibord F	Other disease	initial	2022-02-22	GCST90104724	COVID-19 (covid vs negative)	african other-disease	covid-19--covid-vs-negative-
1572	African	1706	35192695	Haas CB	Other measurement	initial	2022-02-22	GCST90104294	Estradiol levels	african other-measurement	estradiol-levels
1571	African	1706	35192695	Haas CB	Other measurement	initial	2022-02-22	GCST90104282	Estradiol levels	african other-measurement	estradiol-levels
1569	African	1697	35192695	Haas CB	Other measurement	initial	2022-02-22	GCST90104293	Sex hormone-binding globulin levels in premenopausal women	african other-measurement	sex-hormone-binding-globulin-levels-in-premenopausal-women
1568	African	1639	35192695	Haas CB	Lipid or lipoprotein measurement	initial	2022-02-22	GCST90104292	Testosterone levels in premenopausal women	african lipid-or-lipoprotein-measurement	testosterone-levels-in-premenopausal-women
1468	African	1319	35192695	Haas CB	Other measurement	initial	2022-02-22	GCST90104289	Sex hormone-binding globulin levels in postmenopausal women	african other-measurement	sex-hormone-binding-globulin-levels-in-postmenopausal-women
1464	African	1285	35192695	Haas CB	Other measurement	initial	2022-02-22	GCST90104290	Estradiol levels in premenopausal women	african other-measurement	estradiol-levels-in-premenopausal-women
1447	African	1200	35192695	Haas CB	Other measurement	initial	2022-02-22	GCST90104287	Detectable estradiol levels in postmenopausal women	african other-measurement	detectable-estradiol-levels-in-postmenopausal-women
1446	African	1196	35192695	Haas CB	Lipid or lipoprotein measurement	initial	2022-02-22	GCST90104288	Testosterone levels in postmenopausal women	african lipid-or-lipoprotein-measurement	testosterone-levels-in-postmenopausal-women
1828	African	4359	35224516	Thibord F	Other disease	initial	2022-02-22	GCST90104715	COVID-19	african other-disease	covid-19
1822	African	4229	35192695	Haas CB	Other measurement, Lipid or lipoprotein measurement	initial	2022-02-22	GCST90104296	Testosterone levels	african other-measurement lipid-or-lipoprotein-measurement	testosterone-levels
1837	African	4522	35192695	Haas CB	Other measurement	initial	2022-02-22	GCST90104285	Sex hormone-binding globulin levels	african other-measurement	sex-hormone-binding-globulin-levels
1821	African	4229	35192695	Haas CB	Other measurement, Lipid or lipoprotein measurement	initial	2022-02-22	GCST90104284	Testosterone levels	african other-measurement lipid-or-lipoprotein-measurement	testosterone-levels
1779	African	3285	35224516	Thibord F	Other disease	initial	2022-02-22	GCST90104716	COVID-19	african other-disease	covid-19
1838	African	4522	35192695	Haas CB	Other measurement	initial	2022-02-22	GCST90104297	Sex hormone-binding globulin levels	african other-measurement	sex-hormone-binding-globulin-levels
1877	African	5336	35192695	Haas CB	Other measurement	initial	2022-02-22	GCST90104295	Detectable estradiol levels	african other-measurement	detectable-estradiol-levels
1876	African	5336	35192695	Haas CB	Other measurement	initial	2022-02-22	GCST90104283	Detectable estradiol levels	african other-measurement	detectable-estradiol-levels
2240	African	28401	35241825	Horowitz JE	Other disease	initial	2022-03-03	GCST90103429	COVID-19 (not hospitalized vs negative or unknown)	african other-disease	covid-19--not-hospitalized-vs-negative-or-unknown-
2236	African	26521	35241825	Horowitz JE	Other disease	initial	2022-03-03	GCST90103430	COVID-19 (hospitalized vs negative or unknown)	african other-disease	covid-19--hospitalized-vs-negative-or-unknown-
2241	African	28816	35241825	Horowitz JE	Other disease	initial	2022-03-03	GCST90096800	COVID-19 (covid vs negative or unknown)	african other-disease	covid-19--covid-vs-negative-or-unknown-
1584	African	1790	35255492	Kousathanas A	Other disease	initial	2022-03-07	GCST90104034	COVID-19 (critical illness vs population or mild symptoms)	african other-disease	covid-19--critical-illness-vs-population-or-mild-symptoms-
1583	African	1790	35255492	Kousathanas A	Other disease	initial	2022-03-07	GCST90104032	COVID-19 (critical illness vs population or mild symptoms)	african other-disease	covid-19--critical-illness-vs-population-or-mild-symptoms-
1890	African	5579	35461751	Nakabuye M	Other measurement	initial	2022-03-26	GCST90104903	Body shape (principal component analysis)	african other-measurement	body-shape--principal-component-analysis-
2052	African	8769	35461751	Nakabuye M	Other measurement	initial	2022-03-26	GCST90104902	Body shape (principal component analysis)	african other-measurement	body-shape--principal-component-analysis-
1784	African	3423	35461751	Nakabuye M	Other measurement	initial	2022-03-26	GCST90104904	Body shape (principal component analysis)	african other-measurement	body-shape--principal-component-analysis-
1274	African	445	35368071	Pereira AC	Other measurement, Other disease	initial	2022-04-02	GCST90274862	COVID-19 severity	african other-measurement other-disease	covid-19-severity
1273	African	445	35368071	Pereira AC	Other measurement, Other disease	initial	2022-04-02	GCST90274861	COVID-19 severity	african other-measurement other-disease	covid-19-severity
1272	African	445	35368071	Pereira AC	Other measurement, Other disease	initial	2022-04-02	GCST90239839	COVID-19 severity	african other-measurement other-disease	covid-19-severity
1557	African	1614	35389749	Nauffal V	Cardiovascular measurement	initial	2022-04-07	GCST90128423	QTc interval	african cardiovascular-measurement	qtc-interval
1852	African	4887	35389749	Nauffal V	Cardiovascular measurement	replication	2022-04-07	GCST90128423	QTc interval	african cardiovascular-measurement	qtc-interval
1213	African	284	35512135	Cindi Z	Other measurement	initial	2022-05-04	GCST90243992	Response to dolutegravir in HIV infection (clearance)	african other-measurement	response-to-dolutegravir-in-hiv-infection--clearance-
1212	African	284	35512135	Cindi Z	Other measurement	initial	2022-05-04	GCST90243991	Bilirubin concentration in dolutegravir-treated HIV infection	african other-measurement	bilirubin-concentration-in-dolutegravir-treated-hiv-infection
1211	African	284	35512135	Cindi Z	Other measurement	initial	2022-05-04	GCST90243990	Response to dolutegravir in HIV infection (area under the concentration-time curve)	african other-measurement	response-to-dolutegravir-in-hiv-infection--area-under-the-concentration-time-curve-
2105	African	10486	35546142	Choudhury A	Lipid or lipoprotein measurement	initial	2022-05-11	GCST90101743	Total cholesterol levels	african lipid-or-lipoprotein-measurement	total-cholesterol-levels
2217	African	24612	35546142	Choudhury A	Lipid or lipoprotein measurement	initial	2022-05-11	GCST90101747	Total cholesterol levels	african lipid-or-lipoprotein-measurement	total-cholesterol-levels
2215	African	24515	35546142	Choudhury A	Lipid or lipoprotein measurement	initial	2022-05-11	GCST90101745	Low density lipoprotein cholesterol levels	african lipid-or-lipoprotein-measurement	low-density-lipoprotein-cholesterol-levels
2100	African	10389	35546142	Choudhury A	Lipid or lipoprotein measurement	initial	2022-05-11	GCST90101741	Low density lipoprotein cholesterol levels	african lipid-or-lipoprotein-measurement	low-density-lipoprotein-cholesterol-levels
2216	African	24600	35546142	Choudhury A	Lipid or lipoprotein measurement	initial	2022-05-11	GCST90101748	Triglyceride levels	african lipid-or-lipoprotein-measurement	triglyceride-levels
1195	African	256	35543701	Murphy WA	Biological process, Cardiovascular measurement	initial	2022-05-11	GCST90131948	Maximum creatine kinase levels in statin users	african biological-process cardiovascular-measurement	maximum-creatine-kinase-levels-in-statin-users
2106	African	10488	35546142	Choudhury A	Lipid or lipoprotein measurement	initial	2022-05-11	GCST90101742	High density lipoprotein cholesterol levels	african lipid-or-lipoprotein-measurement	high-density-lipoprotein-cholesterol-levels
1226	African	296	35543701	Murphy WA	Other disease, Biological process	initial	2022-05-11	GCST90131947	Statin intolerance or statin-associated muscle symptoms	african other-disease biological-process	statin-intolerance-or-statin-associated-muscle-symptoms
2104	African	10474	35546142	Choudhury A	Lipid or lipoprotein measurement	initial	2022-05-11	GCST90101744	Triglyceride levels	african lipid-or-lipoprotein-measurement	triglyceride-levels
2218	African	24616	35546142	Choudhury A	Lipid or lipoprotein measurement	initial	2022-05-11	GCST90101746	High density lipoprotein cholesterol levels	african lipid-or-lipoprotein-measurement	high-density-lipoprotein-cholesterol-levels
1672	African	2529	35554533	Gao G	Cancer	initial	2022-05-12	GCST90244101	Breast cancer	african cancer	breast-cancer
1665	African	2426	35551307	Mahajan A	Digestive system disorder	initial	2022-05-12	GCST90132183	Type 2 diabetes	african digestive-system-disorder	type-2-diabetes
1666	African	2426	35551307	Mahajan A	Digestive system disorder	initial	2022-05-12	GCST90132188	Type 2 diabetes	african digestive-system-disorder	type-2-diabetes
1115	African	90	35647563	Kingston H	Other measurement	initial	2022-05-12	GCST90132191	CFTR mutation F508del heterozygosity in cystic fibrosis	african other-measurement	cftr-mutation-f508del-heterozygosity-in-cystic-fibrosis
1116	African	90	35647563	Kingston H	Other measurement	initial	2022-05-12	GCST90132192	CFTR mutation F508del heterozygosity in cystic fibrosis (PC-adjusted model)	african other-measurement	cftr-mutation-f508del-heterozygosity-in-cystic-fibrosis--pc-adjusted-model-
18	African	11	35685441	Gyftopoulos A	Cardiovascular disease	initial	2022-05-24	GCST90132261	Hypertrophic cardiomyopathy (ICD-10 coded)	african cardiovascular-disease	hypertrophic-cardiomyopathy--icd-10-coded-
2272	African	63898	35653334	Raghavan S	Other measurement	initial	2022-06-02	GCST90105052	Height	african other-measurement	height
2271	African	63898	35653334	Raghavan S	Other measurement	initial	2022-06-02	GCST90105050	Height	african other-measurement	height
1433	African	1065	35658861	You D	Cancer, Body measurement	initial	2022-06-06	GCST90132908	Non-small cell lung cancer x BMI trajectory interaction	african cancer body-measurement	non-small-cell-lung-cancer-x-bmi-trajectory-interaction
1326	African	573	35670608	Edelson JL	Neurological disorder	initial	2022-06-07	GCST90270121	Periodic limb movement index	african neurological-disorder	periodic-limb-movement-index
2270	African	63553	35710981	Liu H	Other measurement	initial	2022-06-16	GCST90100220	Estimated glomerular filtration rate (creatinine)	african other-measurement	estimated-glomerular-filtration-rate--creatinine-
1399	African	998	35888748	Liu C	Other measurement	initial	2022-07-06	GCST90134451	L-arabitol levels	african other-measurement	l-arabitol-levels
1400	African	998	35888748	Liu C	Other measurement	initial	2022-07-06	GCST90134452	Melanin levels	african other-measurement	melanin-levels
1401	African	998	35888748	Liu C	Other measurement	initial	2022-07-06	GCST90134453	N-acetyl-d-tryptophan levels	african other-measurement	n-acetyl-d-tryptophan-levels
1402	African	998	35888748	Liu C	Other measurement	initial	2022-07-06	GCST90134455	Pyridoxamine levels	african other-measurement	pyridoxamine-levels
1404	African	998	35888748	Liu C	Other measurement	initial	2022-07-06	GCST90134457	Rac-glycerol 1-myristate levels	african other-measurement	rac-glycerol-1-myristate-levels
1405	African	998	35888748	Liu C	Other measurement	initial	2022-07-06	GCST90134458	Sorbate levels	african other-measurement	sorbate-levels
1403	African	998	35888748	Liu C	Other measurement	initial	2022-07-06	GCST90134456	Pyruvate levels	african other-measurement	pyruvate-levels
1398	African	998	35888748	Liu C	Other measurement	initial	2022-07-06	GCST90134450	Hypoxanthine levels	african other-measurement	hypoxanthine-levels
1391	African	998	35888748	Liu C	Other measurement	initial	2022-07-06	GCST90134443	Biliverdin levels	african other-measurement	biliverdin-levels
1396	African	998	35888748	Liu C	Other measurement	initial	2022-07-06	GCST90134448	Glycerate levels	african other-measurement	glycerate-levels
1385	African	998	35888748	Liu C	Lipid or lipoprotein measurement	initial	2022-07-06	GCST90134454	Palmitoleic acid levels	african lipid-or-lipoprotein-measurement	palmitoleic-acid-levels
1386	African	998	35888748	Liu C	Metabolic disorder, Other measurement	initial	2022-07-06	GCST90134469	Urate levels	african metabolic-disorder other-measurement	urate-levels
1397	African	998	35888748	Liu C	Other measurement	initial	2022-07-06	GCST90134449	Hypotaurine levels	african other-measurement	hypotaurine-levels
1387	African	998	35888748	Liu C	Other measurement	initial	2022-07-06	GCST90134439	1-aminocyclopropane-1-carboxylate levels	african other-measurement	1-aminocyclopropane-1-carboxylate-levels
1389	African	998	35888748	Liu C	Other measurement	initial	2022-07-06	GCST90134441	3-methyl-2-oxindole levels	african other-measurement	3-methyl-2-oxindole-levels
1390	African	998	35888748	Liu C	Other measurement	initial	2022-07-06	GCST90134442	Bilirubin levels	african other-measurement	bilirubin-levels
1406	African	998	35888748	Liu C	Other measurement	initial	2022-07-06	GCST90134459	Trans-cinnamaldehyde levels	african other-measurement	trans-cinnamaldehyde-levels
1392	African	998	35888748	Liu C	Other measurement	initial	2022-07-06	GCST90134444	Caprylic acid levels	african other-measurement	caprylic-acid-levels
1393	African	998	35888748	Liu C	Other measurement	initial	2022-07-06	GCST90134445	Creatine levels	african other-measurement	creatine-levels
1394	African	998	35888748	Liu C	Other measurement	initial	2022-07-06	GCST90134446	Creatinine levels	african other-measurement	creatinine-levels
1395	African	998	35888748	Liu C	Other measurement	initial	2022-07-06	GCST90134447	D-gulonic acid gama-lactone levels	african other-measurement	d-gulonic-acid-gama-lactone-levels
1388	African	998	35888748	Liu C	Other measurement	initial	2022-07-06	GCST90134440	1-methylnicotinamide levels	african other-measurement	1-methylnicotinamide-levels
1407	African	998	35888748	Liu C	Other measurement	initial	2022-07-06	GCST90134460	Xanthine levels	african other-measurement	xanthine-levels
1409	African	998	35888748	Liu C	Other measurement	initial	2022-07-06	GCST90134462	Histidine levels	african other-measurement	histidine-levels
1417	African	998	35888748	Liu C	Other measurement	initial	2022-07-06	GCST90134471	Citrulline levels	african other-measurement	citrulline-levels
1416	African	998	35888748	Liu C	Other measurement	initial	2022-07-06	GCST90134470	Carnitine levels	african other-measurement	carnitine-levels
1415	African	998	35888748	Liu C	Other measurement	initial	2022-07-06	GCST90134468	Tyrosine levels	african other-measurement	tyrosine-levels
1408	African	998	35888748	Liu C	Other measurement	initial	2022-07-06	GCST90134461	Glutamine levels	african other-measurement	glutamine-levels
1414	African	998	35888748	Liu C	Other measurement	initial	2022-07-06	GCST90134467	Tryptophan levels	african other-measurement	tryptophan-levels
1413	African	998	35888748	Liu C	Other measurement	initial	2022-07-06	GCST90134466	Serine levels	african other-measurement	serine-levels
1412	African	998	35888748	Liu C	Other measurement	initial	2022-07-06	GCST90134465	Proline levels	african other-measurement	proline-levels
1410	African	998	35888748	Liu C	Other measurement	initial	2022-07-06	GCST90134463	Inosine levels	african other-measurement	inosine-levels
1411	African	998	35888748	Liu C	Other measurement	initial	2022-07-06	GCST90134464	Phenylalanine levels	african other-measurement	phenylalanine-levels
1911	African	5694	35810165	Westerman KE	Other measurement	initial	2022-07-09	GCST90134482	Direct bilirubin levels	african other-measurement	direct-bilirubin-levels
1912	African	5694	35810165	Westerman KE	Other measurement	initial	2022-07-09	GCST90134483	Liver enzyme levels (gamma-glutamyl transferase)	african other-measurement	liver-enzyme-levels--gamma-glutamyl-transferase-
1909	African	5694	35810165	Westerman KE	Other measurement	initial	2022-07-09	GCST90134480	Creatinine levels	african other-measurement	creatinine-levels
1910	African	5694	35810165	Westerman KE	Other measurement	initial	2022-07-09	GCST90134481	Cystatin C levels	african other-measurement	cystatin-c-levels
1918	African	5694	35810165	Westerman KE	Other measurement	initial	2022-07-09	GCST90134498	Creatinine levels	african other-measurement	creatinine-levels
1917	African	5694	35810165	Westerman KE	Other measurement	initial	2022-07-09	GCST90134496	Aspartate aminotransferase levels	african other-measurement	aspartate-aminotransferase-levels
1916	African	5694	35810165	Westerman KE	Other measurement	initial	2022-07-09	GCST90134493	Cystatin C levels	african other-measurement	cystatin-c-levels
1915	African	5694	35810165	Westerman KE	Other measurement	initial	2022-07-09	GCST90134491	Urea levels	african other-measurement	urea-levels
1906	African	5694	35810165	Westerman KE	Other measurement	initial	2022-07-09	GCST90134473	Albumin levels	african other-measurement	albumin-levels
1907	African	5694	35810165	Westerman KE	Other measurement	initial	2022-07-09	GCST90134474	Alkaline phosphatase (UKB data field 30610)	african other-measurement	alkaline-phosphatase--ukb-data-field-30610-
1908	African	5694	35810165	Westerman KE	Other measurement	initial	2022-07-09	GCST90134477	Aspartate aminotransferase levels	african other-measurement	aspartate-aminotransferase-levels
1905	African	5694	35810165	Westerman KE	Other measurement	initial	2022-07-09	GCST90134472	Alanine aminotransferase levels	african other-measurement	alanine-aminotransferase-levels
1914	African	5694	35810165	Westerman KE	Other measurement	initial	2022-07-09	GCST90134489	Total bilirubin levels	african other-measurement	total-bilirubin-levels
1913	African	5694	35810165	Westerman KE	Other measurement	initial	2022-07-09	GCST90134484	Random glucose levels	african other-measurement	random-glucose-levels
1922	African	5694	35810165	Westerman KE	Other measurement	initial	2022-07-09	GCST90134517	Urea levels	african other-measurement	urea-levels
1923	African	5694	35810165	Westerman KE	Other measurement, Lipid or lipoprotein measurement	initial	2022-07-09	GCST90134476	Apolipoprotein B levels	african other-measurement lipid-or-lipoprotein-measurement	apolipoprotein-b-levels
1921	African	5694	35810165	Westerman KE	Other measurement	initial	2022-07-09	GCST90134513	Liver enzyme levels (gamma-glutamyl transferase)	african other-measurement	liver-enzyme-levels--gamma-glutamyl-transferase-
1920	African	5694	35810165	Westerman KE	Other measurement	initial	2022-07-09	GCST90134510	Direct bilirubin levels	african other-measurement	direct-bilirubin-levels
1919	African	5694	35810165	Westerman KE	Other measurement	initial	2022-07-09	GCST90134499	Random glucose levels	african other-measurement	random-glucose-levels
1899	African	5694	35810165	Westerman KE	Lipid or lipoprotein measurement	initial	2022-07-09	GCST90134487	Low density lipoprotein cholesterol levels	african lipid-or-lipoprotein-measurement	low-density-lipoprotein-cholesterol-levels
1896	African	5694	35810165	Westerman KE	Lipid or lipoprotein measurement	initial	2022-07-09	GCST90134475	Apolipoprotein A levels	african lipid-or-lipoprotein-measurement	apolipoprotein-a-levels
1895	African	5694	35810165	Westerman KE	Inflammatory measurement	initial	2022-07-09	GCST90134478	High-sensitivity C-reactive protein levels	african inflammatory-measurement	high-sensitivity-c-reactive-protein-levels
1894	African	5694	35810165	Westerman KE	Hematological measurement	initial	2022-07-09	GCST90134495	Glycated hemoglobin levels	african hematological-measurement	glycated-hemoglobin-levels
1893	African	5694	35810165	Westerman KE	Hematological measurement	initial	2022-07-09	GCST90134485	Glycated hemoglobin levels	african hematological-measurement	glycated-hemoglobin-levels
1898	African	5694	35810165	Westerman KE	Lipid or lipoprotein measurement	initial	2022-07-09	GCST90134486	High density lipoprotein cholesterol levels	african lipid-or-lipoprotein-measurement	high-density-lipoprotein-cholesterol-levels
1902	African	5694	35810165	Westerman KE	Lipid or lipoprotein measurement	initial	2022-07-09	GCST90134501	Low density lipoprotein cholesterol levels	african lipid-or-lipoprotein-measurement	low-density-lipoprotein-cholesterol-levels
1900	African	5694	35810165	Westerman KE	Lipid or lipoprotein measurement	initial	2022-07-09	GCST90134490	Triglyceride levels	african lipid-or-lipoprotein-measurement	triglyceride-levels
1901	African	5694	35810165	Westerman KE	Lipid or lipoprotein measurement	initial	2022-07-09	GCST90134500	Total cholesterol levels	african lipid-or-lipoprotein-measurement	total-cholesterol-levels
1897	African	5694	35810165	Westerman KE	Lipid or lipoprotein measurement	initial	2022-07-09	GCST90134479	Total cholesterol levels	african lipid-or-lipoprotein-measurement	total-cholesterol-levels
1904	African	5694	35810165	Westerman KE	Lipid or lipoprotein measurement, Other measurement	initial	2022-07-09	GCST90134488	Lipoprotein A levels (UKB data field 30790)	african lipid-or-lipoprotein-measurement other-measurement	lipoprotein-a-levels--ukb-data-field-30790-
1903	African	5694	35810165	Westerman KE	Lipid or lipoprotein measurement	initial	2022-07-09	GCST90134507	High density lipoprotein cholesterol levels	african lipid-or-lipoprotein-measurement	high-density-lipoprotein-cholesterol-levels
1879	African	5400	35866869	Gilchrist J	Other disease	initial	2022-07-22	GCST90094632	Invasive bacterial infection	african other-disease	invasive-bacterial-infection
2281	African	84877	35879402	Deak JD	Other disease	initial	2022-07-25	GCST90134624	Opioid use disorder	african other-disease	opioid-use-disorder
2280	African	84877	35879402	Deak JD	Other disease	initial	2022-07-25	GCST90134623	Opioid use disorder	african other-disease	opioid-use-disorder
2282	African	84877	35879402	Deak JD	Other disease	initial	2022-07-25	GCST90134625	Opioid use disorder (MTAG)	african other-disease	opioid-use-disorder--mtag-
2010	African	7619	35922517	COVID-19 Host Genetics Initiative	Other measurement, Other disease	initial	2022-08-03	GCST90134602	COVID-19 (hospitalized vs not hospitalized)	african other-measurement other-disease	covid-19--hospitalized-vs-not-hospitalized-
2298	African	135771	35922517	COVID-19 Host Genetics Initiative	Other disease	initial	2022-08-03	GCST90134598	SARS-CoV-2 infection	african other-disease	sars-cov-2-infection
2297	African	132155	35922517	COVID-19 Host Genetics Initiative	Other disease	initial	2022-08-03	GCST90134601	SARS-CoV-2 infection	african other-disease	sars-cov-2-infection
2117	African	11420	35922517	COVID-19 Host Genetics Initiative	Other disease	initial	2022-08-03	GCST90134596	COVID-19 (critical illness vs population)	african other-disease	covid-19--critical-illness-vs-population-
2118	African	11420	35922517	COVID-19 Host Genetics Initiative	Other disease	initial	2022-08-03	GCST90134599	COVID-19 (critical illness vs population)	african other-disease	covid-19--critical-illness-vs-population-
2295	African	124038	35922517	COVID-19 Host Genetics Initiative	Other disease	initial	2022-08-03	GCST90134597	COVID-19 (hospitalized vs population)	african other-disease	covid-19--hospitalized-vs-population-
2296	African	124038	35922517	COVID-19 Host Genetics Initiative	Other disease	initial	2022-08-03	GCST90134600	COVID-19 (hospitalized vs population)	african other-disease	covid-19--hospitalized-vs-population-
2239	African	26884	35925860	Mathebula EM	Immune system disorder	initial	2022-08-04	GCST90258645	Rheumatoid arthritis	african immune-system-disorder	rheumatoid-arthritis
2238	African	26884	35925860	Mathebula EM	Immune system disorder	initial	2022-08-04	GCST90258644	Rheumatoid arthritis	african immune-system-disorder	rheumatoid-arthritis
1109	African	84	35953101	Lee S	Immune system disorder, Other measurement	initial	2022-08-11	GCST90258649	Atopy in childhood asthma x sex interaction	african immune-system-disorder other-measurement	atopy-in-childhood-asthma-x-sex-interaction
1108	African	84	35953101	Lee S	Immune system disorder	initial	2022-08-11	GCST90258648	Atopy in childhood asthma	african immune-system-disorder	atopy-in-childhood-asthma
2053	African	8948	35999217	Akbari P	Body measurement	initial	2022-08-23	GCST90176019	BMI-adjusted waist-hip ratio	african body-measurement	bmi-adjusted-waist-hip-ratio
1813	African	4189	36240095	Jaworek T	Other trait	initial	2022-08-31	GCST90188370	Early-onset ischemic stroke	african other-trait	early-onset-ischemic-stroke
2175	African	16816	36050321	Young WJ	Cardiovascular measurement, Other measurement	initial	2022-09-01	GCST90179163	QRS duration	african cardiovascular-measurement other-measurement	qrs-duration
2174	African	16816	36050321	Young WJ	Cardiovascular measurement	initial	2022-09-01	GCST90179159	JT interval	african cardiovascular-measurement	jt-interval
2173	African	16816	36050321	Young WJ	Cardiovascular measurement	initial	2022-09-01	GCST90179155	QT interval	african cardiovascular-measurement	qt-interval
1441	African	1131	36121873	Gilchrist JJ	Neurological disorder	initial	2022-09-19	GCST90129401	Leprosy	african neurological-disorder	leprosy
1334	African	612	36121873	Gilchrist JJ	Neurological disorder	initial	2022-09-19	GCST90129399	Leprosy	african neurological-disorder	leprosy
1300	African	519	36121873	Gilchrist JJ	Neurological disorder	initial	2022-09-19	GCST90129400	Leprosy	african neurological-disorder	leprosy
1277	African	460	36124557	Chan MMY	Other disease	initial	2022-09-20	GCST90134254	Posterior urethral valves	african other-disease	posterior-urethral-valves
1311	African	530	36210801	Asiimwe IG	Other measurement	initial	2022-09-23	GCST90129563	R-warfarin levels	african other-measurement	r-warfarin-levels
1243	African	369	36210801	Asiimwe IG	Other measurement	initial	2022-09-23	GCST90129573	S-7-hydroxywarfarin to S-warfarin ratio	african other-measurement	s-7-hydroxywarfarin-to-s-warfarin-ratio
1303	African	524	36210801	Asiimwe IG	Other measurement	initial	2022-09-23	GCST90129570	S-warfarin to R-warfarin ratio	african other-measurement	s-warfarin-to-r-warfarin-ratio
1205	African	260	36210801	Asiimwe IG	Other measurement	initial	2022-09-23	GCST90129565	S-6-hydroxywarfarin levels	african other-measurement	s-6-hydroxywarfarin-levels
1204	African	258	36210801	Asiimwe IG	Other measurement	initial	2022-09-23	GCST90129572	R-6-hydroxywarfarin to R-warfarin ratio	african other-measurement	r-6-hydroxywarfarin-to-r-warfarin-ratio
1290	African	492	36210801	Asiimwe IG	Other measurement	initial	2022-09-23	GCST90129569	RS-10-hydroxywarfarin levels	african other-measurement	rs-10-hydroxywarfarin-levels
1297	African	510	36210801	Asiimwe IG	Other measurement	initial	2022-09-23	GCST90129571	S-6-hydroxywarfarin to S-warfarin ratio	african other-measurement	s-6-hydroxywarfarin-to-s-warfarin-ratio
1302	African	524	36210801	Asiimwe IG	Other measurement	initial	2022-09-23	GCST90129564	RS-warfarin levels	african other-measurement	rs-warfarin-levels
1184	African	233	36210801	Asiimwe IG	Other measurement	initial	2022-09-23	GCST90129567	RS-6-hydroxywarfarin levels	african other-measurement	rs-6-hydroxywarfarin-levels
1245	African	377	36210801	Asiimwe IG	Other measurement	initial	2022-09-23	GCST90129566	R-6-hydroxywarfarin levels	african other-measurement	r-6-hydroxywarfarin-levels
1288	African	481	36210801	Asiimwe IG	Other measurement	initial	2022-09-23	GCST90129574	RS-10-hydroxywarfarin to RS-warfarin ratio	african other-measurement	rs-10-hydroxywarfarin-to-rs-warfarin-ratio
1312	African	531	36210801	Asiimwe IG	Other measurement	initial	2022-09-23	GCST90129562	S-warfarin levels	african other-measurement	s-warfarin-levels
1298	African	514	36210801	Asiimwe IG	Other measurement	initial	2022-09-23	GCST90129568	S-7-hydroxywarfarin levels	african other-measurement	s-7-hydroxywarfarin-levels
1755	African	2849	36171425	Kember RL	Other disease	initial	2022-09-28	GCST90244132	Opioid use disorder	african other-disease	opioid-use-disorder
1756	African	2849	36171425	Kember RL	Other disease	initial	2022-09-28	GCST90244133	Opioid use disorder	african other-disease	opioid-use-disorder
2300	African	138055	36180795	Mishra A	Cardiovascular disease, Other trait	replication	2022-09-30	GCST90104550	Ischemic stroke	african cardiovascular-disease other-trait	ischemic-stroke
2301	African	138249	36180795	Mishra A	Cardiovascular disease	replication	2022-09-30	GCST90104534	Stroke	african cardiovascular-disease	stroke
2302	African	138249	36180795	Mishra A	Cardiovascular disease	replication	2022-09-30	GCST90104549	Stroke	african cardiovascular-disease	stroke
2299	African	138055	36180795	Mishra A	Cardiovascular disease, Other trait	replication	2022-09-30	GCST90104535	Ischemic stroke	african cardiovascular-disease other-trait	ischemic-stroke
2243	African	29132	36301540	Deak JD	Other measurement	initial	2022-10-03	GCST90244187	Maximum habitual alcohol consumption	african other-measurement	maximum-habitual-alcohol-consumption
2242	African	29132	36301540	Deak JD	Other measurement	initial	2022-10-03	GCST90244185	Maximum habitual alcohol consumption	african other-measurement	maximum-habitual-alcohol-consumption
2097	African	10139	36220816	Selvaraj MS	Lipid or lipoprotein measurement	replication	2022-10-11	GCST90244656	Triglyceride levels	african lipid-or-lipoprotein-measurement	triglyceride-levels
2096	African	10139	36220816	Selvaraj MS	Lipid or lipoprotein measurement	replication	2022-10-11	GCST90244655	Total cholesterol levels	african lipid-or-lipoprotein-measurement	total-cholesterol-levels
2095	African	10139	36220816	Selvaraj MS	Lipid or lipoprotein measurement	replication	2022-10-11	GCST90244654	High density lipoprotein cholesterol levels	african lipid-or-lipoprotein-measurement	high-density-lipoprotein-cholesterol-levels
2094	African	10139	36220816	Selvaraj MS	Lipid or lipoprotein measurement	replication	2022-10-11	GCST90244653	Low density lipoprotein cholesterol levels	african lipid-or-lipoprotein-measurement	low-density-lipoprotein-cholesterol-levels
2303	African	168193	36224396	Yengo L	Other measurement	initial	2022-10-12	GCST90245989	Height	african other-measurement	height
2305	African	293593	36224396	Yengo L	Other measurement	initial	2022-10-12	GCST90245846	Height	african other-measurement	height
2107	African	10558	36335192	Piga NN	Other measurement	initial	2022-11-05	GCST90091238	Smoking initiation (ever vs never)	african other-measurement	smoking-initiation--ever-vs-never-
1824	African	4257	36335192	Piga NN	Other measurement	initial	2022-11-05	GCST90091239	Smoking cessation (current vs former)	african other-measurement	smoking-cessation--current-vs-former-
2251	African	32658	36778051	Tsuo K	Other disease	initial	2022-11-08	GCST90255667	Asthma	african other-disease	asthma
2092	African	9997	36778051	Tsuo K	Other disease	replication	2022-11-08	GCST90255667	Asthma	african other-disease	asthma
2183	African	17917	36376295	Levin MG	Cardiovascular disease	initial	2022-11-14	GCST90239776	Heart failure (multivariate analysis)	african cardiovascular-disease	heart-failure--multivariate-analysis-
2237	African	26674	36376295	Levin MG	Cardiovascular disease	initial	2022-11-14	GCST90162626	Heart failure	african cardiovascular-disease	heart-failure
2254	African	35753	36411363	McDonald MN	Other disease	initial	2022-11-21	GCST90134287	Osteoarthritis	african other-disease	osteoarthritis
1978	African	7188	36411363	McDonald MN	Other disease	initial	2022-11-21	GCST90134282	Osteoarthritis	african other-disease	osteoarthritis
1466	African	1307	36568030	Young KL	Other measurement, Body measurement	initial	2022-11-25	GCST90245811	Waist-hip ratio	african other-measurement body-measurement	waist-hip-ratio
1467	African	1307	36568030	Young KL	Other measurement, Body measurement	initial	2022-11-25	GCST90245817	Waist-hip ratio	african other-measurement body-measurement	waist-hip-ratio
1782	African	3336	36568030	Young KL	Other measurement	initial	2022-11-25	GCST90245807	Height	african other-measurement	height
1826	African	4294	36568030	Young KL	Other measurement, Body measurement	initial	2022-11-25	GCST90245812	Waist-hip ratio	african other-measurement body-measurement	waist-hip-ratio
1855	African	4899	36568030	Young KL	Other measurement	initial	2022-11-25	GCST90245800	Height	african other-measurement	height
1839	African	4605	36568030	Young KL	Body measurement, Other measurement	initial	2022-11-25	GCST90245791	Body mass index	african body-measurement other-measurement	body-mass-index
1493	African	1451	36568030	Young KL	Body measurement, Other measurement	initial	2022-11-25	GCST90245793	Body mass index	african body-measurement other-measurement	body-mass-index
1856	African	4899	36568030	Young KL	Other measurement	initial	2022-11-25	GCST90245803	Height	african other-measurement	height
1760	African	2987	36568030	Young KL	Other measurement, Body measurement	initial	2022-11-25	GCST90245810	Waist-hip ratio	african other-measurement body-measurement	waist-hip-ratio
1840	African	4605	36568030	Young KL	Body measurement, Other measurement	initial	2022-11-25	GCST90245794	Body mass index	african body-measurement other-measurement	body-mass-index
1494	African	1451	36568030	Young KL	Body measurement, Other measurement	initial	2022-11-25	GCST90245799	Body mass index	african body-measurement other-measurement	body-mass-index
1524	African	1563	36568030	Young KL	Other measurement	initial	2022-11-25	GCST90245802	Height	african other-measurement	height
1525	African	1563	36568030	Young KL	Other measurement	initial	2022-11-25	GCST90245808	Height	african other-measurement	height
1781	African	3336	36568030	Young KL	Other measurement	initial	2022-11-25	GCST90245801	Height	african other-measurement	height
1769	African	3154	36568030	Young KL	Body measurement, Other measurement	initial	2022-11-25	GCST90245798	Body mass index	african body-measurement other-measurement	body-mass-index
1761	African	2987	36568030	Young KL	Other measurement, Body measurement	initial	2022-11-25	GCST90245816	Waist-hip ratio	african other-measurement body-measurement	waist-hip-ratio
1768	African	3154	36568030	Young KL	Body measurement, Other measurement	initial	2022-11-25	GCST90245792	Body mass index	african body-measurement other-measurement	body-mass-index
1825	African	4294	36568030	Young KL	Other measurement, Body measurement	initial	2022-11-25	GCST90245809	Waist-hip ratio	african other-measurement body-measurement	waist-hip-ratio
2046	African	8552	36450978	Kessler MD	Other disease	initial	2022-11-30	GCST90165263	Clonal haematopoiesis of indeterminate potential (with or without mosaic chromosomal alteration)	african other-disease	clonal-haematopoiesis-of-indeterminate-potential--with-or-without-mosaic-chromosomal-alteration-
2045	African	8552	36450978	Kessler MD	Other disease	initial	2022-11-30	GCST90165262	Clonal haematopoiesis of indeterminate potential (with or without mosaic chromosomal alteration) (gene burden)	african other-disease	clonal-haematopoiesis-of-indeterminate-potential--with-or-without-mosaic-chromosomal-alteration---gene-burden-
1166	African	181	36658081	Dueker N	Other measurement, Biological process	initial	2022-12-05	GCST90245988	Executive function	african other-measurement biological-process	executive-function
2192	African	20157	36477530	Saunders GRB	Other measurement	initial	2022-12-07	GCST90243973	Cigarettes smoked per day	african other-measurement	cigarettes-smoked-per-day
2292	African	119589	36477530	Saunders GRB	Biological process	initial	2022-12-07	GCST90243965	Smoking initiation	african biological-process	smoking-initiation
2283	African	95343	36477530	Saunders GRB	Other measurement	initial	2022-12-07	GCST90243981	Drinks per week	african other-measurement	drinks-per-week
2253	African	34970	36477530	Saunders GRB	Biological process	initial	2022-12-07	GCST90243977	Smoking cessation	african biological-process	smoking-cessation
2181	African	17508	36477530	Saunders GRB	Biological process, Other measurement	initial	2022-12-07	GCST90243969	Age of smoking initiation	african biological-process other-measurement	age-of-smoking-initiation
1746	African	2814	36513072	Park J	Other measurement	initial	2022-12-12	GCST90255377	Maximum measurement of hepatic fat	african other-measurement	maximum-measurement-of-hepatic-fat
1747	African	2814	36513072	Park J	Other measurement	initial	2022-12-12	GCST90255378	Median measurement of hepatic fat	african other-measurement	median-measurement-of-hepatic-fat
1748	African	2814	36513072	Park J	Other measurement	initial	2022-12-12	GCST90255379	Minimum measurement of hepatic fat	african other-measurement	minimum-measurement-of-hepatic-fat
1754	African	2814	36513072	Park J	Other measurement	initial	2022-12-12	GCST90255388	Minimum measurement of hepatic fat	african other-measurement	minimum-measurement-of-hepatic-fat
1751	African	2814	36513072	Park J	Other measurement	initial	2022-12-12	GCST90255385	Minimum measurement of hepatic fat	african other-measurement	minimum-measurement-of-hepatic-fat
1750	African	2814	36513072	Park J	Other measurement	initial	2022-12-12	GCST90255384	Median measurement of hepatic fat	african other-measurement	median-measurement-of-hepatic-fat
1753	African	2814	36513072	Park J	Other measurement	initial	2022-12-12	GCST90255387	Median measurement of hepatic fat	african other-measurement	median-measurement-of-hepatic-fat
1749	African	2814	36513072	Park J	Other measurement	initial	2022-12-12	GCST90255383	Maximum measurement of hepatic fat	african other-measurement	maximum-measurement-of-hepatic-fat
1752	African	2814	36513072	Park J	Other measurement	initial	2022-12-12	GCST90255386	Maximum measurement of hepatic fat	african other-measurement	maximum-measurement-of-hepatic-fat
2294	African	121118	36515925	Kimbrel NA	Biological process	initial	2022-12-14	GCST90246335	Suicidal thoughts and behaviors	african biological-process	suicidal-thoughts-and-behaviors
2293	African	121118	36515925	Kimbrel NA	Biological process	initial	2022-12-14	GCST90246333	Suicidal thoughts and behaviors	african biological-process	suicidal-thoughts-and-behaviors
2109	African	10657	36575460	Kanoni S	Lipid or lipoprotein measurement	replication	2022-12-27	GCST90255505	Low density lipoprotein cholesterol levels	african lipid-or-lipoprotein-measurement	low-density-lipoprotein-cholesterol-levels
2037	African	8355	36575460	Kanoni S	Lipid or lipoprotein measurement	replication	2022-12-27	GCST90255519	Low density lipoprotein cholesterol levels	african lipid-or-lipoprotein-measurement	low-density-lipoprotein-cholesterol-levels
2112	African	10657	36575460	Kanoni S	Lipid or lipoprotein measurement	replication	2022-12-27	GCST90255514	Non-HDL cholesterol levels	african lipid-or-lipoprotein-measurement	non-hdl-cholesterol-levels
2111	African	10657	36575460	Kanoni S	Lipid or lipoprotein measurement	replication	2022-12-27	GCST90255511	Triglyceride levels	african lipid-or-lipoprotein-measurement	triglyceride-levels
2038	African	8355	36575460	Kanoni S	Lipid or lipoprotein measurement	replication	2022-12-27	GCST90255521	Total cholesterol levels	african lipid-or-lipoprotein-measurement	total-cholesterol-levels
2110	African	10657	36575460	Kanoni S	Lipid or lipoprotein measurement	replication	2022-12-27	GCST90255508	Total cholesterol levels	african lipid-or-lipoprotein-measurement	total-cholesterol-levels
2036	African	8355	36575460	Kanoni S	Lipid or lipoprotein measurement	replication	2022-12-27	GCST90255517	High density lipoprotein cholesterol levels	african lipid-or-lipoprotein-measurement	high-density-lipoprotein-cholesterol-levels
2039	African	8355	36575460	Kanoni S	Lipid or lipoprotein measurement	replication	2022-12-27	GCST90255523	Triglyceride levels	african lipid-or-lipoprotein-measurement	triglyceride-levels
2040	African	8355	36575460	Kanoni S	Lipid or lipoprotein measurement	replication	2022-12-27	GCST90255525	Non-HDL cholesterol levels	african lipid-or-lipoprotein-measurement	non-hdl-cholesterol-levels
2108	African	10657	36575460	Kanoni S	Lipid or lipoprotein measurement	replication	2022-12-27	GCST90255502	High density lipoprotein cholesterol levels	african lipid-or-lipoprotein-measurement	high-density-lipoprotein-cholesterol-levels
1930	African	5806	36575460	Kanoni S	Lipid or lipoprotein measurement	replication	2022-12-27	GCST90255509	Total cholesterol levels	african lipid-or-lipoprotein-measurement	total-cholesterol-levels
1851	African	4851	36575460	Kanoni S	Lipid or lipoprotein measurement	replication	2022-12-27	GCST90255516	Non-HDL cholesterol levels	african lipid-or-lipoprotein-measurement	non-hdl-cholesterol-levels
1850	African	4851	36575460	Kanoni S	Lipid or lipoprotein measurement	replication	2022-12-27	GCST90255513	Triglyceride levels	african lipid-or-lipoprotein-measurement	triglyceride-levels
1931	African	5806	36575460	Kanoni S	Lipid or lipoprotein measurement	replication	2022-12-27	GCST90255512	Triglyceride levels	african lipid-or-lipoprotein-measurement	triglyceride-levels
1969	African	6601	36575460	Kanoni S	Lipid or lipoprotein measurement	replication	2022-12-27	GCST90255518	High density lipoprotein cholesterol levels	african lipid-or-lipoprotein-measurement	high-density-lipoprotein-cholesterol-levels
1970	African	6601	36575460	Kanoni S	Lipid or lipoprotein measurement	replication	2022-12-27	GCST90255520	Low density lipoprotein cholesterol levels	african lipid-or-lipoprotein-measurement	low-density-lipoprotein-cholesterol-levels
1971	African	6601	36575460	Kanoni S	Lipid or lipoprotein measurement	replication	2022-12-27	GCST90255522	Total cholesterol levels	african lipid-or-lipoprotein-measurement	total-cholesterol-levels
1972	African	6601	36575460	Kanoni S	Lipid or lipoprotein measurement	replication	2022-12-27	GCST90255524	Triglyceride levels	african lipid-or-lipoprotein-measurement	triglyceride-levels
1932	African	5806	36575460	Kanoni S	Lipid or lipoprotein measurement	replication	2022-12-27	GCST90255515	Non-HDL cholesterol levels	african lipid-or-lipoprotein-measurement	non-hdl-cholesterol-levels
1849	African	4851	36575460	Kanoni S	Lipid or lipoprotein measurement	replication	2022-12-27	GCST90255510	Total cholesterol levels	african lipid-or-lipoprotein-measurement	total-cholesterol-levels
1928	African	5806	36575460	Kanoni S	Lipid or lipoprotein measurement	replication	2022-12-27	GCST90255503	High density lipoprotein cholesterol levels	african lipid-or-lipoprotein-measurement	high-density-lipoprotein-cholesterol-levels
1929	African	5806	36575460	Kanoni S	Lipid or lipoprotein measurement	replication	2022-12-27	GCST90255506	Low density lipoprotein cholesterol levels	african lipid-or-lipoprotein-measurement	low-density-lipoprotein-cholesterol-levels
1973	African	6601	36575460	Kanoni S	Lipid or lipoprotein measurement	replication	2022-12-27	GCST90255526	Non-HDL cholesterol levels	african lipid-or-lipoprotein-measurement	non-hdl-cholesterol-levels
1848	African	4851	36575460	Kanoni S	Lipid or lipoprotein measurement	replication	2022-12-27	GCST90255507	Low density lipoprotein cholesterol levels	african lipid-or-lipoprotein-measurement	low-density-lipoprotein-cholesterol-levels
1847	African	4851	36575460	Kanoni S	Lipid or lipoprotein measurement	replication	2022-12-27	GCST90255504	High density lipoprotein cholesterol levels	african lipid-or-lipoprotein-measurement	high-density-lipoprotein-cholesterol-levels
2256	African	42752	36581621	Huang J	Body measurement, Other measurement	initial	2022-12-29	GCST90255622	Body mass index	african body-measurement other-measurement	body-mass-index
658	African	59	36635386	Chen Y	Other measurement	initial	2023-01-12	GCST90201765	Beta-alanine levels	african other-measurement	beta-alanine-levels
657	African	59	36635386	Chen Y	Other measurement	initial	2023-01-12	GCST90201755	Phenylpyruvate levels	african other-measurement	phenylpyruvate-levels
656	African	59	36635386	Chen Y	Other measurement	initial	2023-01-12	GCST90201752	Eicosapentaenoate (EPA; 20:5n3) levels	african other-measurement	eicosapentaenoate--epa;-20:5n3--levels
681	African	59	36635386	Chen Y	Other measurement	initial	2023-01-12	GCST90201835	Arachidate (20:0) levels	african other-measurement	arachidate--20:0--levels
831	African	60	36635386	Chen Y	Other measurement	initial	2023-01-12	GCST90201239	Thymol sulfate levels	african other-measurement	thymol-sulfate-levels
830	African	60	36635386	Chen Y	Other measurement	initial	2023-01-12	GCST90201238	1-oleoyl-GPI (18:1) levels	african other-measurement	1-oleoyl-gpi--18:1--levels
676	African	59	36635386	Chen Y	Other measurement	initial	2023-01-12	GCST90201823	Plasma lactate levels	african other-measurement	plasma-lactate-levels
677	African	59	36635386	Chen Y	Other measurement	initial	2023-01-12	GCST90201825	Plasma free proline levels	african other-measurement	plasma-free-proline-levels
678	African	59	36635386	Chen Y	Other measurement	initial	2023-01-12	GCST90201826	Phytanate levels	african other-measurement	phytanate-levels
679	African	59	36635386	Chen Y	Other measurement	initial	2023-01-12	GCST90201827	Pyruvate levels	african other-measurement	pyruvate-levels
680	African	59	36635386	Chen Y	Other measurement	initial	2023-01-12	GCST90201834	Nonadecanoate (19:0) levels	african other-measurement	nonadecanoate--19:0--levels
675	African	59	36635386	Chen Y	Other measurement	initial	2023-01-12	GCST90201821	Pyridoxal levels	african other-measurement	pyridoxal-levels
672	African	59	36635386	Chen Y	Other measurement	initial	2023-01-12	GCST90201815	Glutamate levels	african other-measurement	glutamate-levels
671	African	59	36635386	Chen Y	Other measurement	initial	2023-01-12	GCST90201814	1-methylnicotinamide levels	african other-measurement	1-methylnicotinamide-levels
673	African	59	36635386	Chen Y	Other measurement	initial	2023-01-12	GCST90201818	Urea levels	african other-measurement	urea-levels
670	African	59	36635386	Chen Y	Other measurement	initial	2023-01-12	GCST90201810	Tryptophan levels	african other-measurement	tryptophan-levels
674	African	59	36635386	Chen Y	Other measurement	initial	2023-01-12	GCST90201820	Serotonin levels	african other-measurement	serotonin-levels
669	African	59	36635386	Chen Y	Other measurement	initial	2023-01-12	GCST90201809	Threonine levels	african other-measurement	threonine-levels
837	African	60	36635386	Chen Y	Other measurement	initial	2023-01-12	GCST90201246	5alpha-androstan-3beta,17beta-diol disulfate levels	african other-measurement	5alpha-androstan-3beta,17beta-diol-disulfate-levels
668	African	59	36635386	Chen Y	Other measurement	initial	2023-01-12	GCST90201804	Citrulline levels	african other-measurement	citrulline-levels
667	African	59	36635386	Chen Y	Other measurement	initial	2023-01-12	GCST90201803	Leucine levels	african other-measurement	leucine-levels
666	African	59	36635386	Chen Y	Other measurement	initial	2023-01-12	GCST90201802	Myo-inositol levels	african other-measurement	myo-inositol-levels
665	African	59	36635386	Chen Y	Other measurement	initial	2023-01-12	GCST90201798	Isoleucine levels	african other-measurement	isoleucine-levels
664	African	59	36635386	Chen Y	Other measurement	initial	2023-01-12	GCST90201797	Methionine levels	african other-measurement	methionine-levels
663	African	59	36635386	Chen Y	Other measurement	initial	2023-01-12	GCST90201789	Phenylalanine levels	african other-measurement	phenylalanine-levels
836	African	60	36635386	Chen Y	Other measurement	initial	2023-01-12	GCST90201244	Bilirubin (E,Z or Z,E) levels	african other-measurement	bilirubin--e,z-or-z,e--levels
662	African	59	36635386	Chen Y	Other measurement	initial	2023-01-12	GCST90201784	Succinate levels	african other-measurement	succinate-levels
661	African	59	36635386	Chen Y	Other measurement	initial	2023-01-12	GCST90201778	Glycine levels	african other-measurement	glycine-levels
835	African	60	36635386	Chen Y	Other measurement	initial	2023-01-12	GCST90201243	Taurocholenate sulfate levels	african other-measurement	taurocholenate-sulfate-levels
834	African	60	36635386	Chen Y	Other measurement	initial	2023-01-12	GCST90201242	Glycocholenate sulfate levels	african other-measurement	glycocholenate-sulfate-levels
660	African	59	36635386	Chen Y	Other measurement	initial	2023-01-12	GCST90201776	Phosphocholine levels	african other-measurement	phosphocholine-levels
833	African	60	36635386	Chen Y	Other measurement	initial	2023-01-12	GCST90201241	1-stearoyl-2-oleoyl-GPE (18:0/18:1) levels	african other-measurement	1-stearoyl-2-oleoyl-gpe--18:0/18:1--levels
832	African	60	36635386	Chen Y	Other measurement	initial	2023-01-12	GCST90201240	Bilirubin (E,E) levels	african other-measurement	bilirubin--e,e--levels
659	African	59	36635386	Chen Y	Other measurement	initial	2023-01-12	GCST90201772	Biliverdin levels	african other-measurement	biliverdin-levels
829	African	60	36635386	Chen Y	Other measurement	initial	2023-01-12	GCST90201233	4-ethylphenylsulfate levels	african other-measurement	4-ethylphenylsulfate-levels
683	African	59	36635386	Chen Y	Other measurement	initial	2023-01-12	GCST90201845	Blood sugar levels	african other-measurement	blood-sugar-levels
682	African	59	36635386	Chen Y	Other measurement	initial	2023-01-12	GCST90201839	Dimethylglycine levels	african other-measurement	dimethylglycine-levels
655	African	59	36635386	Chen Y	Other measurement	initial	2023-01-12	GCST90201746	Beta-hydroxyisovalerate levels	african other-measurement	beta-hydroxyisovalerate-levels
643	African	59	36635386	Chen Y	Other measurement	initial	2023-01-12	GCST90201695	2-aminobutyrate levels	african other-measurement	2-aminobutyrate-levels
653	African	59	36635386	Chen Y	Other measurement	initial	2023-01-12	GCST90201731	5,6-dihydrothymine levels	african other-measurement	5,6-dihydrothymine-levels
88	African	38	36635386	Chen Y	Other measurement	initial	2023-01-12	GCST90202022	X-24418 levels	african other-measurement	x-24418-levels
631	African	59	36635386	Chen Y	Other measurement	initial	2023-01-12	GCST90201617	3-hydroxyhexanoylcarnitine (1) levels	african other-measurement	3-hydroxyhexanoylcarnitine--1--levels
632	African	59	36635386	Chen Y	Other measurement	initial	2023-01-12	GCST90201621	2-naphthol sulfate levels	african other-measurement	2-naphthol-sulfate-levels
630	African	59	36635386	Chen Y	Other measurement	initial	2023-01-12	GCST90201603	3-indoleglyoxylic acid levels	african other-measurement	3-indoleglyoxylic-acid-levels
629	African	59	36635386	Chen Y	Other measurement	initial	2023-01-12	GCST90201599	N,N-dimethylalanine levels	african other-measurement	n,n-dimethylalanine-levels
633	African	59	36635386	Chen Y	Other measurement	initial	2023-01-12	GCST90201622	Glucuronide of piperine metabolite C17H21NO3 (4) levels	african other-measurement	glucuronide-of-piperine-metabolite-c17h21no3--4--levels
642	African	59	36635386	Chen Y	Other measurement	initial	2023-01-12	GCST90201694	3-hydroxyisobutyrate levels	african other-measurement	3-hydroxyisobutyrate-levels
641	African	59	36635386	Chen Y	Other measurement	initial	2023-01-12	GCST90201690	Alpha-tocopherol levels	african other-measurement	alpha-tocopherol-levels
640	African	59	36635386	Chen Y	Other measurement	initial	2023-01-12	GCST90201688	Erucate (22:1n9) levels	african other-measurement	erucate--22:1n9--levels
652	African	59	36635386	Chen Y	Other measurement	initial	2023-01-12	GCST90201730	Taurochenodeoxycholate levels	african other-measurement	taurochenodeoxycholate-levels
651	African	59	36635386	Chen Y	Other measurement	initial	2023-01-12	GCST90201720	Cys-gly, oxidized levels	african other-measurement	cys-gly,-oxidized-levels
650	African	59	36635386	Chen Y	Other measurement	initial	2023-01-12	GCST90201717	Gamma-glutamylleucine levels	african other-measurement	gamma-glutamylleucine-levels
649	African	59	36635386	Chen Y	Other measurement	initial	2023-01-12	GCST90201715	Choline levels	african other-measurement	choline-levels
648	African	59	36635386	Chen Y	Other measurement	initial	2023-01-12	GCST90201714	Gamma-glutamylhistidine levels	african other-measurement	gamma-glutamylhistidine-levels
647	African	59	36635386	Chen Y	Other measurement	initial	2023-01-12	GCST90201712	Gamma-glutamylglutamine levels	african other-measurement	gamma-glutamylglutamine-levels
639	African	59	36635386	Chen Y	Other measurement	initial	2023-01-12	GCST90201687	Xanthine levels	african other-measurement	xanthine-levels
646	African	59	36635386	Chen Y	Other measurement	initial	2023-01-12	GCST90201706	3-aminoisobutyrate levels	african other-measurement	3-aminoisobutyrate-levels
645	African	59	36635386	Chen Y	Other measurement	initial	2023-01-12	GCST90201703	Vanillylmandelate (VMA) levels	african other-measurement	vanillylmandelate--vma--levels
644	African	59	36635386	Chen Y	Other measurement	initial	2023-01-12	GCST90201697	N-acetylvaline levels	african other-measurement	n-acetylvaline-levels
654	African	59	36635386	Chen Y	Other measurement	initial	2023-01-12	GCST90201743	1-palmitoyl-2-linoleoyl-GPI (16:0/18:2) levels	african other-measurement	1-palmitoyl-2-linoleoyl-gpi--16:0/18:2--levels
638	African	59	36635386	Chen Y	Other measurement	initial	2023-01-12	GCST90201686	Allantoin levels	african other-measurement	allantoin-levels
637	African	59	36635386	Chen Y	Other measurement	initial	2023-01-12	GCST90201678	Bilirubin degradation product, C16H18N2O5 (2) levels	african other-measurement	bilirubin-degradation-product,-c16h18n2o5--2--levels
49	African	31	36635386	Chen Y	Other measurement	initial	2023-01-12	GCST90201763	Adenosine 5'-diphosphate (ADP) levels	african other-measurement	adenosine-5'-diphosphate--adp--levels
50	African	31	36635386	Chen Y	Other measurement	initial	2023-01-12	GCST90201918	X-12839 levels	african other-measurement	x-12839-levels
51	African	32	36635386	Chen Y	Other measurement	initial	2023-01-12	GCST90201344	3-methyl catechol sulfate (2) levels	african other-measurement	3-methyl-catechol-sulfate--2--levels
634	African	59	36635386	Chen Y	Other measurement	initial	2023-01-12	GCST90201635	Palmitoyl-sphingosine-phosphoethanolamine (d18:1/16:0) levels	african other-measurement	palmitoyl-sphingosine-phosphoethanolamine--d18:1/16:0--levels
48	African	31	36635386	Chen Y	Other measurement	initial	2023-01-12	GCST90201434	Phenol glucuronide levels	african other-measurement	phenol-glucuronide-levels
45	African	30	36635386	Chen Y	Other measurement	initial	2023-01-12	GCST90201260	5alpha-pregnan-diol disulfate levels	african other-measurement	5alpha-pregnan-diol-disulfate-levels
636	African	59	36635386	Chen Y	Other measurement	initial	2023-01-12	GCST90201653	N-acetyl-2-aminoadipate levels	african other-measurement	n-acetyl-2-aminoadipate-levels
635	African	59	36635386	Chen Y	Other measurement	initial	2023-01-12	GCST90201636	Pregnenetriol disulfate levels	african other-measurement	pregnenetriol-disulfate-levels
46	African	31	36635386	Chen Y	Other measurement	initial	2023-01-12	GCST90201160	Indolebutyrate levels	african other-measurement	indolebutyrate-levels
811	African	60	36635386	Chen Y	Other measurement	initial	2023-01-12	GCST90201191	Glutamine degradant levels	african other-measurement	glutamine-degradant-levels
47	African	31	36635386	Chen Y	Other measurement	initial	2023-01-12	GCST90201245	Chiro-inositol levels	african other-measurement	chiro-inositol-levels
826	African	60	36635386	Chen Y	Other measurement	initial	2023-01-12	GCST90201230	Dimethylarginine (sdma + adma) levels	african other-measurement	dimethylarginine--sdma-+-adma--levels
812	African	60	36635386	Chen Y	Other measurement	initial	2023-01-12	GCST90201194	2-hydroxy-3-methylvalerate levels	african other-measurement	2-hydroxy-3-methylvalerate-levels
813	African	60	36635386	Chen Y	Other measurement	initial	2023-01-12	GCST90201195	2-palmitoyl-GPC (16:0) levels	african other-measurement	2-palmitoyl-gpc--16:0--levels
815	African	60	36635386	Chen Y	Other measurement	initial	2023-01-12	GCST90201198	1-linoleoyl-GPE (18:2) levels	african other-measurement	1-linoleoyl-gpe--18:2--levels
814	African	60	36635386	Chen Y	Other measurement	initial	2023-01-12	GCST90201196	1-palmitoyl-GPE (16:0) levels	african other-measurement	1-palmitoyl-gpe--16:0--levels
824	African	60	36635386	Chen Y	Other measurement	initial	2023-01-12	GCST90201227	Dihomo-linolenate (20:3n3 or n6) levels	african other-measurement	dihomo-linolenate--20:3n3-or-n6--levels
825	African	60	36635386	Chen Y	Other measurement	initial	2023-01-12	GCST90201228	1-palmitoyl-GPI (16:0) levels	african other-measurement	1-palmitoyl-gpi--16:0--levels
827	African	60	36635386	Chen Y	Other measurement	initial	2023-01-12	GCST90201231	1-linoleoyl-GPI (18:2) levels	african other-measurement	1-linoleoyl-gpi--18:2--levels
828	African	60	36635386	Chen Y	Other measurement	initial	2023-01-12	GCST90201232	4-vinylphenol sulfate levels	african other-measurement	4-vinylphenol-sulfate-levels
816	African	60	36635386	Chen Y	Other measurement	initial	2023-01-12	GCST90201200	2-hydroxypalmitate levels	african other-measurement	2-hydroxypalmitate-levels
817	African	60	36635386	Chen Y	Other measurement	initial	2023-01-12	GCST90201204	Glutarylcarnitine (c5-dc) levels	african other-measurement	glutarylcarnitine--c5-dc--levels
818	African	60	36635386	Chen Y	Other measurement	initial	2023-01-12	GCST90201206	Beta-hydroxyisovaleroylcarnitine levels	african other-measurement	beta-hydroxyisovaleroylcarnitine-levels
819	African	60	36635386	Chen Y	Other measurement	initial	2023-01-12	GCST90201213	7-alpha-hydroxy-3-oxo-4-cholestenoate (7-hoca) levels	african other-measurement	7-alpha-hydroxy-3-oxo-4-cholestenoate--7-hoca--levels
820	African	60	36635386	Chen Y	Other measurement	initial	2023-01-12	GCST90201215	1-ribosyl-imidazoleacetate levels	african other-measurement	1-ribosyl-imidazoleacetate-levels
821	African	60	36635386	Chen Y	Other measurement	initial	2023-01-12	GCST90201223	Catechol sulfate levels	african other-measurement	catechol-sulfate-levels
822	African	60	36635386	Chen Y	Other measurement	initial	2023-01-12	GCST90201225	N6-acetyllysine levels	african other-measurement	n6-acetyllysine-levels
823	African	60	36635386	Chen Y	Other measurement	initial	2023-01-12	GCST90201226	Tryptophan betaine levels	african other-measurement	tryptophan-betaine-levels
937	African	60	36635386	Chen Y	Other measurement	initial	2023-01-12	GCST90201546	Ximenoylcarnitine (C26:1) levels	african other-measurement	ximenoylcarnitine--c26:1--levels
938	African	60	36635386	Chen Y	Other measurement	initial	2023-01-12	GCST90201549	Glycosyl ceramide (d18:1/20:0, d16:1/22:0) levels	african other-measurement	glycosyl-ceramide--d18:1/20:0,-d16:1/22:0--levels
939	African	60	36635386	Chen Y	Other measurement	initial	2023-01-12	GCST90201550	Carotene diol (1) levels	african other-measurement	carotene-diol--1--levels
940	African	60	36635386	Chen Y	Other measurement	initial	2023-01-12	GCST90201552	Carotene diol (2) levels	african other-measurement	carotene-diol--2--levels
941	African	60	36635386	Chen Y	Other measurement	initial	2023-01-12	GCST90201553	N,N,N-trimethyl-5-aminovalerate levels	african other-measurement	n,n,n-trimethyl-5-aminovalerate-levels
942	African	60	36635386	Chen Y	Other measurement	initial	2023-01-12	GCST90201563	Hexadecenedioate (C16:1-DC) levels	african other-measurement	hexadecenedioate--c16:1-dc--levels
943	African	60	36635386	Chen Y	Other measurement	initial	2023-01-12	GCST90201564	Octadecenedioate (C18:1-DC) levels	african other-measurement	octadecenedioate--c18:1-dc--levels
944	African	60	36635386	Chen Y	Other measurement	initial	2023-01-12	GCST90201565	2-hydroxyarachidate levels	african other-measurement	2-hydroxyarachidate-levels
945	African	60	36635386	Chen Y	Other measurement	initial	2023-01-12	GCST90201567	Octadecadienedioate (C18:2-DC) levels	african other-measurement	octadecadienedioate--c18:2-dc--levels
946	African	60	36635386	Chen Y	Other measurement	initial	2023-01-12	GCST90201569	3-carboxy-4-methyl-5-pentyl-2-furanpropionate (3-CMPFP) levels	african other-measurement	3-carboxy-4-methyl-5-pentyl-2-furanpropionate--3-cmpfp--levels
936	African	60	36635386	Chen Y	Other measurement	initial	2023-01-12	GCST90201530	Glycosyl ceramide (d18:2/24:1, d18:1/24:2) levels	african other-measurement	glycosyl-ceramide--d18:2/24:1,-d18:1/24:2--levels
947	African	60	36635386	Chen Y	Other measurement	initial	2023-01-12	GCST90201571	Hydroxyasparagine levels	african other-measurement	hydroxyasparagine-levels
949	African	60	36635386	Chen Y	Other measurement	initial	2023-01-12	GCST90201573	Perfluorooctanoate (PFOA) levels	african other-measurement	perfluorooctanoate--pfoa--levels
950	African	60	36635386	Chen Y	Other measurement	initial	2023-01-12	GCST90201575	3-formylindole levels	african other-measurement	3-formylindole-levels
951	African	60	36635386	Chen Y	Other measurement	initial	2023-01-12	GCST90201577	N-acetyl-2-aminooctanoate levels	african other-measurement	n-acetyl-2-aminooctanoate-levels
952	African	60	36635386	Chen Y	Other measurement	initial	2023-01-12	GCST90201579	Gamma-glutamylcitrulline levels	african other-measurement	gamma-glutamylcitrulline-levels
953	African	60	36635386	Chen Y	Other measurement	initial	2023-01-12	GCST90201589	Tetradecadienoate (14:2) levels	african other-measurement	tetradecadienoate--14:2--levels
954	African	60	36635386	Chen Y	Other measurement	initial	2023-01-12	GCST90201596	Ascorbic acid 3-sulfate levels	african other-measurement	ascorbic-acid-3-sulfate-levels
955	African	60	36635386	Chen Y	Other measurement	initial	2023-01-12	GCST90201597	6-bromotryptophan levels	african other-measurement	6-bromotryptophan-levels
956	African	60	36635386	Chen Y	Other measurement	initial	2023-01-12	GCST90201600	N-lactoyl valine levels	african other-measurement	n-lactoyl-valine-levels
957	African	60	36635386	Chen Y	Other measurement	initial	2023-01-12	GCST90201601	Dodecadienoate (12:2) levels	african other-measurement	dodecadienoate--12:2--levels
958	African	60	36635386	Chen Y	Other measurement	initial	2023-01-12	GCST90201602	N-lactoyl phenylalanine levels	african other-measurement	n-lactoyl-phenylalanine-levels
948	African	60	36635386	Chen Y	Other measurement	initial	2023-01-12	GCST90201572	3-hydroxybutyroylglycine levels	african other-measurement	3-hydroxybutyroylglycine-levels
935	African	60	36635386	Chen Y	Other measurement	initial	2023-01-12	GCST90201526	Linoleoylcholine levels	african other-measurement	linoleoylcholine-levels
934	African	60	36635386	Chen Y	Other measurement	initial	2023-01-12	GCST90201521	Perfluorooctanesulfonate (PFOS) levels	african other-measurement	perfluorooctanesulfonate--pfos--levels
933	African	60	36635386	Chen Y	Other measurement	initial	2023-01-12	GCST90201518	Glycosyl-N-behenoyl-sphingadienine (d18:2/22:0) levels	african other-measurement	glycosyl-n-behenoyl-sphingadienine--d18:2/22:0--levels
912	African	60	36635386	Chen Y	Other measurement	initial	2023-01-12	GCST90201465	1-(1-enyl-palmitoyl)-2-arachidonoyl-GPE (p-16:0/20:4) levels	african other-measurement	1--1-enyl-palmitoyl--2-arachidonoyl-gpe--p-16:0/20:4--levels
913	African	60	36635386	Chen Y	Other measurement	initial	2023-01-12	GCST90201466	1-(1-enyl-palmitoyl)-2-oleoyl-gpc (p-16:0/18:1) levels	african other-measurement	1--1-enyl-palmitoyl--2-oleoyl-gpc--p-16:0/18:1--levels
914	African	60	36635386	Chen Y	Other measurement	initial	2023-01-12	GCST90201469	Behenoyl dihydrosphingomyelin (d18:0/22:0) levels	african other-measurement	behenoyl-dihydrosphingomyelin--d18:0/22:0--levels
915	African	60	36635386	Chen Y	Other measurement	initial	2023-01-12	GCST90201471	N-palmitoyl-sphinganine (d18:0/16:0) levels	african other-measurement	n-palmitoyl-sphinganine--d18:0/16:0--levels
916	African	60	36635386	Chen Y	Other measurement	initial	2023-01-12	GCST90201472	1-(1-enyl-palmitoyl)-2-linoleoyl-GPC (p-16:0/18:2) levels	african other-measurement	1--1-enyl-palmitoyl--2-linoleoyl-gpc--p-16:0/18:2--levels
917	African	60	36635386	Chen Y	Other measurement	initial	2023-01-12	GCST90201474	Lactosyl-N-palmitoyl-sphingosine (d18:1/16:0) levels	african other-measurement	lactosyl-n-palmitoyl-sphingosine--d18:1/16:0--levels
918	African	60	36635386	Chen Y	Other measurement	initial	2023-01-12	GCST90201475	Myristoyl dihydrosphingomyelin (d18:0/14:0) levels	african other-measurement	myristoyl-dihydrosphingomyelin--d18:0/14:0--levels
919	African	60	36635386	Chen Y	Other measurement	initial	2023-01-12	GCST90201477	1-oleoyl-2-docosahexaenoyl-GPC (18:1/22:6) levels	african other-measurement	1-oleoyl-2-docosahexaenoyl-gpc--18:1/22:6--levels
920	African	60	36635386	Chen Y	Other measurement	initial	2023-01-12	GCST90201479	1-(1-enyl-palmitoyl)-2-linoleoyl-GPE (p-16:0/18:2) levels	african other-measurement	1--1-enyl-palmitoyl--2-linoleoyl-gpe--p-16:0/18:2--levels
921	African	60	36635386	Chen Y	Other measurement	initial	2023-01-12	GCST90201480	1-oleoyl-2-linoleoyl-GPE (18:1/18:2) levels	african other-measurement	1-oleoyl-2-linoleoyl-gpe--18:1/18:2--levels
922	African	60	36635386	Chen Y	Other measurement	initial	2023-01-12	GCST90201484	1-myristoyl-2-arachidonoyl-GPC (14:0/20:4) levels	african other-measurement	1-myristoyl-2-arachidonoyl-gpc--14:0/20:4--levels
923	African	60	36635386	Chen Y	Other measurement	initial	2023-01-12	GCST90201487	Oleoylcholine levels	african other-measurement	oleoylcholine-levels
924	African	60	36635386	Chen Y	Other measurement	initial	2023-01-12	GCST90201488	Palmitoylcholine levels	african other-measurement	palmitoylcholine-levels
925	African	60	36635386	Chen Y	Other measurement	initial	2023-01-12	GCST90201490	1-(1-enyl-stearoyl)-2-linoleoyl-GPE (p-18:0/18:2) levels	african other-measurement	1--1-enyl-stearoyl--2-linoleoyl-gpe--p-18:0/18:2--levels
926	African	60	36635386	Chen Y	Other measurement	initial	2023-01-12	GCST90201492	(S)-3-hydroxybutyrylcarnitine levels	african other-measurement	-s--3-hydroxybutyrylcarnitine-levels
927	African	60	36635386	Chen Y	Other measurement	initial	2023-01-12	GCST90201494	Arachidonoylcholine levels	african other-measurement	arachidonoylcholine-levels
928	African	60	36635386	Chen Y	Other measurement	initial	2023-01-12	GCST90201495	1-linoleoyl-2-linolenoyl-GPC (18:2/18:3) levels	african other-measurement	1-linoleoyl-2-linolenoyl-gpc--18:2/18:3--levels
929	African	60	36635386	Chen Y	Other measurement	initial	2023-01-12	GCST90201505	Hexadecadienoate (16:2n6) levels	african other-measurement	hexadecadienoate--16:2n6--levels
930	African	60	36635386	Chen Y	Other measurement	initial	2023-01-12	GCST90201506	Thioproline levels	african other-measurement	thioproline-levels
931	African	60	36635386	Chen Y	Other measurement	initial	2023-01-12	GCST90201507	Palmitoleoylcarnitine (C16:1) levels	african other-measurement	palmitoleoylcarnitine--c16:1--levels
932	African	60	36635386	Chen Y	Other measurement	initial	2023-01-12	GCST90201513	Gamma-glutamyl-alpha-lysine levels	african other-measurement	gamma-glutamyl-alpha-lysine-levels
959	African	60	36635386	Chen Y	Other measurement	initial	2023-01-12	GCST90201608	2-ketocaprylate levels	african other-measurement	2-ketocaprylate-levels
960	African	60	36635386	Chen Y	Other measurement	initial	2023-01-12	GCST90201609	11beta-hydroxyandrosterone glucuronide levels	african other-measurement	11beta-hydroxyandrosterone-glucuronide-levels
961	African	60	36635386	Chen Y	Other measurement	initial	2023-01-12	GCST90201610	4-ethylcatechol sulfate levels	african other-measurement	4-ethylcatechol-sulfate-levels
962	African	60	36635386	Chen Y	Other measurement	initial	2023-01-12	GCST90201614	4-allylcatechol sulfate levels	african other-measurement	4-allylcatechol-sulfate-levels
989	African	60	36635386	Chen Y	Other measurement	initial	2023-01-12	GCST90201689	Citrate levels	african other-measurement	citrate-levels
990	African	60	36635386	Chen Y	Other measurement	initial	2023-01-12	GCST90201691	N-acetylleucine levels	african other-measurement	n-acetylleucine-levels
991	African	60	36635386	Chen Y	Other measurement	initial	2023-01-12	GCST90201693	Bilirubin (z,z) levels	african other-measurement	bilirubin--z,z--levels
992	African	60	36635386	Chen Y	Other measurement	initial	2023-01-12	GCST90201696	N-acetyl-L-alanine levels	african other-measurement	n-acetyl-l-alanine-levels
993	African	60	36635386	Chen Y	Other measurement	initial	2023-01-12	GCST90201699	Phosphoethanolamine levels	african other-measurement	phosphoethanolamine-levels
994	African	60	36635386	Chen Y	Other measurement	initial	2023-01-12	GCST90201700	Thyroxine levels	african other-measurement	thyroxine-levels
995	African	60	36635386	Chen Y	Other measurement	initial	2023-01-12	GCST90201707	Glycerate levels	african other-measurement	glycerate-levels
996	African	60	36635386	Chen Y	Other measurement	initial	2023-01-12	GCST90201709	Dihomo-linoleate (20:2n6) levels	african other-measurement	dihomo-linoleate--20:2n6--levels
997	African	60	36635386	Chen Y	Other measurement	initial	2023-01-12	GCST90201710	Oleoyl ethanolamide levels	african other-measurement	oleoyl-ethanolamide-levels
998	African	60	36635386	Chen Y	Other measurement	initial	2023-01-12	GCST90201718	2-hydroxystearate levels	african other-measurement	2-hydroxystearate-levels
999	African	60	36635386	Chen Y	Other measurement	initial	2023-01-12	GCST90201721	Creatine levels	african other-measurement	creatine-levels
1000	African	60	36635386	Chen Y	Other measurement	initial	2023-01-12	GCST90201722	Butyrate/isobutyrate (4:0) levels	african other-measurement	butyrate/isobutyrate--4:0--levels
1001	African	60	36635386	Chen Y	Other measurement	initial	2023-01-12	GCST90201723	N-acetylneuraminate levels	african other-measurement	n-acetylneuraminate-levels
1002	African	60	36635386	Chen Y	Other measurement	initial	2023-01-12	GCST90201724	Glycerol levels	african other-measurement	glycerol-levels
1003	African	60	36635386	Chen Y	Other measurement	initial	2023-01-12	GCST90201725	3-methoxytyrosine levels	african other-measurement	3-methoxytyrosine-levels
1004	African	60	36635386	Chen Y	Other measurement	initial	2023-01-12	GCST90201728	Stearoyl sphingomyelin (d18:1/18:0) levels	african other-measurement	stearoyl-sphingomyelin--d18:1/18:0--levels
1005	African	60	36635386	Chen Y	Other measurement	initial	2023-01-12	GCST90201729	1-palmitoyl-2-oleoyl-gpc (16:0/18:1) levels	african other-measurement	1-palmitoyl-2-oleoyl-gpc--16:0/18:1--levels
1006	African	60	36635386	Chen Y	Other measurement	initial	2023-01-12	GCST90201734	Linoleate (18:2n6) levels	african other-measurement	linoleate--18:2n6--levels
1007	African	60	36635386	Chen Y	Other measurement	initial	2023-01-12	GCST90201735	Glycochenodeoxycholate levels	african other-measurement	glycochenodeoxycholate-levels
1008	African	60	36635386	Chen Y	Other measurement	initial	2023-01-12	GCST90201738	N-stearoyl-sphingosine (d18:1/18:0) levels	african other-measurement	n-stearoyl-sphingosine--d18:1/18:0--levels
1009	African	60	36635386	Chen Y	Other measurement	initial	2023-01-12	GCST90201740	1-palmitoyl-2-oleoyl-GPE (16:0/18:1) levels	african other-measurement	1-palmitoyl-2-oleoyl-gpe--16:0/18:1--levels
988	African	60	36635386	Chen Y	Other measurement	initial	2023-01-12	GCST90201685	Bilirubin degradation product, C17H18N2O4 (1) levels	african other-measurement	bilirubin-degradation-product,-c17h18n2o4--1--levels
911	African	60	36635386	Chen Y	Other measurement	initial	2023-01-12	GCST90201464	1-(1-enyl-palmitoyl)-2-oleoyl-GPE (p-16:0/18:1) levels	african other-measurement	1--1-enyl-palmitoyl--2-oleoyl-gpe--p-16:0/18:1--levels
987	African	60	36635386	Chen Y	Other measurement	initial	2023-01-12	GCST90201684	Trans-4-hydroxyproline levels	african other-measurement	trans-4-hydroxyproline-levels
985	African	60	36635386	Chen Y	Other measurement	initial	2023-01-12	GCST90201682	5-oxoproline levels	african other-measurement	5-oxoproline-levels
963	African	60	36635386	Chen Y	Other measurement	initial	2023-01-12	GCST90201628	Hydroxypalmitoyl sphingomyelin (d18:1/16:0(OH)) levels	african other-measurement	hydroxypalmitoyl-sphingomyelin--d18:1/16:0-oh---levels
964	African	60	36635386	Chen Y	Other measurement	initial	2023-01-12	GCST90201633	2,3-dihydroxy-5-methylthio-4-pentenoate (dmtpa) levels	african other-measurement	2,3-dihydroxy-5-methylthio-4-pentenoate--dmtpa--levels
965	African	60	36635386	Chen Y	Other measurement	initial	2023-01-12	GCST90201641	3-hydroxydecanoylcarnitine levels	african other-measurement	3-hydroxydecanoylcarnitine-levels
966	African	60	36635386	Chen Y	Other measurement	initial	2023-01-12	GCST90201642	2,6-dihydroxybenzoic acid levels	african other-measurement	2,6-dihydroxybenzoic-acid-levels
967	African	60	36635386	Chen Y	Other measurement	initial	2023-01-12	GCST90201643	Pregnenetriol sulfate levels	african other-measurement	pregnenetriol-sulfate-levels
75	African	35	36635386	Chen Y	Other measurement	initial	2023-01-12	GCST90201817	Pristanate levels	african other-measurement	pristanate-levels
968	African	60	36635386	Chen Y	Other measurement	initial	2023-01-12	GCST90201647	Undecenoylcarnitine (C11:1) levels	african other-measurement	undecenoylcarnitine--c11:1--levels
969	African	60	36635386	Chen Y	Other measurement	initial	2023-01-12	GCST90201649	Pentose acid levels	african other-measurement	pentose-acid-levels
970	African	60	36635386	Chen Y	Other measurement	initial	2023-01-12	GCST90201650	Cis-3,4-methyleneheptanoylcarnitine levels	african other-measurement	cis-3,4-methyleneheptanoylcarnitine-levels
971	African	60	36635386	Chen Y	Other measurement	initial	2023-01-12	GCST90201651	2-hydroxy-4-(methylthio)butanoic acid levels	african other-measurement	2-hydroxy-4--methylthio-butanoic-acid-levels
972	African	60	36635386	Chen Y	Other measurement	initial	2023-01-12	GCST90201652	Cis 3,4-methyleneheptanoate levels	african other-measurement	cis-3,4-methyleneheptanoate-levels
973	African	60	36635386	Chen Y	Other measurement	initial	2023-01-12	GCST90201657	2,4-di-tert-butylphenol levels	african other-measurement	2,4-di-tert-butylphenol-levels
974	African	60	36635386	Chen Y	Other measurement	initial	2023-01-12	GCST90201659	Branched-chain, straight-chain, or cyclopropyl 12:1 fatty acid levels	african other-measurement	branched-chain,-straight-chain,-or-cyclopropyl-12:1-fatty-acid-levels
975	African	60	36635386	Chen Y	Other measurement	initial	2023-01-12	GCST90201662	Metabolonic lactone sulfate levels	african other-measurement	metabolonic-lactone-sulfate-levels
976	African	60	36635386	Chen Y	Other measurement	initial	2023-01-12	GCST90201664	Branched-chain, straight-chain, or cyclopropyl 10:1 fatty acid (1) levels	african other-measurement	branched-chain,-straight-chain,-or-cyclopropyl-10:1-fatty-acid--1--levels
977	African	60	36635386	Chen Y	Other measurement	initial	2023-01-12	GCST90201665	(S)-a-amino-omega-caprolactam levels	african other-measurement	-s--a-amino-omega-caprolactam-levels
978	African	60	36635386	Chen Y	Other measurement	initial	2023-01-12	GCST90201668	Pipecolate levels	african other-measurement	pipecolate-levels
979	African	60	36635386	Chen Y	Other measurement	initial	2023-01-12	GCST90201669	3-hydroxyoctanoylcarnitine (2) levels	african other-measurement	3-hydroxyoctanoylcarnitine--2--levels
980	African	60	36635386	Chen Y	Other measurement	initial	2023-01-12	GCST90201673	3-hydroxyoctanoylcarnitine (1) levels	african other-measurement	3-hydroxyoctanoylcarnitine--1--levels
981	African	60	36635386	Chen Y	Other measurement	initial	2023-01-12	GCST90201675	Bilirubin degradation product, C17H20N2O5 (1) levels	african other-measurement	bilirubin-degradation-product,-c17h20n2o5--1--levels
982	African	60	36635386	Chen Y	Other measurement	initial	2023-01-12	GCST90201677	Sarcosine levels	african other-measurement	sarcosine-levels
983	African	60	36635386	Chen Y	Other measurement	initial	2023-01-12	GCST90201679	Bilirubin degradation product, C17H18N2O4 (2) levels	african other-measurement	bilirubin-degradation-product,-c17h18n2o4--2--levels
984	African	60	36635386	Chen Y	Other measurement	initial	2023-01-12	GCST90201681	Bilirubin degradation product, C17H18N2O4 (3) levels	african other-measurement	bilirubin-degradation-product,-c17h18n2o4--3--levels
986	African	60	36635386	Chen Y	Other measurement	initial	2023-01-12	GCST90201683	Bilirubin degradation product, C17H20N2O5 (2) levels	african other-measurement	bilirubin-degradation-product,-c17h20n2o5--2--levels
910	African	60	36635386	Chen Y	Other measurement	initial	2023-01-12	GCST90201463	1-(1-enyl-stearoyl)-2-arachidonoyl-GPE (p-18:0/20:4) levels	african other-measurement	1--1-enyl-stearoyl--2-arachidonoyl-gpe--p-18:0/20:4--levels
909	African	60	36635386	Chen Y	Other measurement	initial	2023-01-12	GCST90201461	2-hydroxybutyrate/2-hydroxyisobutyrate levels	african other-measurement	2-hydroxybutyrate/2-hydroxyisobutyrate-levels
908	African	60	36635386	Chen Y	Other measurement	initial	2023-01-12	GCST90201460	1-stearoyl-2-linoleoyl-gpc (18:0/18:2) levels	african other-measurement	1-stearoyl-2-linoleoyl-gpc--18:0/18:2--levels
374	African	57	36635386	Chen Y	Other measurement	initial	2023-01-12	GCST90201035	3-phenylpropionate hydrocinnamate levels	african other-measurement	3-phenylpropionate-hydrocinnamate-levels
373	African	57	36635386	Chen Y	Other measurement	initial	2023-01-12	GCST90201023	Glucuronate levels	african other-measurement	glucuronate-levels
371	African	56	36635386	Chen Y	Other measurement	initial	2023-01-12	GCST90201988	X-23587 levels	african other-measurement	x-23587-levels
370	African	56	36635386	Chen Y	Other measurement	initial	2023-01-12	GCST90201981	X-21821 levels	african other-measurement	x-21821-levels
369	African	56	36635386	Chen Y	Other measurement	initial	2023-01-12	GCST90201945	X-16397 levels	african other-measurement	x-16397-levels
368	African	56	36635386	Chen Y	Other measurement	initial	2023-01-12	GCST90201940	X-15728 levels	african other-measurement	x-15728-levels
367	African	56	36635386	Chen Y	Other measurement	initial	2023-01-12	GCST90201897	X-12283 levels	african other-measurement	x-12283-levels
366	African	56	36635386	Chen Y	Other measurement	initial	2023-01-12	GCST90201882	X-12112 levels	african other-measurement	x-12112-levels
365	African	56	36635386	Chen Y	Other measurement	initial	2023-01-12	GCST90201773	Glutarate (C5-DC) levels	african other-measurement	glutarate--c5-dc--levels
364	African	56	36635386	Chen Y	Other measurement	initial	2023-01-12	GCST90201771	Deoxycholate levels	african other-measurement	deoxycholate-levels
363	African	56	36635386	Chen Y	Other measurement	initial	2023-01-12	GCST90201737	Taurocholic acid levels	african other-measurement	taurocholic-acid-levels
78	African	36	36635386	Chen Y	Other measurement	initial	2023-01-12	GCST90201876	X-11858 levels	african other-measurement	x-11858-levels
77	African	36	36635386	Chen Y	Other measurement	initial	2023-01-12	GCST90201256	5alpha-androstan-3alpha,17alpha-diol monosulfate levels	african other-measurement	5alpha-androstan-3alpha,17alpha-diol-monosulfate-levels
76	African	35	36635386	Chen Y	Other measurement	initial	2023-01-12	GCST90201990	X-21845 levels	african other-measurement	x-21845-levels
849	African	60	36635386	Chen Y	Other measurement	initial	2023-01-12	GCST90201269	Androstenediol (3alpha, 17alpha) monosulfate (3) levels	african other-measurement	androstenediol--3alpha,-17alpha--monosulfate--3--levels
850	African	60	36635386	Chen Y	Other measurement	initial	2023-01-12	GCST90201271	16a-hydroxy DHEA 3-sulfate levels	african other-measurement	16a-hydroxy-dhea-3-sulfate-levels
851	African	60	36635386	Chen Y	Other measurement	initial	2023-01-12	GCST90201272	Pregnenolone sulfate levels	african other-measurement	pregnenolone-sulfate-levels
852	African	60	36635386	Chen Y	Other measurement	initial	2023-01-12	GCST90201273	2-hydroxyhippurate levels	african other-measurement	2-hydroxyhippurate-levels
853	African	60	36635386	Chen Y	Other measurement	initial	2023-01-12	GCST90201274	Palmitoyl sphingomyelin (d18:1/16:0) levels	african other-measurement	palmitoyl-sphingomyelin--d18:1/16:0--levels
854	African	60	36635386	Chen Y	Other measurement	initial	2023-01-12	GCST90201275	N-acetyl-beta-alanine levels	african other-measurement	n-acetyl-beta-alanine-levels
375	African	57	36635386	Chen Y	Other measurement	initial	2023-01-12	GCST90201049	Theobromine levels	african other-measurement	theobromine-levels
376	African	57	36635386	Chen Y	Other measurement	initial	2023-01-12	GCST90201056	1-stearoyl-2-oleoyl-GPS (18:0/18:1) levels	african other-measurement	1-stearoyl-2-oleoyl-gps--18:0/18:1--levels
377	African	57	36635386	Chen Y	Other measurement	initial	2023-01-12	GCST90201063	Isovalerate (i5:0) levels	african other-measurement	isovalerate--i5:0--levels
390	African	57	36635386	Chen Y	Other measurement	initial	2023-01-12	GCST90201381	Octadecanedioylcarnitine (C18-DC) levels	african other-measurement	octadecanedioylcarnitine--c18-dc--levels
389	African	57	36635386	Chen Y	Other measurement	initial	2023-01-12	GCST90201375	1-palmitoyl-GPG (16:0) levels	african other-measurement	1-palmitoyl-gpg--16:0--levels
388	African	57	36635386	Chen Y	Other measurement	initial	2023-01-12	GCST90201360	Acisoga levels	african other-measurement	acisoga-levels
387	African	57	36635386	Chen Y	Other measurement	initial	2023-01-12	GCST90201340	Histidine betaine (hercynine) levels	african other-measurement	histidine-betaine--hercynine--levels
386	African	57	36635386	Chen Y	Other measurement	initial	2023-01-12	GCST90201336	Margaroylcarnitine (C17) levels	african other-measurement	margaroylcarnitine--c17--levels
841	African	60	36635386	Chen Y	Other measurement	initial	2023-01-12	GCST90201251	1-palmitoyl-2-linoleoyl-GPE (16:0/18:2) levels	african other-measurement	1-palmitoyl-2-linoleoyl-gpe--16:0/18:2--levels
385	African	57	36635386	Chen Y	Other measurement	initial	2023-01-12	GCST90201320	Carboxyethyl-gaba levels	african other-measurement	carboxyethyl-gaba-levels
842	African	60	36635386	Chen Y	Other measurement	initial	2023-01-12	GCST90201252	4-allylphenol sulfate levels	african other-measurement	4-allylphenol-sulfate-levels
384	African	57	36635386	Chen Y	Other measurement	initial	2023-01-12	GCST90201300	Pantoate levels	african other-measurement	pantoate-levels
843	African	60	36635386	Chen Y	Other measurement	initial	2023-01-12	GCST90201253	N-methylproline levels	african other-measurement	n-methylproline-levels
383	African	57	36635386	Chen Y	Other measurement	initial	2023-01-12	GCST90201224	Hexanoylglutamine levels	african other-measurement	hexanoylglutamine-levels
844	African	60	36635386	Chen Y	Other measurement	initial	2023-01-12	GCST90201254	Pregnenediol disulfate (C21H34O8S2) levels	african other-measurement	pregnenediol-disulfate--c21h34o8s2--levels
845	African	60	36635386	Chen Y	Other measurement	initial	2023-01-12	GCST90201257	Succinylcarnitine levels	african other-measurement	succinylcarnitine-levels
846	African	60	36635386	Chen Y	Other measurement	initial	2023-01-12	GCST90201259	Androstenediol (3beta,17beta) disulfate (2) levels	african other-measurement	androstenediol--3beta,17beta--disulfate--2--levels
847	African	60	36635386	Chen Y	Other measurement	initial	2023-01-12	GCST90201264	Androstenediol (3beta,17beta) monosulfate (1) levels	african other-measurement	androstenediol--3beta,17beta--monosulfate--1--levels
382	African	57	36635386	Chen Y	Other measurement	initial	2023-01-12	GCST90201201	Docosapentaenoate (n6 DPA; 22:5n6) levels	african other-measurement	docosapentaenoate--n6-dpa;-22:5n6--levels
80	African	37	36635386	Chen Y	Other measurement	initial	2023-01-12	GCST90201106	Butyrylglycine levels	african other-measurement	butyrylglycine-levels
79	African	36	36635386	Chen Y	Other measurement	initial	2023-01-12	GCST90201935	X-16124 levels	african other-measurement	x-16124-levels
848	African	60	36635386	Chen Y	Other measurement	initial	2023-01-12	GCST90201267	Pregnenediol sulfate (C21H34O5S) levels	african other-measurement	pregnenediol-sulfate--c21h34o5s--levels
381	African	57	36635386	Chen Y	Other measurement	initial	2023-01-12	GCST90201186	3-methylcytidine levels	african other-measurement	3-methylcytidine-levels
380	African	57	36635386	Chen Y	Other measurement	initial	2023-01-12	GCST90201173	3-(3-amino-3-carboxypropyl)uridine levels	african other-measurement	3--3-amino-3-carboxypropyl-uridine-levels
379	African	57	36635386	Chen Y	Other measurement	initial	2023-01-12	GCST90201148	Gamma-glutamyltryptophan levels	african other-measurement	gamma-glutamyltryptophan-levels
378	African	57	36635386	Chen Y	Other measurement	initial	2023-01-12	GCST90201136	N-acetylasparagine levels	african other-measurement	n-acetylasparagine-levels
855	African	60	36635386	Chen Y	Other measurement	initial	2023-01-12	GCST90201277	Gamma-CEHC levels	african other-measurement	gamma-cehc-levels
857	African	60	36635386	Chen Y	Other measurement	initial	2023-01-12	GCST90201286	13-HODE + 9-HODE levels	african other-measurement	13-hode-+-9-hode-levels
885	African	60	36635386	Chen Y	Other measurement	initial	2023-01-12	GCST90201402	6-hydroxyindole sulfate levels	african other-measurement	6-hydroxyindole-sulfate-levels
886	African	60	36635386	Chen Y	Other measurement	initial	2023-01-12	GCST90201413	Behenoyl sphingomyelin (d18:1/22:0) levels	african other-measurement	behenoyl-sphingomyelin--d18:1/22:0--levels
887	African	60	36635386	Chen Y	Other measurement	initial	2023-01-12	GCST90201415	Lignoceroyl sphingomyelin (d18:1/24:0) levels	african other-measurement	lignoceroyl-sphingomyelin--d18:1/24:0--levels
888	African	60	36635386	Chen Y	Other measurement	initial	2023-01-12	GCST90201419	3-hydroxyhexanoate levels	african other-measurement	3-hydroxyhexanoate-levels
889	African	60	36635386	Chen Y	Other measurement	initial	2023-01-12	GCST90201420	3beta-hydroxy-5-cholestenoate levels	african other-measurement	3beta-hydroxy-5-cholestenoate-levels
890	African	60	36635386	Chen Y	Other measurement	initial	2023-01-12	GCST90201422	3-methoxycatechol sulfate (1) levels	african other-measurement	3-methoxycatechol-sulfate--1--levels
891	African	60	36635386	Chen Y	Other measurement	initial	2023-01-12	GCST90201428	Arabitol/xylitol levels	african other-measurement	arabitol/xylitol-levels
892	African	60	36635386	Chen Y	Other measurement	initial	2023-01-12	GCST90201429	Citraconate/glutaconate levels	african other-measurement	citraconate/glutaconate-levels
893	African	60	36635386	Chen Y	Other measurement	initial	2023-01-12	GCST90201432	C-glycosyltryptophan levels	african other-measurement	c-glycosyltryptophan-levels
894	African	60	36635386	Chen Y	Other measurement	initial	2023-01-12	GCST90201438	1,2-dilinoleoyl-GPC (18:2/18:2) levels	african other-measurement	1,2-dilinoleoyl-gpc--18:2/18:2--levels
895	African	60	36635386	Chen Y	Other measurement	initial	2023-01-12	GCST90201439	1-stearoyl-2-oleoyl-gpc (18:0/18:1) levels	african other-measurement	1-stearoyl-2-oleoyl-gpc--18:0/18:1--levels
896	African	60	36635386	Chen Y	Other measurement	initial	2023-01-12	GCST90201440	1-palmitoyl-2-docosahexaenoyl-gpc (16:0/22:6) levels	african other-measurement	1-palmitoyl-2-docosahexaenoyl-gpc--16:0/22:6--levels
897	African	60	36635386	Chen Y	Other measurement	initial	2023-01-12	GCST90201441	1-(1-enyl-stearoyl)-2-oleoyl-GPE (p-18:0/18:1) levels	african other-measurement	1--1-enyl-stearoyl--2-oleoyl-gpe--p-18:0/18:1--levels
898	African	60	36635386	Chen Y	Other measurement	initial	2023-01-12	GCST90201442	1-stearoyl-2-docosahexaenoyl-gpc (18:0/22:6) levels	african other-measurement	1-stearoyl-2-docosahexaenoyl-gpc--18:0/22:6--levels
899	African	60	36635386	Chen Y	Other measurement	initial	2023-01-12	GCST90201443	Oleate/vaccenate (18:1) levels	african other-measurement	oleate/vaccenate--18:1--levels
900	African	60	36635386	Chen Y	Other measurement	initial	2023-01-12	GCST90201447	1-palmitoyl-2-stearoyl-gpc (16:0/18:0) levels	african other-measurement	1-palmitoyl-2-stearoyl-gpc--16:0/18:0--levels
901	African	60	36635386	Chen Y	Other measurement	initial	2023-01-12	GCST90201448	Palmitoyl dihydrosphingomyelin (d18:0/16:0) levels	african other-measurement	palmitoyl-dihydrosphingomyelin--d18:0/16:0--levels
902	African	60	36635386	Chen Y	Other measurement	initial	2023-01-12	GCST90201451	1-stearoyl-2-arachidonoyl-GPE (18:0/20:4) levels	african other-measurement	1-stearoyl-2-arachidonoyl-gpe--18:0/20:4--levels
903	African	60	36635386	Chen Y	Other measurement	initial	2023-01-12	GCST90201453	1-palmitoyl-2-palmitoleoyl-gpc (16:0/16:1) levels	african other-measurement	1-palmitoyl-2-palmitoleoyl-gpc--16:0/16:1--levels
904	African	60	36635386	Chen Y	Other measurement	initial	2023-01-12	GCST90201454	1-palmitoyl-2-docosahexaenoyl-GPE (16:0/22:6) levels	african other-measurement	1-palmitoyl-2-docosahexaenoyl-gpe--16:0/22:6--levels
905	African	60	36635386	Chen Y	Other measurement	initial	2023-01-12	GCST90201455	1-palmitoyl-2-dihomo-linolenoyl-GPC (16:0/20:3n3 or 6) levels	african other-measurement	1-palmitoyl-2-dihomo-linolenoyl-gpc--16:0/20:3n3-or-6--levels
906	African	60	36635386	Chen Y	Other measurement	initial	2023-01-12	GCST90201456	1-palmitoyl-2-arachidonoyl-GPE (16:0/20:4) levels	african other-measurement	1-palmitoyl-2-arachidonoyl-gpe--16:0/20:4--levels
907	African	60	36635386	Chen Y	Other measurement	initial	2023-01-12	GCST90201458	Tricosanoyl sphingomyelin (d18:1/23:0) levels	african other-measurement	tricosanoyl-sphingomyelin--d18:1/23:0--levels
884	African	60	36635386	Chen Y	Other measurement	initial	2023-01-12	GCST90201396	4-hydroxychlorothalonil levels	african other-measurement	4-hydroxychlorothalonil-levels
856	African	60	36635386	Chen Y	Other measurement	initial	2023-01-12	GCST90201282	Ergothioneine levels	african other-measurement	ergothioneine-levels
883	African	60	36635386	Chen Y	Other measurement	initial	2023-01-12	GCST90201390	Methyl-4-hydroxybenzoate sulfate levels	african other-measurement	methyl-4-hydroxybenzoate-sulfate-levels
881	African	60	36635386	Chen Y	Other measurement	initial	2023-01-12	GCST90201388	Arabonate/xylonate levels	african other-measurement	arabonate/xylonate-levels
858	African	60	36635386	Chen Y	Other measurement	initial	2023-01-12	GCST90201288	2s,3R-dihydroxybutyrate levels	african other-measurement	2s,3r-dihydroxybutyrate-levels
859	African	60	36635386	Chen Y	Other measurement	initial	2023-01-12	GCST90201290	Cis-4-decenoylcarnitine (C10:1) levels	african other-measurement	cis-4-decenoylcarnitine--c10:1--levels
860	African	60	36635386	Chen Y	Other measurement	initial	2023-01-12	GCST90201291	Alpha-ketoglutaramate levels	african other-measurement	alpha-ketoglutaramate-levels
861	African	60	36635386	Chen Y	Other measurement	initial	2023-01-12	GCST90201301	1-lignoceroyl-GPC (24:0) levels	african other-measurement	1-lignoceroyl-gpc--24:0--levels
862	African	60	36635386	Chen Y	Other measurement	initial	2023-01-12	GCST90201303	Glycoursodeoxycholate levels	african other-measurement	glycoursodeoxycholate-levels
863	African	60	36635386	Chen Y	Other measurement	initial	2023-01-12	GCST90201306	Carnitine C18:2 levels	african other-measurement	carnitine-c18:2-levels
864	African	60	36635386	Chen Y	Other measurement	initial	2023-01-12	GCST90201307	Docosadioate (C22-DC) levels	african other-measurement	docosadioate--c22-dc--levels
865	African	60	36635386	Chen Y	Other measurement	initial	2023-01-12	GCST90201309	Eicosanedioate (C20-DC) levels	african other-measurement	eicosanedioate--c20-dc--levels
866	African	60	36635386	Chen Y	Other measurement	initial	2023-01-12	GCST90201310	S-methylcysteine sulfoxide levels	african other-measurement	s-methylcysteine-sulfoxide-levels
867	African	60	36635386	Chen Y	Other measurement	initial	2023-01-12	GCST90201315	S-methylcysteine levels	african other-measurement	s-methylcysteine-levels
868	African	60	36635386	Chen Y	Other measurement	initial	2023-01-12	GCST90201321	2-o-methylascorbic acid levels	african other-measurement	2-o-methylascorbic-acid-levels
869	African	60	36635386	Chen Y	Other measurement	initial	2023-01-12	GCST90201325	N-palmitoylglycine levels	african other-measurement	n-palmitoylglycine-levels
870	African	60	36635386	Chen Y	Other measurement	initial	2023-01-12	GCST90201326	Beta-citrylglutamate levels	african other-measurement	beta-citrylglutamate-levels
871	African	60	36635386	Chen Y	Other measurement	initial	2023-01-12	GCST90201334	N-acetylcarnosine levels	african other-measurement	n-acetylcarnosine-levels
872	African	60	36635386	Chen Y	Other measurement	initial	2023-01-12	GCST90201339	2-hydroxydecanoate levels	african other-measurement	2-hydroxydecanoate-levels
873	African	60	36635386	Chen Y	Other measurement	initial	2023-01-12	GCST90201346	4-methylcatechol sulfate levels	african other-measurement	4-methylcatechol-sulfate-levels
874	African	60	36635386	Chen Y	Other measurement	initial	2023-01-12	GCST90201348	2-aminophenol sulfate levels	african other-measurement	2-aminophenol-sulfate-levels
875	African	60	36635386	Chen Y	Other measurement	initial	2023-01-12	GCST90201352	2-piperidinone levels	african other-measurement	2-piperidinone-levels
876	African	60	36635386	Chen Y	Other measurement	initial	2023-01-12	GCST90201353	Guaiacol sulfate levels	african other-measurement	guaiacol-sulfate-levels
877	African	60	36635386	Chen Y	Other measurement	initial	2023-01-12	GCST90201362	Methionine sulfone levels	african other-measurement	methionine-sulfone-levels
878	African	60	36635386	Chen Y	Other measurement	initial	2023-01-12	GCST90201364	1-linolenoyl-GPC (18:3) levels	african other-measurement	1-linolenoyl-gpc--18:3--levels
879	African	60	36635386	Chen Y	Other measurement	initial	2023-01-12	GCST90201378	2-aminoheptanoate levels	african other-measurement	2-aminoheptanoate-levels
880	African	60	36635386	Chen Y	Other measurement	initial	2023-01-12	GCST90201387	Carnitine C14:1 levels	african other-measurement	carnitine-c14:1-levels
882	African	60	36635386	Chen Y	Other measurement	initial	2023-01-12	GCST90201389	3-hydroxypyridine sulfate levels	african other-measurement	3-hydroxypyridine-sulfate-levels
391	African	57	36635386	Chen Y	Other measurement	initial	2023-01-12	GCST90201405	Propyl 4-hydroxybenzoate sulfate levels	african other-measurement	propyl-4-hydroxybenzoate-sulfate-levels
1010	African	60	36635386	Chen Y	Other measurement	initial	2023-01-12	GCST90201742	1-palmitoyl-2-linoleoyl-gpc (16:0/18:2) levels	african other-measurement	1-palmitoyl-2-linoleoyl-gpc--16:0/18:2--levels
1053	African	60	36635386	Chen Y	Other measurement	initial	2023-01-12	GCST90201850	X-11372 levels	african other-measurement	x-11372-levels
1054	African	60	36635386	Chen Y	Other measurement	initial	2023-01-12	GCST90201852	X-11381 levels	african other-measurement	x-11381-levels
1055	African	60	36635386	Chen Y	Other measurement	initial	2023-01-12	GCST90201853	X-11478 levels	african other-measurement	x-11478-levels
1056	African	60	36635386	Chen Y	Other measurement	initial	2023-01-12	GCST90201854	X-11444 levels	african other-measurement	x-11444-levels
1057	African	60	36635386	Chen Y	Other measurement	initial	2023-01-12	GCST90201859	X-07765 levels	african other-measurement	x-07765-levels
1058	African	60	36635386	Chen Y	Other measurement	initial	2023-01-12	GCST90201861	Pentadecanoate (15:0) levels	african other-measurement	pentadecanoate--15:0--levels
1059	African	60	36635386	Chen Y	Other measurement	initial	2023-01-12	GCST90201862	Kynurenate levels	african other-measurement	kynurenate-levels
1060	African	60	36635386	Chen Y	Other measurement	initial	2023-01-12	GCST90201863	X-10458 levels	african other-measurement	x-10458-levels
1052	African	60	36635386	Chen Y	Other measurement	initial	2023-01-12	GCST90201844	Tyrosine levels	african other-measurement	tyrosine-levels
1051	African	60	36635386	Chen Y	Other measurement	initial	2023-01-12	GCST90201842	Alanine levels	african other-measurement	alanine-levels
1031	African	60	36635386	Chen Y	Other measurement	initial	2023-01-12	GCST90201791	Histidine levels	african other-measurement	histidine-levels
1032	African	60	36635386	Chen Y	Other measurement	initial	2023-01-12	GCST90201792	Ornithine levels	african other-measurement	ornithine-levels
1033	African	60	36635386	Chen Y	Other measurement	initial	2023-01-12	GCST90201793	Stearate (18:0) levels	african other-measurement	stearate--18:0--levels
1034	African	60	36635386	Chen Y	Other measurement	initial	2023-01-12	GCST90201795	Palmitoleate (16:1n7) levels	african other-measurement	palmitoleate--16:1n7--levels
1035	African	60	36635386	Chen Y	Other measurement	initial	2023-01-12	GCST90201799	Nicotinamide levels	african other-measurement	nicotinamide-levels
1036	African	60	36635386	Chen Y	Other measurement	initial	2023-01-12	GCST90201800	Palmitate (16:0) levels	african other-measurement	palmitate--16:0--levels
1037	African	60	36635386	Chen Y	Other measurement	initial	2023-01-12	GCST90201801	S-1-pyrroline-5-carboxylate levels	african other-measurement	s-1-pyrroline-5-carboxylate-levels
1038	African	60	36635386	Chen Y	Other measurement	initial	2023-01-12	GCST90201807	Taurine levels	african other-measurement	taurine-levels
1039	African	60	36635386	Chen Y	Other measurement	initial	2023-01-12	GCST90201811	Myristate (14:0) levels	african other-measurement	myristate--14:0--levels
1040	African	60	36635386	Chen Y	Other measurement	initial	2023-01-12	GCST90201812	Uridine levels	african other-measurement	uridine-levels
1041	African	60	36635386	Chen Y	Other measurement	initial	2023-01-12	GCST90201822	Salicylate levels	african other-measurement	salicylate-levels
1042	African	60	36635386	Chen Y	Other measurement	initial	2023-01-12	GCST90201824	Serine levels	african other-measurement	serine-levels
1043	African	60	36635386	Chen Y	Other measurement	initial	2023-01-12	GCST90201828	Valine levels	african other-measurement	valine-levels
1044	African	60	36635386	Chen Y	Other measurement	initial	2023-01-12	GCST90201830	Alpha-ketobutyrate levels	african other-measurement	alpha-ketobutyrate-levels
1045	African	60	36635386	Chen Y	Other measurement	initial	2023-01-12	GCST90201833	Fructose levels	african other-measurement	fructose-levels
1046	African	60	36635386	Chen Y	Other measurement	initial	2023-01-12	GCST90201836	Plasma free asparagine levels	african other-measurement	plasma-free-asparagine-levels
1047	African	60	36635386	Chen Y	Other measurement	initial	2023-01-12	GCST90201837	Mannose levels	african other-measurement	mannose-levels
1048	African	60	36635386	Chen Y	Other measurement	initial	2023-01-12	GCST90201838	Caprate (10:0) levels	african other-measurement	caprate--10:0--levels
1049	African	60	36635386	Chen Y	Other measurement	initial	2023-01-12	GCST90201840	Cysteine levels	african other-measurement	cysteine-levels
1050	African	60	36635386	Chen Y	Other measurement	initial	2023-01-12	GCST90201841	Margarate (17:0) levels	african other-measurement	margarate--17:0--levels
1073	African	60	36635386	Chen Y	Other measurement	initial	2023-01-12	GCST90201934	X-15503 levels	african other-measurement	x-15503-levels
1074	African	60	36635386	Chen Y	Other measurement	initial	2023-01-12	GCST90201938	X-15486 levels	african other-measurement	x-15486-levels
1075	African	60	36635386	Chen Y	Other measurement	initial	2023-01-12	GCST90201947	X-18921 levels	african other-measurement	x-18921-levels
1076	African	60	36635386	Chen Y	Other measurement	initial	2023-01-12	GCST90201955	X-18779 levels	african other-measurement	x-18779-levels
1077	African	60	36635386	Chen Y	Other measurement	initial	2023-01-12	GCST90201961	X-19141 levels	african other-measurement	x-19141-levels
1078	African	60	36635386	Chen Y	Other measurement	initial	2023-01-12	GCST90201962	X-18913 levels	african other-measurement	x-18913-levels
1095	African	60	36635386	Chen Y	Other measurement, Lipid or lipoprotein measurement	initial	2023-01-12	GCST90201744	Ceramide (d18:1/16:0) levels	african other-measurement lipid-or-lipoprotein-measurement	ceramide--d18:1/16:0--levels
1094	African	60	36635386	Chen Y	Other measurement, Lipid or lipoprotein measurement	initial	2023-01-12	GCST90201516	Ceramide (d18:1/24:1) levels	african other-measurement lipid-or-lipoprotein-measurement	ceramide--d18:1/24:1--levels
1093	African	60	36635386	Chen Y	Other measurement	initial	2023-01-12	GCST90202052	X-25519 levels	african other-measurement	x-25519-levels
1092	African	60	36635386	Chen Y	Other measurement	initial	2023-01-12	GCST90202041	X-24951 levels	african other-measurement	x-24951-levels
1091	African	60	36635386	Chen Y	Other measurement	initial	2023-01-12	GCST90202038	X-25422 levels	african other-measurement	x-25422-levels
1090	African	60	36635386	Chen Y	Other measurement	initial	2023-01-12	GCST90202008	X-23739 levels	african other-measurement	x-23739-levels
1089	African	60	36635386	Chen Y	Other measurement	initial	2023-01-12	GCST90202006	X-23782 levels	african other-measurement	x-23782-levels
1088	African	60	36635386	Chen Y	Other measurement	initial	2023-01-12	GCST90202005	X-23654 levels	african other-measurement	x-23654-levels
1087	African	60	36635386	Chen Y	Other measurement	initial	2023-01-12	GCST90202003	X-23636 levels	african other-measurement	x-23636-levels
1086	African	60	36635386	Chen Y	Other measurement	initial	2023-01-12	GCST90201999	X-23644 levels	african other-measurement	x-23644-levels
1085	African	60	36635386	Chen Y	Other measurement	initial	2023-01-12	GCST90201998	X-23639 levels	african other-measurement	x-23639-levels
1084	African	60	36635386	Chen Y	Other measurement	initial	2023-01-12	GCST90201995	X-22162 levels	african other-measurement	x-22162-levels
1083	African	60	36635386	Chen Y	Other measurement	initial	2023-01-12	GCST90201989	X-23665 levels	african other-measurement	x-23665-levels
1082	African	60	36635386	Chen Y	Other measurement	initial	2023-01-12	GCST90201985	X-21736 levels	african other-measurement	x-21736-levels
1081	African	60	36635386	Chen Y	Other measurement	initial	2023-01-12	GCST90201983	X-21467 levels	african other-measurement	x-21467-levels
1072	African	60	36635386	Chen Y	Other measurement	initial	2023-01-12	GCST90201927	X-16580 levels	african other-measurement	x-16580-levels
1030	African	60	36635386	Chen Y	Other measurement	initial	2023-01-12	GCST90201790	Phosphate levels (UKB data field 30810)	african other-measurement	phosphate-levels--ukb-data-field-30810-
1071	African	60	36635386	Chen Y	Other measurement	initial	2023-01-12	GCST90201919	X-12844 levels	african other-measurement	x-12844-levels
1061	African	60	36635386	Chen Y	Other measurement	initial	2023-01-12	GCST90201867	X-11787 levels	african other-measurement	x-11787-levels
1062	African	60	36635386	Chen Y	Other measurement	initial	2023-01-12	GCST90201870	X-12101 levels	african other-measurement	x-12101-levels
1063	African	60	36635386	Chen Y	Other measurement	initial	2023-01-12	GCST90201883	X-11795 levels	african other-measurement	x-11795-levels
1064	African	60	36635386	Chen Y	Other measurement	initial	2023-01-12	GCST90201900	X-12729 levels	african other-measurement	x-12729-levels
1065	African	60	36635386	Chen Y	Other measurement	initial	2023-01-12	GCST90201901	X-12798 levels	african other-measurement	x-12798-levels
1066	African	60	36635386	Chen Y	Other measurement	initial	2023-01-12	GCST90201902	X-12680 levels	african other-measurement	x-12680-levels
1067	African	60	36635386	Chen Y	Other measurement	initial	2023-01-12	GCST90201905	X-12411 levels	african other-measurement	x-12411-levels
1068	African	60	36635386	Chen Y	Other measurement	initial	2023-01-12	GCST90201909	X-13684 levels	african other-measurement	x-13684-levels
1069	African	60	36635386	Chen Y	Other measurement	initial	2023-01-12	GCST90201911	X-14056 levels	african other-measurement	x-14056-levels
1070	African	60	36635386	Chen Y	Other measurement	initial	2023-01-12	GCST90201915	X-12906 levels	african other-measurement	x-12906-levels
1029	African	60	36635386	Chen Y	Other measurement	initial	2023-01-12	GCST90201788	Malate levels	african other-measurement	malate-levels
1028	African	60	36635386	Chen Y	Other measurement	initial	2023-01-12	GCST90201787	Lysine levels	african other-measurement	lysine-levels
1027	African	60	36635386	Chen Y	Other measurement	initial	2023-01-12	GCST90201786	Guanidinoacetate levels	african other-measurement	guanidinoacetate-levels
74	African	35	36635386	Chen Y	Other measurement	initial	2023-01-12	GCST90201654	2-methoxyhydroquinone sulfate (2) levels	african other-measurement	2-methoxyhydroquinone-sulfate--2--levels
73	African	35	36635386	Chen Y	Other measurement	initial	2023-01-12	GCST90201208	Hexanoylglycine levels	african other-measurement	hexanoylglycine-levels
72	African	35	36635386	Chen Y	Other measurement	initial	2023-01-12	GCST90201077	2,3-dihydroxypyridine levels	african other-measurement	2,3-dihydroxypyridine-levels
67	African	34	36635386	Chen Y	Other measurement	initial	2023-01-12	GCST90201966	X-21807 levels	african other-measurement	x-21807-levels
66	African	34	36635386	Chen Y	Other measurement	initial	2023-01-12	GCST90201283	Indole-3-carboxylate levels	african other-measurement	indole-3-carboxylate-levels
65	African	33	36635386	Chen Y	Other measurement	initial	2023-01-12	GCST90202026	X-24736 levels	african other-measurement	x-24736-levels
64	African	33	36635386	Chen Y	Other measurement	initial	2023-01-12	GCST90202002	X-23678 levels	african other-measurement	x-23678-levels
63	African	33	36635386	Chen Y	Other measurement	initial	2023-01-12	GCST90201996	X-22520 levels	african other-measurement	x-22520-levels
62	African	33	36635386	Chen Y	Other measurement	initial	2023-01-12	GCST90201910	X-13723 levels	african other-measurement	x-13723-levels
1012	African	60	36635386	Chen Y	Other measurement	initial	2023-01-12	GCST90201747	Quinolinate levels	african other-measurement	quinolinate-levels
1013	African	60	36635386	Chen Y	Other measurement	initial	2023-01-12	GCST90201750	Adenosine 5'-monophosphate (AMP) levels	african other-measurement	adenosine-5'-monophosphate--amp--levels
1014	African	60	36635386	Chen Y	Other measurement	initial	2023-01-12	GCST90201756	Aspartate levels	african other-measurement	aspartate-levels
1011	African	60	36635386	Chen Y	Other measurement	initial	2023-01-12	GCST90201745	Laurate (12:0) levels	african other-measurement	laurate--12:0--levels
1015	African	60	36635386	Chen Y	Other measurement	initial	2023-01-12	GCST90201757	Arginine levels	african other-measurement	arginine-levels
1016	African	60	36635386	Chen Y	Other measurement	initial	2023-01-12	GCST90201758	3-(4-hydroxyphenyl)lactate levels	african other-measurement	3--4-hydroxyphenyl-lactate-levels
1017	African	60	36635386	Chen Y	Other measurement	initial	2023-01-12	GCST90201760	Arachidonate (20:4n6) levels	african other-measurement	arachidonate--20:4n6--levels
1018	African	60	36635386	Chen Y	Other measurement	initial	2023-01-12	GCST90201762	N-formylmethionine levels	african other-measurement	n-formylmethionine-levels
1019	African	60	36635386	Chen Y	Other measurement	initial	2023-01-12	GCST90201764	N-acetylputrescine levels	african other-measurement	n-acetylputrescine-levels
1020	African	60	36635386	Chen Y	Other measurement	initial	2023-01-12	GCST90201767	Cystine levels	african other-measurement	cystine-levels
1021	African	60	36635386	Chen Y	Other measurement	initial	2023-01-12	GCST90201768	Gamma-glutamylglutamate levels	african other-measurement	gamma-glutamylglutamate-levels
1022	African	60	36635386	Chen Y	Other measurement	initial	2023-01-12	GCST90201777	Creatinine levels	african other-measurement	creatinine-levels
1023	African	60	36635386	Chen Y	Other measurement	initial	2023-01-12	GCST90201780	Cortisone levels	african other-measurement	cortisone-levels
1024	African	60	36635386	Chen Y	Other measurement	initial	2023-01-12	GCST90201781	3-Hydroxybutyrate levels	african other-measurement	3-hydroxybutyrate-levels
1025	African	60	36635386	Chen Y	Other measurement	initial	2023-01-12	GCST90201782	Cysteinylglycine levels	african other-measurement	cysteinylglycine-levels
1026	African	60	36635386	Chen Y	Other measurement	initial	2023-01-12	GCST90201785	Glycocholate levels	african other-measurement	glycocholate-levels
61	African	33	36635386	Chen Y	Other measurement	initial	2023-01-12	GCST90201749	4-acetaminophen sulfate levels	african other-measurement	4-acetaminophen-sulfate-levels
60	African	33	36635386	Chen Y	Other measurement	initial	2023-01-12	GCST90201578	Dihydroferulic acid sulfate levels	african other-measurement	dihydroferulic-acid-sulfate-levels
59	African	33	36635386	Chen Y	Other measurement	initial	2023-01-12	GCST90201403	2-methoxyresorcinol sulfate levels	african other-measurement	2-methoxyresorcinol-sulfate-levels
58	African	33	36635386	Chen Y	Other measurement	initial	2023-01-12	GCST90201034	Maltotriose levels	african other-measurement	maltotriose-levels
53	African	32	36635386	Chen Y	Other measurement	initial	2023-01-12	GCST90201936	X-17354 levels	african other-measurement	x-17354-levels
52	African	32	36635386	Chen Y	Other measurement	initial	2023-01-12	GCST90201531	Docosatrienoate (22:3n6) levels	african other-measurement	docosatrienoate--22:3n6--levels
392	African	57	36635386	Chen Y	Other measurement	initial	2023-01-12	GCST90201430	N-acetylglucosamine/n-acetylgalactosamine levels	african other-measurement	n-acetylglucosamine/n-acetylgalactosamine-levels
394	African	57	36635386	Chen Y	Other measurement	initial	2023-01-12	GCST90201512	2'-o-methyluridine levels	african other-measurement	2'-o-methyluridine-levels
588	African	59	36635386	Chen Y	Other measurement	initial	2023-01-12	GCST90201316	Argininate levels	african other-measurement	argininate-levels
587	African	59	36635386	Chen Y	Other measurement	initial	2023-01-12	GCST90201314	Androsterone glucuronide levels	african other-measurement	androsterone-glucuronide-levels
586	African	59	36635386	Chen Y	Other measurement	initial	2023-01-12	GCST90201308	1-(1-enyl-stearoyl)-GPE (p-18:0) levels	african other-measurement	1--1-enyl-stearoyl--gpe--p-18:0--levels
585	African	59	36635386	Chen Y	Other measurement	initial	2023-01-12	GCST90201305	1-(1-enyl-palmitoyl)-GPE (p-16:0) levels	african other-measurement	1--1-enyl-palmitoyl--gpe--p-16:0--levels
584	African	59	36635386	Chen Y	Other measurement	initial	2023-01-12	GCST90201297	Sulfate levels	african other-measurement	sulfate-levels
583	African	59	36635386	Chen Y	Other measurement	initial	2023-01-12	GCST90201292	3-methylglutaconate levels	african other-measurement	3-methylglutaconate-levels
582	African	59	36635386	Chen Y	Other measurement	initial	2023-01-12	GCST90201287	(16 or 17)-methylstearate (a19:0 or i19:0) levels	african other-measurement	-16-or-17--methylstearate--a19:0-or-i19:0--levels
589	African	59	36635386	Chen Y	Other measurement	initial	2023-01-12	GCST90201317	Cis-4-decenoate (10:1n6) levels	african other-measurement	cis-4-decenoate--10:1n6--levels
581	African	59	36635386	Chen Y	Other measurement	initial	2023-01-12	GCST90201285	2,3-dihydroxyisovalerate levels	african other-measurement	2,3-dihydroxyisovalerate-levels
580	African	59	36635386	Chen Y	Other measurement	initial	2023-01-12	GCST90201265	5alpha-androstan-3alpha,17beta-diol monosulfate (1) levels	african other-measurement	5alpha-androstan-3alpha,17beta-diol-monosulfate--1--levels
579	African	59	36635386	Chen Y	Other measurement	initial	2023-01-12	GCST90201255	21-hydroxypregnenolone disulfate levels	african other-measurement	21-hydroxypregnenolone-disulfate-levels
578	African	59	36635386	Chen Y	Other measurement	initial	2023-01-12	GCST90201248	5alpha-pregnan-3beta,20alpha-diol disulfate levels	african other-measurement	5alpha-pregnan-3beta,20alpha-diol-disulfate-levels
577	African	59	36635386	Chen Y	Other measurement	initial	2023-01-12	GCST90201237	N-acetylserine levels	african other-measurement	n-acetylserine-levels
576	African	59	36635386	Chen Y	Other measurement	initial	2023-01-12	GCST90201229	Pyrraline levels	african other-measurement	pyrraline-levels
575	African	59	36635386	Chen Y	Other measurement	initial	2023-01-12	GCST90201221	Glycerophosphoethanolamine levels	african other-measurement	glycerophosphoethanolamine-levels
574	African	59	36635386	Chen Y	Other measurement	initial	2023-01-12	GCST90201219	3,4-dihydroxybutyrate levels	african other-measurement	3,4-dihydroxybutyrate-levels
573	African	59	36635386	Chen Y	Other measurement	initial	2023-01-12	GCST90201211	Hexadecanedioate (C16-DC) levels	african other-measurement	hexadecanedioate--c16-dc--levels
590	African	59	36635386	Chen Y	Other measurement	initial	2023-01-12	GCST90201318	2-oxoarginine levels	african other-measurement	2-oxoarginine-levels
591	African	59	36635386	Chen Y	Other measurement	initial	2023-01-12	GCST90201327	Mannonate levels	african other-measurement	mannonate-levels
592	African	59	36635386	Chen Y	Other measurement	initial	2023-01-12	GCST90201333	Trimethylamine n-oxide levels	african other-measurement	trimethylamine-n-oxide-levels
608	African	59	36635386	Chen Y	Other measurement	initial	2023-01-12	GCST90201462	Gamma-tocopherol/beta-tocopherol levels	african other-measurement	gamma-tocopherol/beta-tocopherol-levels
607	African	59	36635386	Chen Y	Other measurement	initial	2023-01-12	GCST90201459	1-palmitoyl-2-arachidonoyl-GPI (16:0/20:4) levels	african other-measurement	1-palmitoyl-2-arachidonoyl-gpi--16:0/20:4--levels
606	African	59	36635386	Chen Y	Other measurement	initial	2023-01-12	GCST90201457	1-stearoyl-2-docosahexaenoyl-GPE (18:0/22:6) levels	african other-measurement	1-stearoyl-2-docosahexaenoyl-gpe--18:0/22:6--levels
605	African	59	36635386	Chen Y	Other measurement	initial	2023-01-12	GCST90201452	1-stearoyl-2-linoleoyl-GPE (18:0/18:2) levels	african other-measurement	1-stearoyl-2-linoleoyl-gpe--18:0/18:2--levels
604	African	59	36635386	Chen Y	Other measurement	initial	2023-01-12	GCST90201445	1-stearoyl-2-linoleoyl-GPI (18:0/18:2) levels	african other-measurement	1-stearoyl-2-linoleoyl-gpi--18:0/18:2--levels
603	African	59	36635386	Chen Y	Other measurement	initial	2023-01-12	GCST90201433	Glycochenodeoxycholate 3-sulfate levels	african other-measurement	glycochenodeoxycholate-3-sulfate-levels
602	African	59	36635386	Chen Y	Other measurement	initial	2023-01-12	GCST90201431	Adipoylcarnitine (C6-DC) levels	african other-measurement	adipoylcarnitine--c6-dc--levels
601	African	59	36635386	Chen Y	Other measurement	initial	2023-01-12	GCST90201417	Dopamine 3-o-sulfate levels	african other-measurement	dopamine-3-o-sulfate-levels
600	African	59	36635386	Chen Y	Other measurement	initial	2023-01-12	GCST90201384	Methyl glucopyranoside (alpha + beta) levels	african other-measurement	methyl-glucopyranoside--alpha-+-beta--levels
839	African	60	36635386	Chen Y	Other measurement	initial	2023-01-12	GCST90201249	Carotenoid levels (cryptoxanthin)	african other-measurement	carotenoid-levels--cryptoxanthin-
840	African	60	36635386	Chen Y	Other measurement	initial	2023-01-12	GCST90201250	Androstenediol (3beta,17beta) disulfate (1) levels	african other-measurement	androstenediol--3beta,17beta--disulfate--1--levels
599	African	59	36635386	Chen Y	Other measurement	initial	2023-01-12	GCST90201380	Octadecenedioylcarnitine (C18:1-DC) levels	african other-measurement	octadecenedioylcarnitine--c18:1-dc--levels
598	African	59	36635386	Chen Y	Other measurement	initial	2023-01-12	GCST90201374	Fructosyllysine levels	african other-measurement	fructosyllysine-levels
597	African	59	36635386	Chen Y	Other measurement	initial	2023-01-12	GCST90201369	O-sulfo-l-tyrosine levels	african other-measurement	o-sulfo-l-tyrosine-levels
596	African	59	36635386	Chen Y	Other measurement	initial	2023-01-12	GCST90201367	N-acetyltaurine levels	african other-measurement	n-acetyltaurine-levels
595	African	59	36635386	Chen Y	Other measurement	initial	2023-01-12	GCST90201357	N-delta-acetylornithine levels	african other-measurement	n-delta-acetylornithine-levels
594	African	59	36635386	Chen Y	Other measurement	initial	2023-01-12	GCST90201355	6-oxopiperidine-2-carboxylate levels	african other-measurement	6-oxopiperidine-2-carboxylate-levels
593	African	59	36635386	Chen Y	Other measurement	initial	2023-01-12	GCST90201343	3-methyl catechol sulfate (1) levels	african other-measurement	3-methyl-catechol-sulfate--1--levels
563	African	59	36635386	Chen Y	Other measurement	initial	2023-01-12	GCST90201159	P-cresol sulfate levels	african other-measurement	p-cresol-sulfate-levels
562	African	59	36635386	Chen Y	Other measurement	initial	2023-01-12	GCST90201158	Isovalerylcarnitine (C5) levels	african other-measurement	isovalerylcarnitine--c5--levels
561	African	59	36635386	Chen Y	Other measurement	initial	2023-01-12	GCST90201154	Erythronate levels	african other-measurement	erythronate-levels
560	African	59	36635386	Chen Y	Other measurement	initial	2023-01-12	GCST90201149	Gamma-glutamylglycine levels	african other-measurement	gamma-glutamylglycine-levels
559	African	59	36635386	Chen Y	Other measurement	initial	2023-01-12	GCST90201140	1-stearoyl-gpc (18:0) levels	african other-measurement	1-stearoyl-gpc--18:0--levels
558	African	59	36635386	Chen Y	Other measurement	initial	2023-01-12	GCST90201137	N-acetyl-L-glutamine levels	african other-measurement	n-acetyl-l-glutamine-levels
557	African	59	36635386	Chen Y	Other measurement	initial	2023-01-12	GCST90201135	1-palmitoyl-GPC (16:0) levels	african other-measurement	1-palmitoyl-gpc--16:0--levels
556	African	59	36635386	Chen Y	Other measurement	initial	2023-01-12	GCST90201133	Piperine levels	african other-measurement	piperine-levels
555	African	59	36635386	Chen Y	Other measurement	initial	2023-01-12	GCST90201131	N-acetylphenylalanine levels	african other-measurement	n-acetylphenylalanine-levels
554	African	59	36635386	Chen Y	Other measurement	initial	2023-01-12	GCST90201124	N-acetylthreonine levels	african other-measurement	n-acetylthreonine-levels
609	African	59	36635386	Chen Y	Other measurement	initial	2023-01-12	GCST90201467	1-(1-enyl-palmitoyl)-2-arachidonoyl-gpc (p-16:0/20:4) levels	african other-measurement	1--1-enyl-palmitoyl--2-arachidonoyl-gpc--p-16:0/20:4--levels
572	African	59	36635386	Chen Y	Other measurement	initial	2023-01-12	GCST90201210	Octadecanedioate levels	african other-measurement	octadecanedioate-levels
83	African	37	36635386	Chen Y	Other measurement	initial	2023-01-12	GCST90201896	X-12731 levels	african other-measurement	x-12731-levels
571	African	59	36635386	Chen Y	Other measurement	initial	2023-01-12	GCST90201209	Tetradecanedioate (C14-DC) levels	african other-measurement	tetradecanedioate--c14-dc--levels
570	African	59	36635386	Chen Y	Other measurement	initial	2023-01-12	GCST90201207	Carnitine C5:1 levels	african other-measurement	carnitine-c5:1-levels
569	African	59	36635386	Chen Y	Other measurement	initial	2023-01-12	GCST90201199	1-arachidonoyl-GPE (20:4n6) levels	african other-measurement	1-arachidonoyl-gpe--20:4n6--levels
568	African	59	36635386	Chen Y	Other measurement	initial	2023-01-12	GCST90201192	Homostachydrine levels	african other-measurement	homostachydrine-levels
567	African	59	36635386	Chen Y	Other measurement	initial	2023-01-12	GCST90201185	N-methyl-2-pyridone-5-carboxamide levels	african other-measurement	n-methyl-2-pyridone-5-carboxamide-levels
566	African	59	36635386	Chen Y	Other measurement	initial	2023-01-12	GCST90201177	7-methylguanine levels	african other-measurement	7-methylguanine-levels
565	African	59	36635386	Chen Y	Other measurement	initial	2023-01-12	GCST90201174	5,6-dihydrouridine levels	african other-measurement	5,6-dihydrouridine-levels
564	African	59	36635386	Chen Y	Other measurement	initial	2023-01-12	GCST90201163	N2,n2-dimethylguanosine levels	african other-measurement	n2,n2-dimethylguanosine-levels
82	African	37	36635386	Chen Y	Other measurement	initial	2023-01-12	GCST90201886	X-12261 levels	african other-measurement	x-12261-levels
610	African	59	36635386	Chen Y	Other measurement	initial	2023-01-12	GCST90201478	1-palmitoyl-2-oleoyl-GPI (16:0/18:1) levels	african other-measurement	1-palmitoyl-2-oleoyl-gpi--16:0/18:1--levels
611	African	59	36635386	Chen Y	Other measurement	initial	2023-01-12	GCST90201483	1-(1-enyl-palmitoyl)-2-palmitoyl-GPC (P-16:0/16:0) levels	african other-measurement	1--1-enyl-palmitoyl--2-palmitoyl-gpc--p-16:0/16:0--levels
87	African	38	36635386	Chen Y	Other measurement	initial	2023-01-12	GCST90201559	Trans-2-hexenoylglycine levels	african other-measurement	trans-2-hexenoylglycine-levels
628	African	59	36635386	Chen Y	Other measurement	initial	2023-01-12	GCST90201592	N-acetyl-isoputreanine levels	african other-measurement	n-acetyl-isoputreanine-levels
627	African	59	36635386	Chen Y	Other measurement	initial	2023-01-12	GCST90201590	3-amino-2-piperidone levels	african other-measurement	3-amino-2-piperidone-levels
626	African	59	36635386	Chen Y	Other measurement	initial	2023-01-12	GCST90201586	N,n,n-trimethyl-alanylproline betaine (tmap) levels	african other-measurement	n,n,n-trimethyl-alanylproline-betaine--tmap--levels
625	African	59	36635386	Chen Y	Other measurement	initial	2023-01-12	GCST90201570	Heptenedioate (C7:1-DC) levels	african other-measurement	heptenedioate--c7:1-dc--levels
624	African	59	36635386	Chen Y	Other measurement	initial	2023-01-12	GCST90201566	Dodecenedioate (C12:1-DC) levels	african other-measurement	dodecenedioate--c12:1-dc--levels
623	African	59	36635386	Chen Y	Other measurement	initial	2023-01-12	GCST90201555	(N(1) + N(8))-acetylspermidine levels	african other-measurement	-n-1--+-n-8---acetylspermidine-levels
622	African	59	36635386	Chen Y	Other measurement	initial	2023-01-12	GCST90201548	Eicosenoylcarnitine (C20:1) levels	african other-measurement	eicosenoylcarnitine--c20:1--levels
621	African	59	36635386	Chen Y	Other measurement	initial	2023-01-12	GCST90201545	Cerotoylcarnitine (C26) levels	african other-measurement	cerotoylcarnitine--c26--levels
620	African	59	36635386	Chen Y	Other measurement	initial	2023-01-12	GCST90201544	Lignoceroylcarnitine (C24) levels	african other-measurement	lignoceroylcarnitine--c24--levels
619	African	59	36635386	Chen Y	Other measurement	initial	2023-01-12	GCST90201525	Glycosyl-N-(2-hydroxynervonoyl)-sphingosine (d18:1/24:1(2OH)) levels	african other-measurement	glycosyl-n--2-hydroxynervonoyl--sphingosine--d18:1/24:1-2oh---levels
618	African	59	36635386	Chen Y	Other measurement	initial	2023-01-12	GCST90201511	2,3-dihydroxy-2-methylbutyrate levels	african other-measurement	2,3-dihydroxy-2-methylbutyrate-levels
617	African	59	36635386	Chen Y	Other measurement	initial	2023-01-12	GCST90201510	2'-o-methylcytidine levels	african other-measurement	2'-o-methylcytidine-levels
616	African	59	36635386	Chen Y	Other measurement	initial	2023-01-12	GCST90201500	1-linoleoyl-GPG (18:2) levels	african other-measurement	1-linoleoyl-gpg--18:2--levels
615	African	59	36635386	Chen Y	Other measurement	initial	2023-01-12	GCST90201499	1-oleoyl-2-arachidonoyl-GPE (18:1/20:4) levels	african other-measurement	1-oleoyl-2-arachidonoyl-gpe--18:1/20:4--levels
614	African	59	36635386	Chen Y	Other measurement	initial	2023-01-12	GCST90201497	Glycosyl-N-palmitoyl-sphingosine (d18:1/16:0) levels	african other-measurement	glycosyl-n-palmitoyl-sphingosine--d18:1/16:0--levels
613	African	59	36635386	Chen Y	Other measurement	initial	2023-01-12	GCST90201491	Glycochenodeoxycholate glucuronide (1) levels	african other-measurement	glycochenodeoxycholate-glucuronide--1--levels
612	African	59	36635386	Chen Y	Other measurement	initial	2023-01-12	GCST90201485	1-stearoyl-2-oleoyl-GPI (18:0/18:1) levels	african other-measurement	1-stearoyl-2-oleoyl-gpi--18:0/18:1--levels
838	African	60	36635386	Chen Y	Other measurement	initial	2023-01-12	GCST90201247	Glycosyl-N-stearoyl-sphingosine (d18:1/18:0) levels	african other-measurement	glycosyl-n-stearoyl-sphingosine--d18:1/18:0--levels
86	African	38	36635386	Chen Y	Other measurement	initial	2023-01-12	GCST90201165	3,7-dimethylurate levels	african other-measurement	3,7-dimethylurate-levels
84	African	37	36635386	Chen Y	Other measurement	initial	2023-01-12	GCST90201917	X-12830 levels	african other-measurement	x-12830-levels
393	African	57	36635386	Chen Y	Other measurement	initial	2023-01-12	GCST90201493	Ascorbic acid 2-sulfate levels	african other-measurement	ascorbic-acid-2-sulfate-levels
469	African	58	36635386	Chen Y	Other measurement	initial	2023-01-12	GCST90201482	1-linoleoyl-2-arachidonoyl-GPC (18:2/20:4n6) levels	african other-measurement	1-linoleoyl-2-arachidonoyl-gpc--18:2/20:4n6--levels
468	African	58	36635386	Chen Y	Other measurement	initial	2023-01-12	GCST90201481	1-(1-enyl-palmitoyl)-2-palmitoleoyl-GPC (P-16:0/16:1) levels	african other-measurement	1--1-enyl-palmitoyl--2-palmitoleoyl-gpc--p-16:0/16:1--levels
467	African	58	36635386	Chen Y	Other measurement	initial	2023-01-12	GCST90201435	Glycodeoxycholate 3-sulfate levels	african other-measurement	glycodeoxycholate-3-sulfate-levels
466	African	58	36635386	Chen Y	Other measurement	initial	2023-01-12	GCST90201401	4-methoxyphenol sulfate levels	african other-measurement	4-methoxyphenol-sulfate-levels
465	African	58	36635386	Chen Y	Other measurement	initial	2023-01-12	GCST90201399	Vanillactate levels	african other-measurement	vanillactate-levels
464	African	58	36635386	Chen Y	Other measurement	initial	2023-01-12	GCST90201386	Phenylacetylcarnitine levels	african other-measurement	phenylacetylcarnitine-levels
463	African	58	36635386	Chen Y	Other measurement	initial	2023-01-12	GCST90201385	3-methylglutarylcarnitine (2) levels	african other-measurement	3-methylglutarylcarnitine--2--levels
462	African	58	36635386	Chen Y	Other measurement	initial	2023-01-12	GCST90201373	Etiocholanolone glucuronide levels	african other-measurement	etiocholanolone-glucuronide-levels
461	African	58	36635386	Chen Y	Other measurement	initial	2023-01-12	GCST90201368	1-(1-enyl-oleoyl)-GPE (p-18:1) levels	african other-measurement	1--1-enyl-oleoyl--gpe--p-18:1--levels
460	African	58	36635386	Chen Y	Other measurement	initial	2023-01-12	GCST90201365	N2,N5-diacetylornithine levels	african other-measurement	n2,n5-diacetylornithine-levels
470	African	58	36635386	Chen Y	Other measurement	initial	2023-01-12	GCST90201489	2-methylserine levels	african other-measurement	2-methylserine-levels
459	African	58	36635386	Chen Y	Other measurement	initial	2023-01-12	GCST90201349	2-aminooctanoate levels	african other-measurement	2-aminooctanoate-levels
457	African	58	36635386	Chen Y	Other measurement	initial	2023-01-12	GCST90201331	2-stearoyl-GPE (18:0) levels	african other-measurement	2-stearoyl-gpe--18:0--levels
456	African	58	36635386	Chen Y	Other measurement	initial	2023-01-12	GCST90201328	Prolylglycine levels	african other-measurement	prolylglycine-levels
455	African	58	36635386	Chen Y	Other measurement	initial	2023-01-12	GCST90201322	N6-methyllysine levels	african other-measurement	n6-methyllysine-levels
454	African	58	36635386	Chen Y	Other measurement	initial	2023-01-12	GCST90201304	1-(1-enyl-palmitoyl)-GPC (p-16:0) levels	african other-measurement	1--1-enyl-palmitoyl--gpc--p-16:0--levels
453	African	58	36635386	Chen Y	Other measurement	initial	2023-01-12	GCST90201302	1-methyl-5-imidazoleacetate levels	african other-measurement	1-methyl-5-imidazoleacetate-levels
452	African	58	36635386	Chen Y	Other measurement	initial	2023-01-12	GCST90201299	Hydantoin-5-propionate levels	african other-measurement	hydantoin-5-propionate-levels
451	African	58	36635386	Chen Y	Other measurement	initial	2023-01-12	GCST90201298	Formiminoglutamate levels	african other-measurement	formiminoglutamate-levels
450	African	58	36635386	Chen Y	Other measurement	initial	2023-01-12	GCST90201295	Cysteinylglycine disulfide levels	african other-measurement	cysteinylglycine-disulfide-levels
449	African	58	36635386	Chen Y	Other measurement	initial	2023-01-12	GCST90201294	2R,3R-dihydroxybutyrate levels	african other-measurement	2r,3r-dihydroxybutyrate-levels
458	African	58	36635386	Chen Y	Other measurement	initial	2023-01-12	GCST90201337	Pregnanediol-3-glucuronide levels	african other-measurement	pregnanediol-3-glucuronide-levels
471	African	58	36635386	Chen Y	Other measurement	initial	2023-01-12	GCST90201524	N-oleoylserine levels	african other-measurement	n-oleoylserine-levels
472	African	58	36635386	Chen Y	Other measurement	initial	2023-01-12	GCST90201554	Cortolone glucuronide (1) levels	african other-measurement	cortolone-glucuronide--1--levels
473	African	58	36635386	Chen Y	Other measurement	initial	2023-01-12	GCST90201560	Hydroxy-cmpf levels	african other-measurement	hydroxy-cmpf-levels
494	African	58	36635386	Chen Y	Other measurement	initial	2023-01-12	GCST90201779	Gluconate levels	african other-measurement	gluconate-levels
81	African	37	36635386	Chen Y	Other measurement	initial	2023-01-12	GCST90201796	Inosine levels	african other-measurement	inosine-levels
493	African	58	36635386	Chen Y	Other measurement	initial	2023-01-12	GCST90201774	Sphingosine levels	african other-measurement	sphingosine-levels
492	African	58	36635386	Chen Y	Other measurement	initial	2023-01-12	GCST90201761	Ethylmalonate levels	african other-measurement	ethylmalonate-levels
491	African	58	36635386	Chen Y	Other measurement	initial	2023-01-12	GCST90201751	5-methylthioadenosine (mta) levels	african other-measurement	5-methylthioadenosine--mta--levels
490	African	58	36635386	Chen Y	Other measurement	initial	2023-01-12	GCST90201739	4-hydroxyphenylacetate levels	african other-measurement	4-hydroxyphenylacetate-levels
489	African	58	36635386	Chen Y	Other measurement	initial	2023-01-12	GCST90201732	2-hydroxyhippurate (salicylurate) levels	african other-measurement	2-hydroxyhippurate--salicylurate--levels
488	African	58	36635386	Chen Y	Other measurement	initial	2023-01-12	GCST90201708	N-acetylglucosaminylasparagine levels	african other-measurement	n-acetylglucosaminylasparagine-levels
487	African	58	36635386	Chen Y	Other measurement	initial	2023-01-12	GCST90201701	4-acetamidobutanoate levels	african other-measurement	4-acetamidobutanoate-levels
486	African	58	36635386	Chen Y	Other measurement	initial	2023-01-12	GCST90201692	N-acetylmethionine levels	african other-measurement	n-acetylmethionine-levels
485	African	58	36635386	Chen Y	Other measurement	initial	2023-01-12	GCST90201680	Bilirubin degradation product, C16H18N2O5 (4) levels	african other-measurement	bilirubin-degradation-product,-c16h18n2o5--4--levels
484	African	58	36635386	Chen Y	Other measurement	initial	2023-01-12	GCST90201676	Tetrahydrocortisol glucuronide levels	african other-measurement	tetrahydrocortisol-glucuronide-levels
483	African	58	36635386	Chen Y	Other measurement	initial	2023-01-12	GCST90201672	Bilirubin degradation product, C16H18N2O5 (3) levels	african other-measurement	bilirubin-degradation-product,-c16h18n2o5--3--levels
482	African	58	36635386	Chen Y	Other measurement	initial	2023-01-12	GCST90201671	Pantothenate levels	african other-measurement	pantothenate-levels
481	African	58	36635386	Chen Y	Other measurement	initial	2023-01-12	GCST90201670	Cis-3,4-methyleneheptanoylglycine levels	african other-measurement	cis-3,4-methyleneheptanoylglycine-levels
480	African	58	36635386	Chen Y	Other measurement	initial	2023-01-12	GCST90201663	Dibutyl sulfosuccinate levels	african other-measurement	dibutyl-sulfosuccinate-levels
479	African	58	36635386	Chen Y	Other measurement	initial	2023-01-12	GCST90201660	Decadienedioic acid (C10:2-DC) levels	african other-measurement	decadienedioic-acid--c10:2-dc--levels
478	African	58	36635386	Chen Y	Other measurement	initial	2023-01-12	GCST90201656	Branched chain 14:0 dicarboxylic acid levels	african other-measurement	branched-chain-14:0-dicarboxylic-acid-levels
477	African	58	36635386	Chen Y	Other measurement	initial	2023-01-12	GCST90201638	3,5-dichloro-2,6-dihydroxybenzoic acid levels	african other-measurement	3,5-dichloro-2,6-dihydroxybenzoic-acid-levels
476	African	58	36635386	Chen Y	Other measurement	initial	2023-01-12	GCST90201632	Hydroxy-N6,N6,N6-trimethyllysine levels	african other-measurement	hydroxy-n6,n6,n6-trimethyllysine-levels
475	African	58	36635386	Chen Y	Other measurement	initial	2023-01-12	GCST90201615	Sulfate of piperine metabolite C16H19NO3 (2) levels	african other-measurement	sulfate-of-piperine-metabolite-c16h19no3--2--levels
474	African	58	36635386	Chen Y	Other measurement	initial	2023-01-12	GCST90201584	Glutamine conjugate of C6H10O2 (1) levels	african other-measurement	glutamine-conjugate-of-c6h10o2--1--levels
448	African	58	36635386	Chen Y	Other measurement	initial	2023-01-12	GCST90201280	Cinnamoylglycine levels	african other-measurement	cinnamoylglycine-levels
447	African	58	36635386	Chen Y	Other measurement	initial	2023-01-12	GCST90201262	5alpha-pregnan-3beta,20alpha-diol monosulfate (2) levels	african other-measurement	5alpha-pregnan-3beta,20alpha-diol-monosulfate--2--levels
446	African	58	36635386	Chen Y	Other measurement	initial	2023-01-12	GCST90201220	Taurolithocholate 3-sulfate levels	african other-measurement	taurolithocholate-3-sulfate-levels
445	African	58	36635386	Chen Y	Other measurement	initial	2023-01-12	GCST90201217	Deoxycarnitine levels	african other-measurement	deoxycarnitine-levels
417	African	57	36635386	Chen Y	Other measurement	initial	2023-01-12	GCST90201924	X-12822 levels	african other-measurement	x-12822-levels
416	African	57	36635386	Chen Y	Other measurement	initial	2023-01-12	GCST90201921	X-12847 levels	african other-measurement	x-12847-levels
415	African	57	36635386	Chen Y	Other measurement	initial	2023-01-12	GCST90201888	X-12410 levels	african other-measurement	x-12410-levels
414	African	57	36635386	Chen Y	Other measurement	initial	2023-01-12	GCST90201872	X-12007 levels	african other-measurement	x-12007-levels
413	African	57	36635386	Chen Y	Other measurement	initial	2023-01-12	GCST90201831	12,13-DiHOME levels	african other-measurement	12,13-dihome-levels
412	African	57	36635386	Chen Y	Other measurement	initial	2023-01-12	GCST90201769	Cystathionine levels	african other-measurement	cystathionine-levels
411	African	57	36635386	Chen Y	Other measurement	initial	2023-01-12	GCST90201753	Methylsuccinate levels	african other-measurement	methylsuccinate-levels
410	African	57	36635386	Chen Y	Other measurement	initial	2023-01-12	GCST90201748	N6,n6,n6-trimethyllysine levels	african other-measurement	n6,n6,n6-trimethyllysine-levels
409	African	57	36635386	Chen Y	Other measurement	initial	2023-01-12	GCST90201741	9,10-DiHOME levels	african other-measurement	9,10-dihome-levels
408	African	57	36635386	Chen Y	Other measurement	initial	2023-01-12	GCST90201726	3-phosphoglycerate levels	african other-measurement	3-phosphoglycerate-levels
407	African	57	36635386	Chen Y	Other measurement	initial	2023-01-12	GCST90201705	3-hydroxy-3-methylglutarate levels	african other-measurement	3-hydroxy-3-methylglutarate-levels
406	African	57	36635386	Chen Y	Other measurement	initial	2023-01-12	GCST90201704	Gamma-glutamyltyrosine levels	african other-measurement	gamma-glutamyltyrosine-levels
405	African	57	36635386	Chen Y	Other measurement	initial	2023-01-12	GCST90201661	(2 or 3)-decenoate (10:1n7 or n8) levels	african other-measurement	-2-or-3--decenoate--10:1n7-or-n8--levels
404	African	57	36635386	Chen Y	Other measurement	initial	2023-01-12	GCST90201658	S-carboxyethylcysteine levels	african other-measurement	s-carboxyethylcysteine-levels
403	African	57	36635386	Chen Y	Other measurement	initial	2023-01-12	GCST90201629	Succinoyltaurine levels	african other-measurement	succinoyltaurine-levels
402	African	57	36635386	Chen Y	Other measurement	initial	2023-01-12	GCST90201623	Deoxycholic acid glucuronide levels	african other-measurement	deoxycholic-acid-glucuronide-levels
401	African	57	36635386	Chen Y	Other measurement	initial	2023-01-12	GCST90201618	Lithocholate sulfate (1) levels	african other-measurement	lithocholate-sulfate--1--levels
400	African	57	36635386	Chen Y	Other measurement	initial	2023-01-12	GCST90201595	N6,N6-dimethyllysine levels	african other-measurement	n6,n6-dimethyllysine-levels
399	African	57	36635386	Chen Y	Other measurement	initial	2023-01-12	GCST90201593	Ethyl beta-glucopyranoside levels	african other-measurement	ethyl-beta-glucopyranoside-levels
398	African	57	36635386	Chen Y	Other measurement	initial	2023-01-12	GCST90201583	Glycine conjugate of C10H14O2 (1) levels	african other-measurement	glycine-conjugate-of-c10h14o2--1--levels
397	African	57	36635386	Chen Y	Other measurement	initial	2023-01-12	GCST90201580	Glutamine conjugate of C6H10O2 (2) levels	african other-measurement	glutamine-conjugate-of-c6h10o2--2--levels
396	African	57	36635386	Chen Y	Other measurement	initial	2023-01-12	GCST90201541	Linolenoylcarnitine (C18:3) levels	african other-measurement	linolenoylcarnitine--c18:3--levels
395	African	57	36635386	Chen Y	Other measurement	initial	2023-01-12	GCST90201529	N-palmitoyl-sphingadienine (d18:2/16:0) levels	african other-measurement	n-palmitoyl-sphingadienine--d18:2/16:0--levels
418	African	57	36635386	Chen Y	Other measurement	initial	2023-01-12	GCST90201925	X-13507 levels	african other-measurement	x-13507-levels
495	African	58	36635386	Chen Y	Other measurement	initial	2023-01-12	GCST90201794	Orotate levels	african other-measurement	orotate-levels
419	African	57	36635386	Chen Y	Other measurement	initial	2023-01-12	GCST90201932	X-16935 levels	african other-measurement	x-16935-levels
421	African	57	36635386	Chen Y	Other measurement	initial	2023-01-12	GCST90201943	X-15523 levels	african other-measurement	x-15523-levels
444	African	58	36635386	Chen Y	Other measurement	initial	2023-01-12	GCST90201214	Glycolithocholate sulfate levels	african other-measurement	glycolithocholate-sulfate-levels
443	African	58	36635386	Chen Y	Other measurement	initial	2023-01-12	GCST90201197	N-acetylcitrulline levels	african other-measurement	n-acetylcitrulline-levels
442	African	58	36635386	Chen Y	Other measurement	initial	2023-01-12	GCST90201169	N6-carbamoylthreonyladenosine levels	african other-measurement	n6-carbamoylthreonyladenosine-levels
441	African	58	36635386	Chen Y	Other measurement	initial	2023-01-12	GCST90201167	N1-methylinosine levels	african other-measurement	n1-methylinosine-levels
440	African	58	36635386	Chen Y	Other measurement	initial	2023-01-12	GCST90201143	Stearoylcarnitine levels	african other-measurement	stearoylcarnitine-levels
439	African	58	36635386	Chen Y	Other measurement	initial	2023-01-12	GCST90201118	1-methyl-4-imidazoleacetate levels	african other-measurement	1-methyl-4-imidazoleacetate-levels
438	African	58	36635386	Chen Y	Other measurement	initial	2023-01-12	GCST90201109	Pro-hydroxy-pro levels	african other-measurement	pro-hydroxy-pro-levels
437	African	58	36635386	Chen Y	Other measurement	initial	2023-01-12	GCST90201101	N-acetyltyrosine levels	african other-measurement	n-acetyltyrosine-levels
436	African	58	36635386	Chen Y	Other measurement	initial	2023-01-12	GCST90201098	Dodecanedioate levels	african other-measurement	dodecanedioate-levels
435	African	58	36635386	Chen Y	Other measurement	initial	2023-01-12	GCST90201093	Carnitine C4 levels	african other-measurement	carnitine-c4-levels
434	African	58	36635386	Chen Y	Other measurement	initial	2023-01-12	GCST90201059	1,5-anhydroglucitol (1,5-ag) levels	african other-measurement	1,5-anhydroglucitol--1,5-ag--levels
433	African	58	36635386	Chen Y	Other measurement	initial	2023-01-12	GCST90201041	5-hydroxylysine levels	african other-measurement	5-hydroxylysine-levels
432	African	58	36635386	Chen Y	Other measurement	initial	2023-01-12	GCST90201040	4-guanidinobutanoate levels	african other-measurement	4-guanidinobutanoate-levels
431	African	58	36635386	Chen Y	Other measurement	initial	2023-01-12	GCST90201021	Carnitine levels	african other-measurement	carnitine-levels
430	African	57	36635386	Chen Y	Other measurement	initial	2023-01-12	GCST90202044	X-25265 levels	african other-measurement	x-25265-levels
429	African	57	36635386	Chen Y	Other measurement	initial	2023-01-12	GCST90202033	X-25419 levels	african other-measurement	x-25419-levels
428	African	57	36635386	Chen Y	Other measurement	initial	2023-01-12	GCST90202031	X-25109 levels	african other-measurement	x-25109-levels
427	African	57	36635386	Chen Y	Other measurement	initial	2023-01-12	GCST90202023	X-23997 levels	african other-measurement	x-23997-levels
426	African	57	36635386	Chen Y	Other measurement	initial	2023-01-12	GCST90201993	X-23593 levels	african other-measurement	x-23593-levels
425	African	57	36635386	Chen Y	Other measurement	initial	2023-01-12	GCST90201980	X-21470 levels	african other-measurement	x-21470-levels
424	African	57	36635386	Chen Y	Other measurement	initial	2023-01-12	GCST90201967	X-21441 levels	african other-measurement	x-21441-levels
423	African	57	36635386	Chen Y	Other measurement	initial	2023-01-12	GCST90201954	X-17654 levels	african other-measurement	x-17654-levels
422	African	57	36635386	Chen Y	Other measurement	initial	2023-01-12	GCST90201950	X-21310 levels	african other-measurement	x-21310-levels
420	African	57	36635386	Chen Y	Other measurement	initial	2023-01-12	GCST90201933	X-17146 levels	african other-measurement	x-17146-levels
496	African	58	36635386	Chen Y	Other measurement	initial	2023-01-12	GCST90201805	Hypotaurine levels	african other-measurement	hypotaurine-levels
497	African	58	36635386	Chen Y	Other measurement	initial	2023-01-12	GCST90201808	Spermidine levels	african other-measurement	spermidine-levels
498	African	58	36635386	Chen Y	Other measurement	initial	2023-01-12	GCST90201813	Trans-urocanate levels	african other-measurement	trans-urocanate-levels
540	African	59	36635386	Chen Y	Other measurement	initial	2023-01-12	GCST90201074	Erythritol levels in elite athletes	african other-measurement	erythritol-levels-in-elite-athletes
539	African	59	36635386	Chen Y	Other measurement	initial	2023-01-12	GCST90201072	Oxalate (ethanedioate) levels	african other-measurement	oxalate--ethanedioate--levels
538	African	59	36635386	Chen Y	Other measurement	initial	2023-01-12	GCST90201066	Cysteine s-sulfate levels	african other-measurement	cysteine-s-sulfate-levels
537	African	59	36635386	Chen Y	Other measurement	initial	2023-01-12	GCST90201062	2-hydroxyoctanoate levels	african other-measurement	2-hydroxyoctanoate-levels
536	African	59	36635386	Chen Y	Other measurement	initial	2023-01-12	GCST90201060	Maleate levels	african other-measurement	maleate-levels
535	African	59	36635386	Chen Y	Other measurement	initial	2023-01-12	GCST90201054	1,2-dipalmitoyl-gpc (16:0/16:0) levels	african other-measurement	1,2-dipalmitoyl-gpc--16:0/16:0--levels
534	African	59	36635386	Chen Y	Other measurement	initial	2023-01-12	GCST90201053	Docosahexaenoate DHA; 22:6n3 levels	african other-measurement	docosahexaenoate-dha;-22:6n3-levels
541	African	59	36635386	Chen Y	Other measurement	initial	2023-01-12	GCST90201076	Tartronate (hydroxymalonate) levels	african other-measurement	tartronate--hydroxymalonate--levels
542	African	59	36635386	Chen Y	Other measurement	initial	2023-01-12	GCST90201079	3-methyl-2-oxobutyrate levels	african other-measurement	3-methyl-2-oxobutyrate-levels
553	African	59	36635386	Chen Y	Other measurement	initial	2023-01-12	GCST90201123	5-dodecenoate (12:1n7) levels	african other-measurement	5-dodecenoate--12:1n7--levels
552	African	59	36635386	Chen Y	Other measurement	initial	2023-01-12	GCST90201119	Stearidonate (18:4n3) levels	african other-measurement	stearidonate--18:4n3--levels
551	African	59	36635386	Chen Y	Other measurement	initial	2023-01-12	GCST90201117	Myristoleate (14:1n5) levels	african other-measurement	myristoleate--14:1n5--levels
550	African	59	36635386	Chen Y	Other measurement	initial	2023-01-12	GCST90201103	3-hydroxylaurate levels	african other-measurement	3-hydroxylaurate-levels
549	African	59	36635386	Chen Y	Other measurement	initial	2023-01-12	GCST90201102	Gamma-glutamylvaline levels	african other-measurement	gamma-glutamylvaline-levels
548	African	59	36635386	Chen Y	Other measurement	initial	2023-01-12	GCST90201096	Indolepropionate levels	african other-measurement	indolepropionate-levels
547	African	59	36635386	Chen Y	Other measurement	initial	2023-01-12	GCST90201091	Indoleacetate levels	african other-measurement	indoleacetate-levels
546	African	59	36635386	Chen Y	Other measurement	initial	2023-01-12	GCST90201090	1-linoleoylglycerol (18:2) levels	african other-measurement	1-linoleoylglycerol--18:2--levels
545	African	59	36635386	Chen Y	Other measurement	initial	2023-01-12	GCST90201088	Threonate levels	african other-measurement	threonate-levels
544	African	59	36635386	Chen Y	Other measurement	initial	2023-01-12	GCST90201081	Homoarginine levels	african other-measurement	homoarginine-levels
543	African	59	36635386	Chen Y	Other measurement	initial	2023-01-12	GCST90201080	Homocitrulline levels	african other-measurement	homocitrulline-levels
532	African	59	36635386	Chen Y	Other measurement	initial	2023-01-12	GCST90201048	4-methyl-2-oxopentanoate levels	african other-measurement	4-methyl-2-oxopentanoate-levels
515	African	58	36635386	Chen Y	Other measurement	initial	2023-01-12	GCST90202013	X-24295 levels	african other-measurement	x-24295-levels
514	African	58	36635386	Chen Y	Other measurement	initial	2023-01-12	GCST90202000	X-22771 levels	african other-measurement	x-22771-levels
513	African	58	36635386	Chen Y	Other measurement	initial	2023-01-12	GCST90201977	X-21319 levels	african other-measurement	x-21319-levels
512	African	58	36635386	Chen Y	Other measurement	initial	2023-01-12	GCST90201956	X-17676 levels	african other-measurement	x-17676-levels
511	African	58	36635386	Chen Y	Other measurement	initial	2023-01-12	GCST90201953	X-17653 levels	african other-measurement	x-17653-levels
510	African	58	36635386	Chen Y	Other measurement	initial	2023-01-12	GCST90201941	X-16964 levels	african other-measurement	x-16964-levels
509	African	58	36635386	Chen Y	Other measurement	initial	2023-01-12	GCST90201920	X-13431 levels	african other-measurement	x-13431-levels
508	African	58	36635386	Chen Y	Other measurement	initial	2023-01-12	GCST90201906	X-12849 levels	african other-measurement	x-12849-levels
507	African	58	36635386	Chen Y	Other measurement	initial	2023-01-12	GCST90201879	X-12216 levels	african other-measurement	x-12216-levels
506	African	58	36635386	Chen Y	Other measurement	initial	2023-01-12	GCST90201877	X-11880 levels	african other-measurement	x-11880-levels
505	African	58	36635386	Chen Y	Other measurement	initial	2023-01-12	GCST90201866	X-11299 levels	african other-measurement	x-11299-levels
504	African	58	36635386	Chen Y	Other measurement	initial	2023-01-12	GCST90201865	Dihydroorotate levels	african other-measurement	dihydroorotate-levels
503	African	58	36635386	Chen Y	Other measurement	initial	2023-01-12	GCST90201860	Alpha-ketoglutarate levels	african other-measurement	alpha-ketoglutarate-levels
502	African	58	36635386	Chen Y	Other measurement	initial	2023-01-12	GCST90201851	Caprylate (8:0) levels	african other-measurement	caprylate--8:0--levels
501	African	58	36635386	Chen Y	Other measurement	initial	2023-01-12	GCST90201847	X-11315 levels	african other-measurement	x-11315-levels
500	African	58	36635386	Chen Y	Other measurement	initial	2023-01-12	GCST90201846	Pseudouridine levels	african other-measurement	pseudouridine-levels
499	African	58	36635386	Chen Y	Other measurement	initial	2023-01-12	GCST90201816	Glutamine levels	african other-measurement	glutamine-levels
533	African	59	36635386	Chen Y	Other measurement	initial	2023-01-12	GCST90201050	3-indoxyl sulfate levels	african other-measurement	3-indoxyl-sulfate-levels
531	African	59	36635386	Chen Y	Other measurement	initial	2023-01-12	GCST90201046	Indolelactate levels	african other-measurement	indolelactate-levels
530	African	59	36635386	Chen Y	Other measurement	initial	2023-01-12	GCST90201042	Ribitol levels	african other-measurement	ribitol-levels
529	African	59	36635386	Chen Y	Other measurement	initial	2023-01-12	GCST90201036	Imidazole lactate levels	african other-measurement	imidazole-lactate-levels
528	African	59	36635386	Chen Y	Lipid or lipoprotein measurement	initial	2023-01-12	GCST90201806	Cortisol levels (plasma)	african lipid-or-lipoprotein-measurement	cortisol-levels--plasma-
527	African	59	36635386	Chen Y	Lipid or lipoprotein measurement	initial	2023-01-12	GCST90201534	Sphingomyelin (d18:2/24:2) levels	african lipid-or-lipoprotein-measurement	sphingomyelin--d18:2/24:2--levels
526	African	59	36635386	Chen Y	Lipid or lipoprotein measurement	initial	2023-01-12	GCST90201409	Sphingomyelin (d18:1/20:2, d18:2/20:1, d16:1/22:2) levels	african lipid-or-lipoprotein-measurement	sphingomyelin--d18:1/20:2,-d18:2/20:1,-d16:1/22:2--levels
525	African	59	36635386	Chen Y	Lipid or lipoprotein measurement	initial	2023-01-12	GCST90201032	Glycerophosphorylcholine (GPC) levels	african lipid-or-lipoprotein-measurement	glycerophosphorylcholine--gpc--levels
524	African	59	36635386	Chen Y	Cardiovascular measurement, Other measurement	initial	2023-01-12	GCST90201843	Betaine levels	african cardiovascular-measurement other-measurement	betaine-levels
522	African	58	36635386	Chen Y	Other measurement	initial	2023-01-12	GCST90202049	X-25520 levels	african other-measurement	x-25520-levels
521	African	58	36635386	Chen Y	Other measurement	initial	2023-01-12	GCST90202046	X-25828 levels	african other-measurement	x-25828-levels
520	African	58	36635386	Chen Y	Other measurement	initial	2023-01-12	GCST90202037	X-25371 levels	african other-measurement	x-25371-levels
519	African	58	36635386	Chen Y	Other measurement	initial	2023-01-12	GCST90202025	X-23974 levels	african other-measurement	x-23974-levels
518	African	58	36635386	Chen Y	Other measurement	initial	2023-01-12	GCST90202024	X-24556 levels	african other-measurement	x-24556-levels
517	African	58	36635386	Chen Y	Other measurement	initial	2023-01-12	GCST90202017	X-24328 levels	african other-measurement	x-24328-levels
516	African	58	36635386	Chen Y	Other measurement	initial	2023-01-12	GCST90202016	X-24241 levels	african other-measurement	x-24241-levels
794	African	60	36635386	Chen Y	Other measurement	initial	2023-01-12	GCST90201144	Eicosenoate (20:1) levels	african other-measurement	eicosenoate--20:1--levels
793	African	60	36635386	Chen Y	Other measurement	initial	2023-01-12	GCST90201142	Laurylcarnitine levels	african other-measurement	laurylcarnitine-levels
792	African	60	36635386	Chen Y	Other measurement	initial	2023-01-12	GCST90201139	1-oleoyl-GPC (18:1) levels	african other-measurement	1-oleoyl-gpc--18:1--levels
787	African	60	36635386	Chen Y	Other measurement	initial	2023-01-12	GCST90201126	10-nonadecenoate (19:1n9) levels	african other-measurement	10-nonadecenoate--19:1n9--levels
786	African	60	36635386	Chen Y	Other measurement	initial	2023-01-12	GCST90201125	10-heptadecenoate (17:1n7) levels	african other-measurement	10-heptadecenoate--17:1n7--levels
791	African	60	36635386	Chen Y	Other measurement	initial	2023-01-12	GCST90201138	N-acetylarginine levels	african other-measurement	n-acetylarginine-levels
790	African	60	36635386	Chen Y	Other measurement	initial	2023-01-12	GCST90201134	Carnitine C14 levels	african other-measurement	carnitine-c14-levels
789	African	60	36635386	Chen Y	Other measurement	initial	2023-01-12	GCST90201130	Decanoylcarnitine (C10) levels	african other-measurement	decanoylcarnitine--c10--levels
788	African	60	36635386	Chen Y	Other measurement	initial	2023-01-12	GCST90201128	Octanoylcarnitine (c8) levels	african other-measurement	octanoylcarnitine--c8--levels
800	African	60	36635386	Chen Y	Other measurement	initial	2023-01-12	GCST90201153	Gamma-glutamylthreonine levels	african other-measurement	gamma-glutamylthreonine-levels
799	African	60	36635386	Chen Y	Other measurement	initial	2023-01-12	GCST90201152	Stachydrine levels	african other-measurement	stachydrine-levels
798	African	60	36635386	Chen Y	Other measurement	initial	2023-01-12	GCST90201150	Gamma-glutamylmethionine levels	african other-measurement	gamma-glutamylmethionine-levels
797	African	60	36635386	Chen Y	Other measurement	initial	2023-01-12	GCST90201147	Alpha-hydroxyisovalerate levels	african other-measurement	alpha-hydroxyisovalerate-levels
796	African	60	36635386	Chen Y	Other measurement	initial	2023-01-12	GCST90201146	Linolenate [alpha or gamma; (18:3n3 or 6)] levels	african other-measurement	linolenate-[alpha-or-gamma;--18:3n3-or-6-]-levels
795	African	60	36635386	Chen Y	Other measurement	initial	2023-01-12	GCST90201145	Aconitate [cis or trans] levels	african other-measurement	aconitate-[cis-or-trans]-levels
784	African	60	36635386	Chen Y	Other measurement	initial	2023-01-12	GCST90201116	10-undecenoate (11:1n1) levels	african other-measurement	10-undecenoate--11:1n1--levels
771	African	60	36635386	Chen Y	Other measurement	initial	2023-01-12	GCST90201078	3-hydroxymyristate levels	african other-measurement	3-hydroxymyristate-levels
770	African	60	36635386	Chen Y	Other measurement	initial	2023-01-12	GCST90201075	1-oleoylglycerol (18:1) levels	african other-measurement	1-oleoylglycerol--18:1--levels
769	African	60	36635386	Chen Y	Other measurement	initial	2023-01-12	GCST90201073	Iminodiacetate (IDA) levels	african other-measurement	iminodiacetate--ida--levels
768	African	60	36635386	Chen Y	Other measurement	initial	2023-01-12	GCST90201069	N-acetylaspartate (naa) levels	african other-measurement	n-acetylaspartate--naa--levels
772	African	60	36635386	Chen Y	Other measurement	initial	2023-01-12	GCST90201083	3-hydroxydecanoate levels	african other-measurement	3-hydroxydecanoate-levels
767	African	60	36635386	Chen Y	Other measurement	initial	2023-01-12	GCST90201068	Hexanoylcarnitine levels (Biocrates platform)	african other-measurement	hexanoylcarnitine-levels--biocrates-platform-
766	African	60	36635386	Chen Y	Other measurement	initial	2023-01-12	GCST90201067	Phenyllactate (PLA) levels in elite athletes	african other-measurement	phenyllactate--pla--levels-in-elite-athletes
765	African	60	36635386	Chen Y	Other measurement	initial	2023-01-12	GCST90201065	Palmitoylcarnitine levels (Metabolon platform)	african other-measurement	palmitoylcarnitine-levels--metabolon-platform-
785	African	60	36635386	Chen Y	Other measurement	initial	2023-01-12	GCST90201122	Epiandrosterone sulfate levels	african other-measurement	epiandrosterone-sulfate-levels
779	African	60	36635386	Chen Y	Other measurement	initial	2023-01-12	GCST90201107	Docosapentaenoate n3 DPA; 22:5n3 levels	african other-measurement	docosapentaenoate-n3-dpa;-22:5n3-levels
778	African	60	36635386	Chen Y	Other measurement	initial	2023-01-12	GCST90201097	Trigonelline levels	african other-measurement	trigonelline-levels
783	African	60	36635386	Chen Y	Other measurement	initial	2023-01-12	GCST90201114	3-carboxy-4-methyl-5-propyl-2-furanpropanoate (cmpf) levels	african other-measurement	3-carboxy-4-methyl-5-propyl-2-furanpropanoate--cmpf--levels
782	African	60	36635386	Chen Y	Other measurement	initial	2023-01-12	GCST90201113	Adrenate (22:4n6) levels	african other-measurement	adrenate--22:4n6--levels
781	African	60	36635386	Chen Y	Other measurement	initial	2023-01-12	GCST90201112	Docosadienoate (22:2n6) levels	african other-measurement	docosadienoate--22:2n6--levels
780	African	60	36635386	Chen Y	Other measurement	initial	2023-01-12	GCST90201108	3-hydroxy-2-ethylpropionate levels	african other-measurement	3-hydroxy-2-ethylpropionate-levels
774	African	60	36635386	Chen Y	Other measurement	initial	2023-01-12	GCST90201087	N-acetylglycine levels	african other-measurement	n-acetylglycine-levels
773	African	60	36635386	Chen Y	Other measurement	initial	2023-01-12	GCST90201085	EDTA levels	african other-measurement	edta-levels
777	African	60	36635386	Chen Y	Other measurement	initial	2023-01-12	GCST90201095	Isobutyrylcarnitine (c4) levels	african other-measurement	isobutyrylcarnitine--c4--levels
776	African	60	36635386	Chen Y	Other measurement	initial	2023-01-12	GCST90201094	Androsterone sulfate levels	african other-measurement	androsterone-sulfate-levels
775	African	60	36635386	Chen Y	Other measurement	initial	2023-01-12	GCST90201089	1-methylhistidine levels	african other-measurement	1-methylhistidine-levels
806	African	60	36635386	Chen Y	Other measurement	initial	2023-01-12	GCST90201183	Gamma-glutamylisoleucine levels	african other-measurement	gamma-glutamylisoleucine-levels
805	African	60	36635386	Chen Y	Other measurement	initial	2023-01-12	GCST90201182	1-stearoyl-GPE (18:0) levels	african other-measurement	1-stearoyl-gpe--18:0--levels
808	African	60	36635386	Chen Y	Other measurement	initial	2023-01-12	GCST90201188	Phenol sulfate levels	african other-measurement	phenol-sulfate-levels
807	African	60	36635386	Chen Y	Other measurement	initial	2023-01-12	GCST90201184	Oleoylcarnitine levels	african other-measurement	oleoylcarnitine-levels
804	African	60	36635386	Chen Y	Other measurement	initial	2023-01-12	GCST90201172	5-methyluridine (ribothymidine) levels	african other-measurement	5-methyluridine--ribothymidine--levels
803	African	60	36635386	Chen Y	Other measurement	initial	2023-01-12	GCST90201171	4-hydroxyhippurate levels	african other-measurement	4-hydroxyhippurate-levels
802	African	60	36635386	Chen Y	Other measurement	initial	2023-01-12	GCST90201170	Phenylacetylglutamine levels	african other-measurement	phenylacetylglutamine-levels
801	African	60	36635386	Chen Y	Other measurement	initial	2023-01-12	GCST90201156	1-linoleoyl-gpc (18:2) levels	african other-measurement	1-linoleoyl-gpc--18:2--levels
764	African	60	36635386	Chen Y	Other measurement	initial	2023-01-12	GCST90201064	Acetylcarnitine levels (Biocrates platform)	african other-measurement	acetylcarnitine-levels--biocrates-platform-
733	African	60	36635386	Chen Y	Lipid or lipoprotein measurement	initial	2023-01-12	GCST90201410	Sphingomyelin (d18:1/22:1, d18:2/22:0, d16:1/24:1) levels	african lipid-or-lipoprotein-measurement	sphingomyelin--d18:1/22:1,-d18:2/22:0,-d16:1/24:1--levels
732	African	60	36635386	Chen Y	Lipid or lipoprotein measurement	initial	2023-01-12	GCST90201408	Sphingomyelin (d18:1/22:2, d18:2/22:1, d16:1/24:2) levels	african lipid-or-lipoprotein-measurement	sphingomyelin--d18:1/22:2,-d18:2/22:1,-d16:1/24:2--levels
731	African	60	36635386	Chen Y	Lipid or lipoprotein measurement	initial	2023-01-12	GCST90201383	Sphingomyelin (d18:1/24:1, d18:2/24:0) levels	african lipid-or-lipoprotein-measurement	sphingomyelin--d18:1/24:1,-d18:2/24:0--levels
730	African	60	36635386	Chen Y	Lipid or lipoprotein measurement	initial	2023-01-12	GCST90201382	Sphingomyelin (d18:2/14:0, d18:1/14:1) levels	african lipid-or-lipoprotein-measurement	sphingomyelin--d18:2/14:0,-d18:1/14:1--levels
729	African	60	36635386	Chen Y	Lipid or lipoprotein measurement	initial	2023-01-12	GCST90201359	Sphingomyelin (d18:2/16:0, d18:1/16:1) levels	african lipid-or-lipoprotein-measurement	sphingomyelin--d18:2/16:0,-d18:1/16:1--levels
728	African	60	36635386	Chen Y	Lipid or lipoprotein measurement	initial	2023-01-12	GCST90201358	Sphingomyelin (d18:1/14:0, d16:1/16:0) levels	african lipid-or-lipoprotein-measurement	sphingomyelin--d18:1/14:0,-d16:1/16:0--levels
169	African	47	36635386	Chen Y	Other measurement	initial	2023-01-12	GCST90201543	Behenoylcarnitine (C22) levels	african other-measurement	behenoylcarnitine--c22--levels
170	African	47	36635386	Chen Y	Other measurement	initial	2023-01-12	GCST90201624	Glucuronide of piperine metabolite C17H21NO3 (3) levels	african other-measurement	glucuronide-of-piperine-metabolite-c17h21no3--3--levels
734	African	60	36635386	Chen Y	Lipid or lipoprotein measurement	initial	2023-01-12	GCST90201411	Sphingomyelin (d18:1/20:0, d16:1/22:0) levels	african lipid-or-lipoprotein-measurement	sphingomyelin--d18:1/20:0,-d16:1/22:0--levels
171	African	47	36635386	Chen Y	Other measurement	initial	2023-01-12	GCST90201640	Levulinoylcarnitine levels	african other-measurement	levulinoylcarnitine-levels
173	African	47	36635386	Chen Y	Other measurement	initial	2023-01-12	GCST90201891	X-12306 levels	african other-measurement	x-12306-levels
174	African	47	36635386	Chen Y	Other measurement	initial	2023-01-12	GCST90201899	X-12714 levels	african other-measurement	x-12714-levels
175	African	47	36635386	Chen Y	Other measurement	initial	2023-01-12	GCST90201946	X-18888 levels	african other-measurement	x-18888-levels
176	African	47	36635386	Chen Y	Other measurement	initial	2023-01-12	GCST90201964	X-19299 levels	african other-measurement	x-19299-levels
177	African	47	36635386	Chen Y	Other measurement	initial	2023-01-12	GCST90201997	X-23641 levels	african other-measurement	x-23641-levels
178	African	48	36635386	Chen Y	Other measurement	initial	2023-01-12	GCST90201151	N-acetylproline levels	african other-measurement	n-acetylproline-levels
179	African	48	36635386	Chen Y	Other measurement	initial	2023-01-12	GCST90201212	Alpha-hydroxycaproate levels	african other-measurement	alpha-hydroxycaproate-levels
180	African	48	36635386	Chen Y	Other measurement	initial	2023-01-12	GCST90201216	Indoleacetylglutamine levels	african other-measurement	indoleacetylglutamine-levels
172	African	47	36635386	Chen Y	Other measurement	initial	2023-01-12	GCST90201759	S-adenosylhomocysteine (SAH) levels	african other-measurement	s-adenosylhomocysteine--sah--levels
181	African	48	36635386	Chen Y	Other measurement	initial	2023-01-12	GCST90201268	4-hydroxycoumarin levels	african other-measurement	4-hydroxycoumarin-levels
[truncated: 117,801 more rows]

## Sheet: Processed bubble_df
Broader	Year	Total per year	Total Sum
African	2007	35	10650642
	2008	N/a
	2009	8597
	2010	15214
	2011	10128
	2012	20581
	2013	32307
	2014	60139
	2015	63712
	2016	61106
	2017	292511
	2018	929482
[truncated: 97 more rows]

## Sheet: CVD Measurement %
Cardiovascular Disease Count (Lineal)
[truncated: 31 more rows]
